# Supplementary material for: Systematic analysis of the transcriptional landscape of melanoma reveals drug-target expression plasticity
Source: Brief Funct Genomics. 2024 Jan 5;24:elad055. doi: 10.1093/bfgp/elad055 (PMC11979751; doi:10.1093/bfgp/elad055)
Supplement: Table_S1_trajectoryDerivation_elad055 [file table_s1_trajectoryderivation_elad055.xlsx]

## Sheet: Tirosh annotations
	cell_name	PCA1	PCA2	cluster	label
0	Cy71_CD45_D08_S524_comb	4.97995	16.2412	1	T
1	Cy81_FNA_CD45_B01_S301_comb	32.4533	-24.2202	2	AP2
2	Cy80_II_CD45_B07_S883_comb	11.9667	1.35184	1	T
3	Cy81_Bulk_CD45_B10_S118_comb	39.7601	-24.9963	2	AP2
4	Cy71_CD45_B05_S497_comb	7.53751	13.0673	1	T
5	Cy80_II_CD45_C09_S897_comb	10.9615	-0.157614	1	T
6	Cy81_FNA_CD45_E05_S341_comb	41.4426	-30.1703	2	AP2
7	Cy81_Bulk_CD45_E10_S154_comb	33.1765	-23.5235	2	AP2
8	Cy80_II_CD45_H07_S955_comb	5.83332	3.9637	1	T
9	Cy81_FNA_CD45_D09_S333_comb	28.8106	-20.2816	2	AP2
10	Cy71_CD45_E12_S540_comb	3.23869	13.0443	1	T
11	Cy71_CD45_G02_S554_comb	-2.99152	9.88035	1	T
12	Cy80_II_CD45_H09_S957_comb	11.8252	12.599	1	T
13	Cy80_II_CD45_B11_S887_comb	13.3424	3.69798	1	T
14	Cy81_Bulk_CD45_E04_S148_comb	38.3237	-23.7898	2	AP2
15	Cy80_II_CD45_D11_S911_comb	12.1095	16.3187	1	T
16	Cy81_FNA_CD45_G10_S370_comb	19.1612	-16.1941	1	T
17	Cy71_CD45_E11_S539_comb	9.41351	15.3821	1	T
18	Cy81_FNA_CD45_C09_S321_comb	32.5042	-28.7019	2	AP2
19	Cy80_II_CD45_G07_S943_comb	10.0733	4.33861	1	T
20	Cy71_CD45_G08_S560_comb	14.7933	9.58293	1	T
21	Cy71_CD45_F06_S546_comb	9.49613	14.4838	1	T
22	Cy81_Bulk_CD45_D01_S133_comb	33.359	-21.5348	2	AP2
23	Cy81_Bulk_CD45_D10_S142_comb	35.7358	-29.7926	2	AP2
24	Cy81_FNA_CD45_C05_S317_comb	22.2512	-23.4171	2	AP2
25	Cy80_II_CD45_B01_S877_comb	5.3443	14.4756	1	T
26	Cy81_Bulk_CD45_G12_S180_comb	40.7752	-31.1242	2	AP2
27	Cy81_FNA_CD45_F02_S350_comb	32.955	-20.4901	2	AP2
28	Cy71_CD45_H06_S570_comb	20.3131	11.2304	1	T
29	Cy80_II_CD45_B09_S885_comb	6.91752	14.2887	1	T
30	Cy81_FNA_CD45_H12_S384_comb	40.1861	-32.6866	2	AP2
31	Cy81_Bulk_CD45_E08_S152_comb	36.773	-25.764	2	AP2
32	Cy80_II_CD45_G09_S945_comb	18.8887	9.3477	1	T
33	Cy80_II_CD45_D09_S909_comb	11.133	2.73586	1	T
34	Cy71_CD45_D11_S527_comb	13.927	9.25147	1	T
35	Cy81_Bulk_CD45_B09_S117_comb	27.7254	-22.986	2	AP2
36	Cy71_CD45_G09_S561_comb	19.5058	5.08964	1	T
37	Cy71_CD45_F11_S551_comb	17.8408	7.76193	1	T
38	Cy81_FNA_CD45_B10_S310_comb	26.4536	-20.3509	2	AP2
39	Cy71_CD45_H10_S574_comb	13.0975	13.5838	1	T
40	Cy81_Bulk_CD45_C06_S126_comb	25.1152	-22.5596	2	AP2
41	Cy81_FNA_CD45_H10_S382_comb	28.1092	-23.7748	2	AP2
42	Cy80_II_CD45_B02_S878_comb	9.71768	11.0697	1	T
43	Cy81_FNA_CD45_B11_S311_comb	28.745	-22.0277	2	AP2
44	Cy81_Bulk_CD45_B12_S120_comb	33.385	-15.1377	2	AP2
45	Cy71_CD45_A10_S490_comb	4.97947	14.3694	1	T
46	Cy80_II_CD45_F12_S936_comb	2.40995	-2.82514	1	T
47	Cy81_Bulk_CD45_B01_S109_comb	20.8107	-17.1199	1	T
48	Cy80_II_CD45_B06_S882_comb	7.55374	5.39099	1	T
49	Cy71_CD45_F10_S550_comb	14.6876	13.5575	1	T
50	Cy71_CD45_D09_S525_comb	3.88834	16.6172	1	T
51	Cy80_II_CD45_F07_S931_comb	8.28786	10.7626	1	T
52	Cy71_CD45_E10_S538_comb	3.89174	14.51	1	T
53	Cy80_II_CD45_B12_S888_comb	4.72665	14.6332	1	T
54	Cy80_II_CD45_A09_S873_comb	5.04881	12.2726	1	T
55	Cy80_II_CD45_F11_S935_comb	13.5754	13.0055	1	T
56	Cy81_Bulk_CD45_E03_S147_comb	39.1256	-25.4042	2	AP2
57	Cy80_II_CD45_D04_S904_comb	6.54244	14.7372	1	T
58	Cy71_CD45_B12_S504_comb	6.98271	9.26434	1	T
59	Cy81_Bulk_CD45_A11_S107_comb	23.7652	-18.1965	2	AP2
60	Cy71_CD45_E02_S530_comb	6.30388	14.0711	1	T
61	Cy71_CD45_B03_S495_comb	0.652677	12.756	1	T
62	Cy81_FNA_CD45_C08_S320_comb	22.1901	-15.5912	2	AP2
63	Cy81_Bulk_CD45_C05_S125_comb	8.89844	-14.9762	1	T
64	Cy71_CD45_F01_S541_comb	4.17538	13.3534	1	T
65	Cy81_Bulk_CD45_B04_S112_comb	37.6939	-29.1218	2	AP2
66	Cy71_CD45_G05_S557_comb	14.0889	12.0894	1	T
67	Cy81_FNA_CD45_F03_S351_comb	35.6124	-23.5317	2	AP2
68	Cy81_Bulk_CD45_B05_S113_comb	37.0864	-28.1119	2	AP2
69	Cy71_CD45_F07_S547_comb	5.73735	14.4644	1	T
70	Cy80_II_CD45_C02_S890_comb	8.1956	17.0389	1	T
71	Cy80_II_CD45_F01_S925_comb	11.1296	8.60558	1	T
72	Cy80_II_CD45_E01_S913_comb	12.132	8.27523	1	T
73	Cy81_FNA_CD45_B02_S302_comb	32.2188	-21.0607	2	AP2
74	Cy81_FNA_CD45_F07_S355_comb	21.8224	-22.1747	2	AP2
75	Cy80_II_CD45_H11_S959_comb	13.6472	-4.17149	1	T
76	Cy81_FNA_CD45_E04_S340_comb	32.4316	-24.1657	2	AP2
77	Cy81_FNA_CD45_H09_S381_comb	24.1664	-19.838	2	AP2
78	Cy80_II_CD45_A01_S865_comb	12.4092	4.31123	1	T
79	Cy81_Bulk_CD45_F12_S168_comb	24.2313	-22.0908	2	AP2
80	Cy71_CD45_E06_S534_comb	12.0921	15.964	1	T
81	Cy71_CD45_C12_S516_comb	14.4147	19.9306	1	T
82	Cy71_CD45_A06_S486_comb	13.1523	13.2665	1	T
83	Cy80_II_CD45_E11_S923_comb	10.2057	11.6	1	T
84	Cy71_CD45_C09_S513_comb	8.11724	17.4294	1	T
85	Cy71_CD45_E05_S533_comb	-0.488276	11.4772	1	T
86	Cy81_Bulk_CD45_A08_S104_comb	19.192	-22.3667	1	T
87	Cy71_CD45_H12_S576_comb	2.45078	9.15241	1	T
88	Cy80_II_CD45_E08_S920_comb	7.18281	7.41436	1	T
89	Cy81_FNA_CD45_H05_S377_comb	29.1105	-12.3515	2	AP2
90	Cy81_FNA_CD45_D12_S336_comb	30.8912	-29.404	2	AP2
91	Cy71_CD45_A07_S487_comb	5.81349	9.7681	1	T
92	Cy71_CD45_G11_S563_comb	17.4792	13.1557	1	T
93	Cy81_Bulk_CD45_F05_S161_comb	27.7392	-23.6645	2	AP2
94	Cy81_Bulk_CD45_D08_S140_comb	26.9733	-20.3515	2	AP2
95	Cy81_FNA_CD45_B04_S304_comb	40.5389	-28.3162	2	AP2
96	Cy80_II_CD45_H12_S960_comb	11.675	1.1418	1	T
97	Cy81_FNA_CD45_H01_S373_comb	34.9841	-27.1888	2	AP2
98	Cy71_CD45_C07_S511_comb	5.05656	16.4862	1	T
99	Cy81_Bulk_CD45_A12_S108_comb	38.9287	-28.1688	2	AP2
100	Cy80_II_CD45_A06_S870_comb	12.6348	2.95813	1	T
101	Cy81_Bulk_CD45_E06_S150_comb	38.9323	-21.263	2	AP2
102	Cy81_Bulk_CD45_A02_S98_comb	15.7018	-13.9973	1	T
103	Cy71_CD45_C10_S514_comb	9.41216	16.1052	1	T
104	Cy81_Bulk_CD45_D06_S138_comb	31.7776	-25.5758	2	AP2
105	Cy71_CD45_C02_S506_comb	15.2064	13.1887	1	T
106	Cy71_CD45_F08_S548_comb	11.804	16.4923	1	T
107	Cy71_CD45_C04_S508_comb	8.93541	18.4081	1	T
108	Cy81_FNA_CD45_D11_S335_comb	29.9352	-23.6982	2	AP2
109	Cy71_CD45_H04_S568_comb	14.526	18.6864	1	T
110	Cy81_FNA_CD45_C10_S322_comb	24.5838	-24.3193	2	AP2
111	Cy71_CD45_D01_S517_comb	9.38126	14.3933	1	T
112	Cy71_CD45_B09_S501_comb	0.35743	14.383	1	T
113	Cy81_Bulk_CD45_G06_S174_comb	27.4333	-25.0013	2	AP2
114	Cy71_CD45_H11_S575_comb	18.8388	16.2682	1	T
115	Cy71_CD45_D06_S522_comb	22.9189	16.3683	1	T
116	Cy80_II_CD45_C08_S896_comb	3.68226	8.07023	1	T
117	Cy71_CD45_H01_S565_comb	-3.92742	4.89541	1	T
118	Cy81_FNA_CD45_E01_S337_comb	27.0929	-19.1818	2	AP2
119	Cy71_CD45_B10_S502_comb	4.75695	17.089	1	T
120	Cy81_Bulk_CD45_D12_S144_comb	38.3545	-23.2144	2	AP2
121	Cy71_CD45_F05_S545_comb	11.9282	9.09336	1	T
122	Cy81_Bulk_CD45_G03_S171_comb	31.6526	-24.861	2	AP2
123	Cy81_Bulk_CD45_D11_S143_comb	38.4185	-28.0135	2	AP2
124	Cy80_II_CD45_G03_S939_comb	2.93746	5.77101	1	T
125	Cy71_CD45_C03_S507_comb	16.5469	14.722	1	T
126	Cy71_CD45_H08_S572_comb	15.3199	10.3219	1	T
127	Cy81_FNA_CD45_B12_S312_comb	32.8863	-23.179	2	AP2
128	Cy81_FNA_CD45_H04_S376_comb	30.9919	-22.2088	2	AP2
129	Cy81_Bulk_CD45_D04_S136_comb	11.6714	-11.3699	1	T
130	Cy81_FNA_CD45_H08_S380_comb	23.6023	-9.36428	2	AP2
131	Cy71_CD45_B11_S503_comb	13.1975	11.7387	1	T
132	Cy71_CD45_H02_S566_comb	4.45104	11.1714	1	T
133	Cy80_II_CD45_C01_S889_comb	3.87664	1.08213	1	T
134	Cy71_CD45_G03_S555_comb	10.9004	10.773	1	T
135	Cy80_II_CD45_E12_S924_comb	8.74546	9.41063	1	T
136	Cy80_II_CD45_B08_S884_comb	11.1466	2.32918	1	T
137	Cy80_II_CD45_E06_S918_comb	23.4082	-7.82141	1	T
138	Cy71_CD45_E08_S536_comb	14.9175	12.176	1	T
139	Cy71_CD45_B06_S498_comb	4.65733	3.9843	1	T
140	Cy80_II_CD45_A02_S866_comb	13.16	14.5556	1	T
141	Cy80_II_CD45_D07_S907_comb	1.78109	-0.251608	1	T
142	Cy81_FNA_CD45_F10_S358_comb	36.5645	-28.9267	2	AP2
143	Cy80_II_CD45_F10_S934_comb	15.7871	-4.26822	1	T
144	Cy81_Bulk_CD45_G02_S170_comb	14.2907	-17.0987	1	T
145	Cy80_II_CD45_D12_S912_comb	4.47084	-2.56626	1	T
146	Cy71_CD45_A03_S483_comb	10.9373	13.9116	1	T
147	Cy81_FNA_CD45_C02_S314_comb	33.0174	-22.7393	2	AP2
148	Cy81_Bulk_CD45_E01_S145_comb	32.916	-26.0421	2	AP2
149	Cy80_II_CD45_C04_S892_comb	7.24393	6.69429	1	T
150	Cy81_Bulk_CD45_C11_S131_comb	31.286	-22.3798	2	AP2
151	Cy71_CD45_B01_S493_comb	1.93627	11.3154	1	T
152	Cy71_CD45_E09_S537_comb	9.82316	17.4321	1	T
153	Cy81_FNA_CD45_C07_S319_comb	35.4949	-28.0071	2	AP2
154	Cy80_II_CD45_B10_S886_comb	12.3391	6.00108	1	T
155	Cy71_CD45_G12_S564_comb	0.56954	10.2282	1	T
156	Cy81_FNA_CD45_F05_S353_comb	15.9708	-20.3732	1	T
157	cy79.p1.CD45.neg.PDL1.pos.AS.C1.R1.F07.S67.comb	-13.42	-11.7155	3	AP1
158	cy79.p1.CD45.neg.PDL1.pos.AS.C1.R1.G01.S73.comb	-21.0484	-13.0837	3	AP1
159	cy79.p1.CD45.neg.PDL1.neg.AS.C4.R1.D09.S141.comb	-20.8693	-12.2886	3	AP1
160	cy79.p1.CD45.neg.PDL1.neg.AS.C4.R1.D06.S138.comb	-17.0588	-14.6989	3	AP1
161	cy79.p1.CD45.neg.PDL1.pos.AS.C1.R1.C04.S28.comb	-10.8693	-7.75921	3	AP1
162	cy79.p1.CD45.neg.PDL1.neg.AS.C4.R1.C01.S121.comb	-20.5222	-11.1415	3	AP1
163	cy79.p1.CD45.neg.PDL1.neg.AS.C4.R1.D02.S134.comb	-8.15882	-1.30397	1	T
164	cy79.p1.CD45.neg.PDL1.neg.AS.C4.R1.F07.S163.comb	-18.486	-13.8414	3	AP1
165	cy79.p3.CD45.neg.PD1.pos.AS.C3.R1.C01.S313.comb	-15.9554	-6.31485	3	AP1
166	cy79.p1.CD45.neg.PDL1.pos.AS.C1.R1.A10.S10.comb	-15.3765	-7.15246	3	AP1
167	cy79.p1.CD45.neg.PDL1.pos.AS.C1.R1.G10.S82.comb	-21.2131	-13.8609	3	AP1
168	cy79.p1.CD45.neg.PDL1.pos.AS.C1.R1.B07.S19.comb	-13.2846	-18.2383	3	AP1
169	cy79.p1.CD45.neg.PDL1.neg.AS.C4.R1.B10.S118.comb	-19.5949	-9.96529	3	AP1
170	cy79.p1.CD45.neg.PDL1.neg.AS.C4.R1.D12.S144.comb	-16.8237	-8.67669	3	AP1
171	cy79.p1.CD45.neg.PDL1.neg.AS.C4.R1.D05.S137.comb	-20.5186	-11.6649	3	AP1
172	cy79.p3.CD45.neg.PD1.pos.AS.C3.R1.B08.S308.comb	-9.76746	-17.2514	3	AP1
173	cy79.p1.CD45.neg.PDL1.pos.AS.C1.R1.B12.S24.comb	-20.7247	-10.591	3	AP1
174	cy79.p1.CD45.neg.PDL1.pos.AS.C1.R1.B02.S14.comb	-20.5206	-12.2143	3	AP1
175	cy79.p1.CD45.neg.PDL1.pos.AS.C1.R1.C08.S32.comb	-22.9446	-9.8882	3	AP1
176	cy79.p1.CD45.neg.PDL1.pos.AS.C1.R1.F06.S66.comb	8.0975	-18.1374	1	T
177	cy79.p1.CD45.neg.PDL1.pos.AS.C1.R1.E01.S49.comb	-18.0665	-14.3644	3	AP1
178	cy79.p1.CD45.neg.PDL1.neg.AS.C4.R1.F01.S157.comb	-19.9006	-10.6684	3	AP1
179	cy79.p1.CD45.neg.PDL1.pos.AS.C1.R1.D09.S45.comb	-15.6011	-11.4715	3	AP1
180	cy79.p1.CD45.neg.PDL1.neg.AS.C4.R1.H01.S181.comb	-20.2312	-9.73969	3	AP1
181	cy79.p1.CD45.neg.PDL1.pos.AS.C1.R1.A04.S4.comb	-21.6852	-12.529	3	AP1
182	cy79.p1.CD45.neg.PDL1.pos.AS.C1.R1.B08.S20.comb	-21.992	-13.3207	3	AP1
183	cy79.p3.CD45.neg.PD1.pos.AS.C3.R1.D11.S335.comb	-14.2435	-8.37286	3	AP1
184	cy79.p3.CD45.neg.PD1.pos.AS.C3.R1.D10.S334.comb	-14.2183	-12.7941	3	AP1
185	cy79.p3.CD45.neg.PD1.pos.AS.C3.R1.H01.S373.comb	-14.4062	-2.39198	3	AP1
186	cy79.p1.CD45.neg.PDL1.neg.AS.C4.R1.F03.S159.comb	-19.9287	-13.2605	3	AP1
187	cy79.p1.CD45.neg.PDL1.pos.AS.C1.R1.E08.S56.comb	-18.7191	-8.56176	3	AP1
188	cy79.p1.CD45.neg.PDL1.pos.AS.C1.R1.A07.S7.comb	-17.2032	-14.179	3	AP1
189	cy79.p1.CD45.neg.PDL1.neg.AS.C4.R1.B11.S119.comb	-10.221	1.75596	3	AP1
190	cy79.p1.CD45.neg.PDL1.neg.AS.C4.R1.G02.S170.comb	-22.0369	-13.5921	3	AP1
191	cy79.p3.CD45.neg.PD1.pos.AS.C3.R1.H03.S375.comb	-18.8349	-9.7043	3	AP1
192	cy79.p1.CD45.neg.PDL1.neg.AS.C4.R1.F11.S167.comb	-17.932	-10.9414	3	AP1
193	cy79.p3.CD45.neg.PD1.pos.AS.C3.R1.C04.S316.comb	-11.1099	-1.49479	3	AP1
194	cy79.p1.CD45.neg.PDL1.neg.AS.C4.R1.F06.S162.comb	-17.4422	-10.9716	3	AP1
195	cy79.p1.CD45.neg.PDL1.neg.AS.C4.R1.A12.S108.comb	-15.1368	-9.08351	3	AP1
196	cy79.p3.CD45.neg.PD1.pos.AS.C3.R1.B04.S304.comb	-17.1817	-7.11513	3	AP1
197	cy79.p1.CD45.neg.PDL1.neg.AS.C4.R1.F04.S160.comb	-19.1309	-12.9301	3	AP1
198	cy79.p1.CD45.neg.PDL1.neg.AS.C4.R1.C08.S128.comb	-21.9142	-9.33706	3	AP1
199	cy79.p1.CD45.neg.PDL1.pos.AS.C1.R1.F03.S63.comb	-15.5612	-13.2098	3	AP1
200	cy79.p1.CD45.neg.PDL1.neg.AS.C4.R1.H07.S187.comb	-17.165	-15.1567	3	AP1
201	cy79.p1.CD45.neg.PDL1.neg.AS.C4.R1.B07.S115.comb	-20.1707	-9.46057	3	AP1
202	cy79.p1.CD45.neg.PDL1.neg.AS.C4.R1.G04.S172.comb	-19.6185	-11.8177	3	AP1
203	cy79.p1.CD45.neg.PDL1.pos.AS.C1.R1.G07.S79.comb	-17.9438	-7.23198	3	AP1
204	cy79.p1.CD45.neg.PDL1.neg.AS.C4.R1.G12.S180.comb	-6.60145	-4.03592	1	T
205	cy79.p3.CD45.neg.PD1.pos.AS.C3.R1.B10.S310.comb	-14.3845	-8.0746	3	AP1
206	cy79.p1.CD45.neg.PDL1.pos.AS.C1.R1.G03.S75.comb	-18.7186	-15.0901	3	AP1
207	cy79.p1.CD45.neg.PDL1.pos.AS.C1.R1.G09.S81.comb	-21.1109	-10.7087	3	AP1
208	cy79.p1.CD45.neg.PDL1.neg.AS.C4.R1.B04.S112.comb	-19.362	-12.0492	3	AP1
209	cy79.p1.CD45.neg.PDL1.pos.AS.C1.R1.C10.S34.comb	-20.7251	-8.40207	3	AP1
210	cy79.p1.CD45.neg.PDL1.pos.AS.C1.R1.E11.S59.comb	-20.0176	-11.5509	3	AP1
211	cy79.p1.CD45.neg.PDL1.neg.AS.C4.R1.C07.S127.comb	-20.0638	-11.4671	3	AP1
212	cy79.p1.CD45.neg.PDL1.pos.AS.C1.R1.D10.S46.comb	-20.9638	-13.3335	3	AP1
213	cy79.p1.CD45.neg.PDL1.pos.AS.C1.R1.G06.S78.comb	-21.2496	-12.5915	3	AP1
214	cy79.p3.CD45.neg.PD1.pos.AS.C3.R1.H02.S374.comb	-22.1622	-9.37292	3	AP1
215	cy79.p1.CD45.neg.PDL1.neg.AS.C4.R1.B09.S117.comb	-17.9446	-7.22734	3	AP1
216	cy79.p1.CD45.neg.PDL1.neg.AS.C4.R1.H09.S189.comb	-18.34	-14.2645	3	AP1
217	cy79.p3.CD45.neg.PD1.pos.AS.C3.R1.B06.S306.comb	-17.9259	-11.0094	3	AP1
218	cy79.p3.CD45.neg.PD1.pos.AS.C3.R1.C05.S317.comb	-18.0123	-10.7499	3	AP1
219	cy79.p3.CD45.neg.PD1.pos.AS.C3.R1.D07.S331.comb	-10.6525	-1.80001	3	AP1
220	cy79.p1.CD45.neg.PDL1.neg.AS.C4.R1.A10.S106.comb	-14.6558	-6.39001	3	AP1
221	cy79.p1.CD45.neg.PDL1.pos.AS.C1.R1.G08.S80.comb	-15.2475	-15.8596	3	AP1
222	cy79.p1.CD45.neg.PDL1.pos.AS.C1.R1.E04.S52.comb	-21.0842	-10.7023	3	AP1
223	cy79.p3.CD45.neg.PD1.pos.AS.C3.R1.E11.S347.comb	-18.1133	-9.1555	3	AP1
224	cy79.p1.CD45.neg.PDL1.pos.AS.C1.R1.B04.S16.comb	-18.5921	-16.6044	3	AP1
225	cy79.p3.CD45.neg.PD1.pos.AS.C3.R1.D08.S332.comb	-12.1512	-3.14488	3	AP1
226	cy79.p3.CD45.neg.PD1.pos.AS.C3.R1.F03.S351.comb	-18.6818	-3.66703	3	AP1
227	cy79.p1.CD45.neg.PDL1.neg.AS.C4.R1.C05.S125.comb	-21.4332	-12.4032	3	AP1
228	cy79.p1.CD45.neg.PDL1.pos.AS.C1.R1.E05.S53.comb	-19.9498	-10.7306	3	AP1
229	cy79.p1.CD45.neg.PDL1.neg.AS.C4.R1.E01.S145.comb	-17.1163	-6.39342	3	AP1
230	cy79.p1.CD45.neg.PDL1.pos.AS.C1.R1.A11.S11.comb	-14.2271	-13.2898	3	AP1
231	cy79.p1.CD45.neg.PDL1.pos.AS.C1.R1.G05.S77.comb	-21.6276	-14.1175	3	AP1
232	cy79.p1.CD45.neg.PDL1.pos.AS.C1.R1.G11.S83.comb	-18.7379	-13.8442	3	AP1
233	cy79.p3.CD45.neg.PD1.pos.AS.C3.R1.G06.S366.comb	-17.746	-10.3118	3	AP1
234	cy79.p3.CD45.neg.PD1.pos.AS.C3.R1.G01.S361.comb	-20.3475	-10.4955	3	AP1
235	cy79.p1.CD45.neg.PDL1.pos.AS.C1.R1.F10.S70.comb	-16.4738	-11.9568	3	AP1
236	cy79.p1.CD45.neg.PDL1.pos.AS.C1.R1.F02.S62.comb	-16.3551	-13.5754	3	AP1
237	cy79.p1.CD45.neg.PDL1.pos.AS.C1.R1.E02.S50.comb	-19.6034	-9.80221	3	AP1
238	cy79.p1.CD45.neg.PDL1.neg.AS.C4.R1.C12.S132.comb	-14.9699	-15.2556	3	AP1
239	cy79.p1.CD45.neg.PDL1.pos.AS.C1.R1.A06.S6.comb	-20.4381	-11.9505	3	AP1
240	cy79.p1.CD45.neg.PDL1.neg.AS.C4.R1.B05.S113.comb	-18.5407	-14.2779	3	AP1
241	cy79.p1.CD45.neg.PDL1.neg.AS.C4.R1.A02.S98.comb	-19.6288	-7.2235	3	AP1
242	cy79.p1.CD45.neg.PDL1.neg.AS.C4.R1.G09.S177.comb	-16.7796	-9.24718	3	AP1
243	cy79.p3.CD45.neg.PD1.pos.AS.C3.R1.D02.S326.comb	-21.2634	-10.1649	3	AP1
244	cy79.p1.CD45.neg.PDL1.neg.AS.C4.R1.C04.S124.comb	-17.9485	-11.0136	3	AP1
245	cy79.p1.CD45.neg.PDL1.neg.AS.C4.R1.B03.S111.comb	-10.3361	-2.14211	1	T
246	cy79.p3.CD45.neg.PD1.pos.AS.C3.R1.E03.S339.comb	-22.7562	-10.1475	3	AP1
247	cy79.p1.CD45.neg.PDL1.neg.AS.C4.R1.C06.S126.comb	-20.4787	-11.0323	3	AP1
248	cy79.p1.CD45.neg.PDL1.neg.AS.C4.R1.C09.S129.comb	-21.1079	-11.6897	3	AP1
249	cy79.p3.CD45.neg.PD1.pos.AS.C3.R1.C12.S324.comb	-19.8978	-10.5439	3	AP1
250	cy79.p1.CD45.neg.PDL1.neg.AS.C4.R1.A08.S104.comb	-19.4601	-14.0977	3	AP1
251	cy79.p1.CD45.neg.PDL1.pos.AS.C1.R1.G02.S74.comb	-14.5382	-16.3079	3	AP1
252	cy79.p3.CD45.neg.PD1.pos.AS.C3.R1.D03.S327.comb	-15.3739	-10.7944	3	AP1
253	cy79.p1.CD45.neg.PDL1.neg.AS.C4.R1.G07.S175.comb	-17.5696	-12.5025	3	AP1
254	cy79.p3.CD45.neg.PD1.pos.AS.C3.R1.B12.S312.comb	-17.7199	-8.5358	3	AP1
255	cy79.p3.CD45.neg.PD1.pos.AS.C3.R1.G11.S371.comb	-14.1479	-10.5367	3	AP1
256	cy79.p3.CD45.neg.PD1.pos.AS.C3.R1.F08.S356.comb	-15.7212	-11.3228	3	AP1
257	cy79.p3.CD45.neg.PD1.pos.AS.C3.R1.G03.S363.comb	-12.2704	-1.61678	3	AP1
258	cy79.p1.CD45.neg.PDL1.neg.AS.C4.R1.F08.S164.comb	-22.28	-11.4752	3	AP1
259	cy79.p1.CD45.neg.PDL1.neg.AS.C4.R1.H04.S184.comb	-7.36453	0.33485	1	T
260	cy79.p3.CD45.neg.PD1.pos.AS.C3.R1.C09.S321.comb	10.6513	-11.3745	2	AP2
261	cy79.p1.CD45.neg.PDL1.neg.AS.C4.R1.C03.S123.comb	-20.5381	-9.00154	3	AP1
262	cy79.p1.CD45.neg.PDL1.neg.AS.C4.R1.F12.S168.comb	-21.2779	-11.6372	3	AP1
263	cy79.p1.CD45.neg.PDL1.neg.AS.C4.R1.B01.S109.comb	-19.7298	-14.1549	3	AP1
264	cy79.p1.CD45.neg.PDL1.neg.AS.C4.R1.D08.S140.comb	-15.7999	-9.21963	3	AP1
265	cy79.p1.CD45.neg.PDL1.neg.AS.C4.R1.D10.S142.comb	-16.5957	-5.50032	3	AP1
266	cy79.p1.CD45.neg.PDL1.neg.AS.C4.R1.B06.S114.comb	-19.2321	-10.2179	3	AP1
267	cy79.p3.CD45.neg.PD1.pos.AS.C3.R1.G10.S370.comb	-19.1935	-9.39862	3	AP1
268	cy79.p1.CD45.neg.PDL1.pos.AS.C1.R1.B06.S18.comb	-20.2072	-12.1258	3	AP1
269	cy79.p3.CD45.neg.PD1.pos.AS.C3.R1.C08.S320.comb	-14.9274	-13.4124	3	AP1
270	cy79.p3.CD45.neg.PD1.pos.AS.C3.R1.F09.S357.comb	-20.7766	-10.0696	3	AP1
271	cy79.p1.CD45.neg.PDL1.pos.AS.C1.R1.G12.S84.comb	-19.2482	-14.4916	3	AP1
272	cy79.p3.CD45.neg.PD1.pos.AS.C3.R1.E12.S348.comb	-19.4282	-8.79585	3	AP1
273	cy79.p1.CD45.neg.PDL1.pos.AS.C1.R1.D07.S43.comb	-16.4107	-13.0966	3	AP1
274	cy79.p3.CD45.neg.PD1.pos.AS.C3.R1.C10.S322.comb	-22.5735	-9.8674	3	AP1
275	cy79.p1.CD45.neg.PDL1.pos.AS.C1.R1.D11.S47.comb	-19.2755	-18.1381	3	AP1
276	cy79.p3.CD45.neg.PD1.pos.AS.C3.R1.H06.S378.comb	-13.7616	-9.58303	3	AP1
277	cy79.p1.CD45.neg.PDL1.neg.AS.C4.R1.G01.S169.comb	-6.42256	-18.0587	1	T
278	cy79.p1.CD45.neg.PDL1.neg.AS.C4.R1.A09.S105.comb	-16.6449	-16.8178	3	AP1
279	cy79.p1.CD45.neg.PDL1.neg.AS.C4.R1.C11.S131.comb	-16.6878	-15.4158	3	AP1
280	cy79.p1.CD45.neg.PDL1.pos.AS.C1.R1.E06.S54.comb	-23.1421	-14.5887	3	AP1
281	cy79.p3.CD45.neg.PD1.pos.AS.C3.R1.E06.S342.comb	-21.9983	-7.03266	3	AP1
282	cy79.p1.CD45.neg.PDL1.pos.AS.C1.R1.A08.S8.comb	-17.7076	-10.287	3	AP1
283	cy79.p1.CD45.neg.PDL1.pos.AS.C1.R1.A03.S3.comb	-16.0804	-0.696256	3	AP1
284	cy79.p1.CD45.neg.PDL1.neg.AS.C4.R1.H12.S192.comb	-22.9955	-12.1962	3	AP1
285	cy79.p1.CD45.neg.PDL1.neg.AS.C4.R1.H06.S186.comb	-13.6857	-9.64333	3	AP1
286	cy79.p3.CD45.neg.PD1.pos.AS.C3.R1.A03.S291.comb	-18.5235	-8.39787	3	AP1
287	cy79.p1.CD45.neg.PDL1.pos.AS.C1.R1.C09.S33.comb	-20.0594	-9.13238	3	AP1
288	cy79.p3.CD45.neg.PD1.pos.AS.C3.R1.E02.S338.comb	-14.4337	-4.22858	3	AP1
289	cy79.p1.CD45.neg.PDL1.neg.AS.C4.R1.H08.S188.comb	-11.7535	7.84494	1	T
290	cy79.p1.CD45.neg.PDL1.neg.AS.C4.R1.A04.S100.comb	-18.603	-13.4268	3	AP1
291	cy79.p1.CD45.neg.PDL1.pos.AS.C1.R1.D01.S37.comb	-11.1376	-12.7955	3	AP1
292	cy79.p1.CD45.neg.PDL1.pos.AS.C1.R1.C07.S31.comb	-16.8267	-6.97055	3	AP1
293	cy79.p3.CD45.neg.PD1.pos.AS.C3.R1.C02.S314.comb	-20.3795	-9.65757	3	AP1
294	cy79.p3.CD45.neg.PD1.pos.AS.C3.R1.G12.S372.comb	-19.4949	-12.0469	3	AP1
295	cy79.p3.CD45.neg.PD1.pos.AS.C3.R1.F12.S360.comb	-19.408	-8.84845	3	AP1
296	cy79.p3.CD45.neg.PD1.pos.AS.C3.R1.E10.S346.comb	-19.9524	-8.53969	3	AP1
297	cy79.p1.CD45.neg.PDL1.neg.AS.C4.R1.H10.S190.comb	-18.8131	-8.79215	3	AP1
298	cy79.p1.CD45.neg.PDL1.neg.AS.C4.R1.G10.S178.comb	-12.6567	-15.5805	3	AP1
299	cy79.p3.CD45.neg.PD1.pos.AS.C3.R1.A02.S290.comb	-17.4856	-8.62865	3	AP1
300	cy79.p1.CD45.neg.PDL1.neg.AS.C4.R1.G03.S171.comb	-18.4422	-14.7965	3	AP1
301	cy79.p1.CD45.neg.PDL1.pos.AS.C1.R1.E03.S51.comb	-19.5613	-12.4604	3	AP1
302	cy79.p1.CD45.neg.PDL1.pos.AS.C1.R1.G04.S76.comb	-21.1594	-13.2459	3	AP1
303	cy79.p1.CD45.neg.PDL1.pos.AS.C1.R1.B01.S13.comb	-16.5897	-11.0469	3	AP1
304	cy79.p3.CD45.neg.PD1.pos.AS.C3.R1.D09.S333.comb	-15.001	-7.98345	3	AP1
305	cy79.p1.CD45.neg.PDL1.pos.AS.C1.R1.B05.S17.comb	-19.6901	-6.23816	3	AP1
306	cy79.p3.CD45.neg.PD1.pos.AS.C3.R1.E09.S345.comb	-21.5812	-12.2709	3	AP1
307	cy79.p1.CD45.neg.PDL1.pos.AS.C1.R1.D12.S48.comb	-20.798	-11.361	3	AP1
308	cy79.p1.CD45.neg.PDL1.pos.AS.C1.R1.D08.S44.comb	-17.8943	-12.5507	3	AP1
309	cy79.p1.CD45.neg.PDL1.neg.AS.C4.R1.B02.S110.comb	-20.0338	-8.41978	3	AP1
310	cy79.p3.CD45.neg.PD1.pos.AS.C3.R1.F10.S358.comb	-21.588	-11.5174	3	AP1
311	cy79.p1.CD45.neg.PDL1.neg.AS.C4.R1.H02.S182.comb	-16.3865	-13.7631	3	AP1
312	cy79.p3.CD45.neg.PD1.pos.AS.C3.R1.A06.S294.comb	-16.2931	-14.659	3	AP1
313	cy79.p3.CD45.neg.PD1.pos.AS.C3.R1.A12.S300.comb	-10.9811	-1.44386	1	T
314	cy79.p1.CD45.neg.PDL1.pos.AS.C1.R1.F09.S69.comb	-13.9083	-18.0821	3	AP1
315	cy79.p3.CD45.neg.PD1.pos.AS.C3.R1.G04.S364.comb	-21.2116	-10.6705	3	AP1
316	cy79.p3.CD45.neg.PD1.pos.AS.C3.R1.G05.S365.comb	-19.9147	-10.099	3	AP1
317	cy79.p3.CD45.neg.PD1.pos.AS.C3.R1.B09.S309.comb	-18.4299	-14.0916	3	AP1
318	cy79.p1.CD45.neg.PDL1.neg.AS.C4.R1.G06.S174.comb	-17.8948	-14.1295	3	AP1
319	cy79.p1.CD45.neg.PDL1.neg.AS.C4.R1.F09.S165.comb	-12.1758	-15.1723	3	AP1
320	cy79.p1.CD45.neg.PDL1.neg.AS.C4.R1.A05.S101.comb	-20.209	-14.2355	3	AP1
321	cy79.p3.CD45.neg.PD1.pos.AS.C3.R1.C06.S318.comb	-15.825	-11.8055	3	AP1
322	cy79.p1.CD45.neg.PDL1.pos.AS.C1.R1.C11.S35.comb	-1.95108	-22.2846	1	T
323	cy79.p3.CD45.neg.PD1.pos.AS.C3.R1.B07.S307.comb	-11.6613	-12.6251	3	AP1
324	cy79.p3.CD45.neg.PD1.pos.AS.C3.R1.D12.S336.comb	-19.971	-9.07199	3	AP1
325	cy79.p1.CD45.neg.PDL1.neg.AS.C4.R1.C10.S130.comb	-19.4698	-12.824	3	AP1
326	cy79.p1.CD45.neg.PDL1.pos.AS.C1.R1.F08.S68.comb	-17.5616	-14.6209	3	AP1
327	cy79.p1.CD45.neg.PDL1.pos.AS.C1.R1.D06.S42.comb	-19.342	-7.36879	3	AP1
328	cy79.p1.CD45.neg.PDL1.pos.AS.C1.R1.E07.S55.comb	-20.0765	-10.8135	3	AP1
329	cy79.p1.CD45.neg.PDL1.neg.AS.C4.R1.G11.S179.comb	-20.5054	-15.1793	3	AP1
330	cy79.p3.CD45.neg.PD1.pos.AS.C3.R1.E07.S343.comb	-13.898	-9.17744	3	AP1
331	cy79.p1.CD45.neg.PDL1.neg.AS.C4.R1.F02.S158.comb	-12.1295	-12.004	3	AP1
332	cy79.p3.CD45.neg.PD1.pos.AS.C3.R1.E05.S341.comb	-21.6793	-10.9929	3	AP1
333	cy79.p1.CD45.neg.PDL1.neg.AS.C4.R1.F10.S166.comb	-17.5685	-6.04043	3	AP1
334	cy79.p1.CD45.neg.PDL1.pos.AS.C1.R1.C01.S25.comb	-17.5033	-10.276	3	AP1
335	cy79.p3.CD45.neg.PD1.pos.AS.C3.R1.H11.S383.comb	-18.9678	-10.7776	3	AP1
336	cy79.p1.CD45.neg.PDL1.pos.AS.C1.R1.B11.S23.comb	-14.62	-16.1041	3	AP1
337	cy79.p1.CD45.neg.PDL1.pos.AS.C1.R1.D04.S40.comb	-19.2913	-15.2625	3	AP1
338	cy79.p1.CD45.neg.PDL1.pos.AS.C1.R1.C02.S26.comb	-18.4227	-11.878	3	AP1
339	cy79.p1.CD45.neg.PDL1.neg.AS.C4.R1.D01.S133.comb	-21.4636	-8.11337	3	AP1
340	cy79.p3.CD45.neg.PD1.pos.AS.C3.R1.A09.S297.comb	-21.9059	-15.21	3	AP1
341	cy79.p1.CD45.neg.PDL1.neg.AS.C4.R1.H03.S183.comb	-20.4742	-13.9313	3	AP1
342	cy79.p3.CD45.neg.PD1.pos.AS.C3.R1.E08.S344.comb	-10.2722	-18.7728	1	T
343	cy79.p1.CD45.neg.PDL1.neg.AS.C4.R1.H05.S185.comb	-17.1498	-9.34447	3	AP1
344	cy79.p1.CD45.neg.PDL1.pos.AS.C1.R1.F01.S61.comb	-20.8388	-14.2105	3	AP1
345	cy79.p4.CD45.neg.PDL1.neg.E11.S1115.comb	-15.7987	-3.69858	3	AP1
346	cy79.p4.CD45.neg.PDL1.neg.H11.S1151.comb	-18.5789	-10.2852	3	AP1
347	cy79.p5.CD45.neg.PDL1.neg.F10.S838.comb	-15.885	-9.17175	3	AP1
348	cy79.p5.CD45.neg.PDL1.pos.A04.S676.comb	7.99309	-17.1398	2	AP2
349	cy81.FNA.CD45.neg.D04.S1000.comb	35.5787	-29.393	2	AP2
350	cy80.CD45.neg.G01.S937.comb	15.9949	14.3858	1	T
351	cy79.p5.CD45.neg.PDL1.neg.A02.S770.comb	-14.1829	-12.797	3	AP1
352	cy79.p4.CD45.neg.PDL1.neg.D01.S1093.comb	-21.5341	-15.0143	3	AP1
353	cy81.Bulk.CD45.neg.A10.S106.comb	34.6804	-22.2602	2	AP2
354	cy79.p5.CD45.neg.PDL1.neg.C03.S795.comb	-16.1566	-3.37616	3	AP1
355	cy81.FNA.CD45.neg.B01.S973.comb	29.1478	-26.8694	2	AP2
356	cy79.p5.CD45.neg.PDL1.pos.D05.S713.comb	-14.7135	-16.6449	3	AP1
357	cy79.p5.CD45.neg.PDL1.pos.B02.S686.comb	-14.5195	-0.499347	3	AP1
358	cy79.p4.CD45.neg.PDL1.neg.B08.S1076.comb	-17.9087	-9.06919	3	AP1
359	cy82.CD45.pos.3.A03.S3.comb	7.84005	-14.2374	1	T
360	cy79.p4.CD45.neg.PDL1.neg.C12.S1092.comb	-17.4182	-6.5992	3	AP1
361	cy81.Bulk.CD45.neg.G01.S169.comb	29.4101	-26.7352	2	AP2
362	cy81.Bulk.CD45.neg.C03.S123.comb	30.3651	-27.1881	2	AP2
363	cy79.p4.CD45.neg.PDL1.neg.C03.S1083.comb	-18.5126	-13.0623	3	AP1
364	cy81.FNA.CD45.neg.C09.S993.comb	38.2112	-33.5016	2	AP2
365	cy80.CD45.neg.G04.S940.comb	11.2084	4.38292	1	T
366	cy80.CD45.neg.A09.S873.comb	13.1879	-3.31452	1	T
367	cy79.p4.CD45.neg.PDL1.pos.G08.S464.comb	-20.174	-5.96902	3	AP1
368	cy81.FNA.CD45.neg.F09.S1029.comb	32.3572	-24.2988	2	AP2
369	cy80.CD45.neg.D04.S904.comb	6.57415	15.703	1	T
370	cy79.p4.CD45.neg.PDL1.pos.A02.S386.comb	-17.1269	-7.19865	3	AP1
371	cy80.CD45.neg.E02.S914.comb	7.65649	7.40377	1	T
372	cy81.FNA.CD45.neg.E04.S1012.comb	33.4556	-28.8947	2	AP2
373	cy81.Bulk.CD45.neg.E04.S148.comb	22.3205	-21.7916	2	AP2
374	cy81.Bulk.CD45.neg.C11.S131.comb	42.2285	-28.062	2	AP2
375	cy81.Bulk.CD45.neg.D09.S141.comb	32.4413	-28.0956	2	AP2
376	cy80.CD45.neg.G02.S938.comb	14.0933	2.72563	1	T
377	cy79.p5.CD45.neg.PDL1.neg.E02.S818.comb	-11.3082	-8.55937	3	AP1
378	cy82.CD45.pos.3.B11.S23.comb	26.2708	-24.7464	2	AP2
379	cy81.FNA.CD45.neg.F08.S1028.comb	42.3987	-30.2186	2	AP2
380	cy79.p5.CD45.neg.PDL1.neg.D03.S807.comb	-12.232	-13.1267	3	AP1
381	cy79.p4.CD45.neg.PDL1.neg.F08.S1124.comb	-18.5184	-12.408	3	AP1
382	cy81.FNA.CD45.neg.G12.S1044.comb	21.517	-20.1604	1	T
383	cy79.p5.CD45.neg.PDL1.pos.A11.S683.comb	-19.4742	-5.00532	3	AP1
384	cy79.p5.CD45.neg.PDL1.pos.G11.S755.comb	-20.6871	-7.7406	3	AP1
385	cy79.p5.CD45.neg.PDL1.pos.C10.S706.comb	-16.116	-12.5981	3	AP1
386	cy80.CD45.neg.H08.S956.comb	6.96592	5.91022	1	T
387	cy79.p5.CD45.neg.PDL1.pos.H06.S762.comb	-17.7027	-11.8322	3	AP1
388	cy79.p4.CD45.neg.PDL1.neg.F12.S1128.comb	-4.73712	-1.52975	1	T
389	cy81.Bulk.CD45.neg.E02.S146.comb	31.3421	-16.0939	2	AP2
390	cy80.CD45.neg.A05.S869.comb	0.916372	11.2947	1	T
391	cy79.p4.CD45.neg.PDL1.pos.D03.S423.comb	-12.8838	-8.18271	3	AP1
392	cy79.p4.CD45.neg.PDL1.pos.A04.S388.comb	-18.2636	-9.51038	3	AP1
393	cy79.p5.CD45.neg.PDL1.neg.C02.S794.comb	-19.3266	-7.82692	3	AP1
394	cy80.CD45.neg.F05.S929.comb	7.05995	8.19875	1	T
395	cy81.FNA.CD45.neg.F06.S1026.comb	38.9558	-31.7834	2	AP2
396	cy79.p4.CD45.neg.PDL1.pos.C02.S410.comb	-19.7559	-11.1756	3	AP1
397	cy79.p5.CD45.neg.PDL1.pos.C11.S707.comb	-14.3622	-8.65692	3	AP1
398	cy79.p5.CD45.neg.PDL1.pos.F09.S741.comb	-15.6001	-10.6187	3	AP1
399	cy79.p4.CD45.neg.PDL1.pos.E10.S442.comb	-18.0458	-14.6962	3	AP1
400	cy79.p4.CD45.neg.PDL1.neg.B04.S1072.comb	-16.7101	-8.58492	3	AP1
401	cy79.p4.CD45.neg.PDL1.neg.H01.S1141.comb	-16.0796	-8.24518	3	AP1
402	cy79.p4.CD45.neg.PDL1.pos.H11.S479.comb	-14.0579	-10.6741	3	AP1
403	cy81.FNA.CD45.neg.H09.S1053.comb	15.1894	-16.6046	1	T
404	cy79.p5.CD45.neg.PDL1.pos.E10.S730.comb	-20.3487	-9.77876	3	AP1
405	cy79.p5.CD45.neg.PDL1.pos.G02.S746.comb	-19.1596	-12.6065	3	AP1
406	cy79.p5.CD45.neg.PDL1.neg.G04.S844.comb	-18.6135	-8.83768	3	AP1
407	cy79.p4.CD45.neg.PDL1.pos.B11.S407.comb	-18.9448	-9.68818	3	AP1
408	cy81.FNA.CD45.neg.F02.S1022.comb	39.3439	-29.2939	2	AP2
409	cy79.p4.CD45.neg.PDL1.pos.D05.S425.comb	-14.838	-17.4763	3	AP1
410	cy79.p4.CD45.neg.PDL1.pos.D01.S421.comb	-16.3319	-4.65487	3	AP1
411	cy79.p4.CD45.neg.PDL1.neg.H09.S1149.comb	-19.7848	-13.0849	3	AP1
412	cy81.FNA.CD45.neg.B04.S976.comb	38.3003	-29.6468	2	AP2
413	cy79.p4.CD45.neg.PDL1.neg.F03.S1119.comb	-19.9748	-10.8859	3	AP1
414	cy79.p4.CD45.neg.PDL1.pos.C04.S412.comb	-17.6707	-5.28199	3	AP1
415	cy79.p5.CD45.neg.PDL1.pos.G05.S749.comb	-12.5579	0.249767	3	AP1
416	cy79.p4.CD45.neg.PDL1.pos.F06.S450.comb	-18.1065	-5.00203	3	AP1
417	cy82.CD45.pos.3.C11.S35.comb	15.3665	-18.6589	2	AP2
418	cy81.FNA.CD45.neg.E12.S1020.comb	28.6984	-23.3986	2	AP2
419	cy79.p4.CD45.neg.PDL1.neg.A12.S1068.comb	-2.899	0.134556	1	T
420	cy79.p4.CD45.neg.PDL1.neg.B11.S1079.comb	-18.6662	-10.2395	3	AP1
421	cy79.p5.CD45.neg.PDL1.neg.A05.S773.comb	-13.7934	-1.36862	3	AP1
422	cy80.CD45.neg.D03.S903.comb	8.41922	8.22897	1	T
423	cy81.Bulk.CD45.neg.E09.S153.comb	39.5352	-27.5397	2	AP2
424	cy79.p5.CD45.neg.PDL1.neg.F05.S833.comb	-16.3581	-5.44175	3	AP1
425	cy80.CD45.neg.B01.S877.comb	5.09163	11.8427	1	T
426	cy82.CD45.pos.1.E08.S536.comb	19.1246	-15.236	2	AP2
427	cy79.p5.CD45.neg.PDL1.neg.H06.S858.comb	-16.9719	-6.30675	3	AP1
428	cy79.p4.CD45.neg.PDL1.neg.A03.S1059.comb	-20.9948	-12.831	3	AP1
429	cy79.p5.CD45.neg.PDL1.neg.H10.S862.comb	-15.9891	-10.6397	3	AP1
430	cy80.CD45.neg.C09.S897.comb	10.9694	14.1699	1	T
431	cy79.p5.CD45.neg.PDL1.pos.E03.S723.comb	-17.1528	-9.00771	3	AP1
432	cy79.p4.CD45.neg.PDL1.pos.C12.S420.comb	-17.906	-7.1255	3	AP1
433	cy79.p5.CD45.neg.PDL1.pos.E08.S728.comb	-17.7225	0.646269	3	AP1
434	cy80.CD45.neg.D07.S907.comb	9.92424	8.2448	1	T
435	cy79.p5.CD45.neg.PDL1.neg.H07.S859.comb	-12.4193	1.63095	3	AP1
436	cy79.p5.CD45.pos.PD1.pos.E02.S626.comb	-16.2673	-8.13967	3	AP1
437	cy80.CD45.neg.A03.S867.comb	12.6465	4.8175	1	T
438	cy79.p5.CD45.neg.PDL1.neg.G09.S849.comb	-18.6575	-11.1541	3	AP1
439	cy79.p5.CD45.neg.PDL1.neg.C09.S801.comb	-15.9762	-10.3458	3	AP1
440	cy80.CD45.neg.H09.S957.comb	11.0355	7.00281	1	T
441	cy80.CD45.neg.H02.S950.comb	15.9376	-10.3295	1	T
442	cy79.p5.CD45.neg.PDL1.neg.G03.S843.comb	-9.9602	-1.64131	3	AP1
443	cy79.p4.CD45.neg.PDL1.pos.D12.S432.comb	-16.9283	-9.00487	3	AP1
444	cy81.Bulk.CD45.neg.C08.S128.comb	26.607	-24.1535	2	AP2
445	cy79.p4.CD45.neg.PDL1.pos.A08.S392.comb	-11.9645	-6.62657	1	T
446	cy80.CD45.neg.E01.S913.comb	9.06075	-3.21241	1	T
447	cy81.Bulk.CD45.neg.C04.S124.comb	24.7746	-17.6028	2	AP2
448	cy79.p4.CD45.neg.PDL1.pos.F11.S455.comb	-20.7856	-8.77605	3	AP1
449	cy82.CD45.pos.1.H05.S569.comb	25.9689	-26.5386	2	AP2
450	cy80.CD45.neg.H03.S951.comb	10.4349	11.6177	1	T
451	cy81.Bulk.CD45.neg.B03.S111.comb	30.2061	-28.7406	2	AP2
452	cy81.Bulk.CD45.neg.E08.S152.comb	37.899	-26.222	2	AP2
453	cy79.p4.CD45.neg.PDL1.neg.D06.S1098.comb	-19.5336	-7.44065	3	AP1
454	cy79.p4.CD45.neg.PDL1.neg.B09.S1077.comb	-16.4829	-8.57677	3	AP1
455	cy79.p4.CD45.neg.PDL1.pos.B10.S406.comb	-19.506	-9.87405	3	AP1
456	cy80.CD45.neg.D10.S910.comb	10.5523	0.518568	1	T
457	cy79.p5.CD45.neg.PDL1.pos.F02.S734.comb	-16.7718	-12.9402	3	AP1
458	cy79.p5.CD45.neg.PDL1.neg.G07.S847.comb	-15.4525	-7.99278	3	AP1
459	cy79.p4.CD45.neg.PDL1.neg.H03.S1143.comb	-15.0532	-4.76316	3	AP1
460	cy79.p4.CD45.neg.PDL1.neg.H10.S1150.comb	-18.6078	-8.39027	3	AP1
461	cy79.p4.CD45.neg.PDL1.pos.D02.S422.comb	-21.1053	-12.9013	3	AP1
462	cy79.p4.CD45.neg.PDL1.pos.A11.S395.comb	-13.3849	0.935565	3	AP1
463	cy79.p4.CD45.neg.PDL1.neg.G07.S1135.comb	-13.53	-7.91326	3	AP1
464	cy79.p4.CD45.neg.PDL1.pos.C10.S418.comb	-17.823	-9.27032	3	AP1
465	cy79.p4.CD45.neg.PDL1.pos.E02.S434.comb	-19.7184	-11.4965	3	AP1
466	cy79.p4.CD45.neg.PDL1.pos.F09.S453.comb	-16.4305	-12.4168	3	AP1
467	cy80.CD45.neg.D09.S909.comb	5.53501	3.42386	1	T
468	cy79.p4.CD45.neg.PDL1.neg.C11.S1091.comb	-22.0424	-10.0563	3	AP1
469	cy79.p5.CD45.neg.PDL1.pos.B04.S688.comb	-16.77	-9.09816	3	AP1
470	cy81.Bulk.CD45.neg.F05.S161.comb	25.2006	-23.299	2	AP2
471	cy79.p5.CD45.neg.PDL1.pos.E06.S726.comb	-13.6196	-12.4448	3	AP1
472	cy81.FNA.CD45.neg.G03.S1035.comb	14.0763	-15.6442	1	T
473	cy79.p5.CD45.neg.PDL1.neg.F11.S839.comb	-4.32095	-22.4697	1	T
474	cy79.p5.CD45.neg.PDL1.neg.F02.S830.comb	-2.68172	-15.2481	1	T
475	cy81.FNA.CD45.neg.G09.S1041.comb	33.4516	-23.7938	2	AP2
476	cy79.p4.CD45.neg.PDL1.pos.G03.S459.comb	-22.352	-8.64061	3	AP1
477	cy79.p5.CD45.neg.PDL1.neg.A12.S780.comb	-19.483	-9.92528	3	AP1
478	cy79.p4.CD45.neg.PDL1.neg.A08.S1064.comb	-20.2405	-8.72018	3	AP1
479	cy80.CD45.neg.D11.S911.comb	4.07816	8.78826	1	T
480	cy82.CD45.neg.2.H12.S288.comb	18.406	-22.5241	2	AP2
481	cy79.p4.CD45.neg.PDL1.neg.E01.S1105.comb	-14.0225	-8.19008	3	AP1
482	cy79.p4.CD45.neg.PDL1.neg.B03.S1071.comb	-10.34	7.04428	1	T
483	cy79.p5.CD45.neg.PDL1.neg.A11.S779.comb	-15.3921	0.962183	3	AP1
484	cy79.p4.CD45.neg.PDL1.neg.D04.S1096.comb	-23.1143	-11.41	3	AP1
485	cy80.CD45.neg.E06.S918.comb	5.58272	3.71611	1	T
486	cy79.p5.CD45.neg.PDL1.pos.H03.S759.comb	-17.8467	-10.8881	3	AP1
487	cy79.p5.CD45.neg.PDL1.neg.A07.S775.comb	-6.72342	-3.59565	1	T
488	cy79.p4.CD45.neg.PDL1.pos.C05.S413.comb	-13.1496	-16.4416	3	AP1
489	cy79.p4.CD45.neg.PDL1.pos.D08.S428.comb	-18.6711	-10.5355	3	AP1
490	cy79.p5.CD45.neg.PDL1.pos.H11.S767.comb	-14.1415	-11.6327	3	AP1
491	cy80.CD45.neg.B04.S880.comb	12.6429	19.5526	1	T
492	cy79.p4.CD45.neg.PDL1.neg.B10.S1078.comb	-18.0355	-14.8022	3	AP1
493	cy81.FNA.CD45.neg.F12.S1032.comb	33.2569	-28.0352	2	AP2
494	cy79.p4.CD45.neg.PDL1.neg.F02.S1118.comb	-19.3291	-7.85153	3	AP1
495	cy79.p5.CD45.neg.PDL1.pos.G03.S747.comb	-12.0692	-14.5552	3	AP1
496	cy79.p4.CD45.neg.PDL1.pos.A12.S396.comb	-17.4741	-10.2931	3	AP1
497	cy79.p5.CD45.neg.PDL1.pos.H10.S766.comb	-14.7289	-9.25938	3	AP1
498	cy80.CD45.neg.D01.S901.comb	3.3209	13.3968	1	T
499	cy80.CD45.neg.C02.S890.comb	14.6425	14.0279	1	T
500	cy80.CD45.neg.E10.S922.comb	6.11072	10.0915	1	T
501	cy79.p4.CD45.neg.PDL1.neg.H04.S1144.comb	-11.4179	3.57208	3	AP1
502	cy79.p4.CD45.neg.PDL1.neg.C02.S1082.comb	-19.244	-13.2685	3	AP1
503	cy79.p4.CD45.neg.PDL1.pos.C11.S419.comb	-17.182	-10.633	3	AP1
504	cy79.p4.CD45.neg.PDL1.neg.G03.S1131.comb	-20.836	-9.29401	3	AP1
505	cy79.p4.CD45.neg.PDL1.neg.F07.S1123.comb	-5.66882	-11.3768	1	T
506	cy79.p4.CD45.neg.PDL1.neg.C09.S1089.comb	-18.7986	-9.21874	3	AP1
507	cy79.p5.CD45.neg.PDL1.neg.D10.S814.comb	-21.4804	-11.6851	3	AP1
508	cy81.Bulk.CD45.neg.G04.S172.comb	44.8436	-28.8276	2	AP2
509	cy79.p5.CD45.neg.PDL1.neg.F08.S836.comb	-16.4351	-3.59662	3	AP1
510	cy79.p4.CD45.neg.PDL1.neg.D11.S1103.comb	-20.0474	-13.4136	3	AP1
511	cy79.p4.CD45.neg.PDL1.neg.F09.S1125.comb	-3.05087	-2.65327	1	T
512	cy79.p5.CD45.neg.PDL1.pos.G07.S751.comb	-18.6611	-9.76821	3	AP1
513	cy81.Bulk.CD45.neg.G07.S175.comb	21.0964	-13.937	1	T
514	cy79.p5.CD45.neg.PDL1.pos.G04.S748.comb	-18.7841	-10.4757	3	AP1
515	cy79.p4.CD45.neg.PDL1.pos.B06.S402.comb	-17.2925	-9.21869	3	AP1
516	cy79.p5.CD45.neg.PDL1.pos.F05.S737.comb	-16.9415	-5.06452	3	AP1
517	cy79.p4.CD45.neg.PDL1.neg.A11.S1067.comb	-20.5039	-10.3061	3	AP1
518	cy79.p4.CD45.neg.PDL1.neg.G06.S1134.comb	-21.5423	-8.46123	3	AP1
519	cy80.CD45.neg.C03.S891.comb	13.5582	8.11325	1	T
520	cy79.p5.CD45.neg.PDL1.pos.B09.S693.comb	-16.5144	-0.136255	3	AP1
521	cy79.p5.CD45.neg.PDL1.neg.D05.S809.comb	-18.7563	-12.9922	3	AP1
522	cy79.p5.CD45.neg.PDL1.neg.C04.S796.comb	-22.0264	-11.1552	3	AP1
523	cy79.p4.CD45.neg.PDL1.neg.G12.S1140.comb	-17.0034	-10.0545	3	AP1
524	cy80.CD45.neg.F01.S925.comb	3.87755	3.89596	1	T
525	cy81.Bulk.CD45.neg.G06.S174.comb	41.1167	-29.7958	2	AP2
526	cy79.p4.CD45.neg.PDL1.pos.G04.S460.comb	-17.7114	-6.44205	3	AP1
527	cy79.p5.CD45.neg.PDL1.pos.F10.S742.comb	-18.6557	-8.74597	3	AP1
528	cy80.CD45.neg.D02.S902.comb	13.3641	7.73534	1	T
529	cy79.p4.CD45.neg.PDL1.pos.B03.S399.comb	-18.1544	-8.84521	3	AP1
530	cy80.CD45.neg.B08.S884.comb	3.29365	8.00796	1	T
531	cy79.p5.CD45.neg.PDL1.pos.D09.S717.comb	-19.3378	-10.0427	3	AP1
532	cy80.CD45.neg.F08.S932.comb	6.83104	7.04026	1	T
533	cy81.FNA.CD45.neg.E09.S1017.comb	39.5477	-27.6608	2	AP2
534	cy79.p5.CD45.neg.PDL1.pos.C04.S700.comb	-18.3423	-9.95424	3	AP1
535	cy82.CD45.pos.1.B11.S503.comb	24.0958	-22.6911	2	AP2
536	cy79.p4.CD45.neg.PDL1.pos.D09.S429.comb	-17.3912	-10.2004	3	AP1
537	cy82.CD45.pos.1.D01.S517.comb	22.5066	-25.4867	2	AP2
538	cy79.p4.CD45.neg.PDL1.pos.H05.S473.comb	-15.8795	-5.60483	3	AP1
539	cy80.CD45.neg.E05.S917.comb	5.19346	7.78352	1	T
540	cy79.p4.CD45.neg.PDL1.pos.C06.S414.comb	-18.2111	-10.324	3	AP1
541	cy81.Bulk.CD45.neg.H12.S192.comb	13.0735	-13.3548	1	T
542	cy81.FNA.CD45.neg.D01.S997.comb	21.4545	-22.0878	2	AP2
543	cy79.p5.CD45.neg.PDL1.pos.H09.S765.comb	-17.6628	-15.3049	3	AP1
544	cy79.p4.CD45.neg.PDL1.neg.C08.S1088.comb	-18.0835	-9.12862	3	AP1
545	cy79.p5.CD45.neg.PDL1.neg.A09.S777.comb	-18.6829	-12.1429	3	AP1
546	cy81.FNA.CD45.neg.D03.S999.comb	40.476	-23.6987	2	AP2
547	cy81.FNA.CD45.neg.E06.S1014.comb	34.3102	-28.2603	2	AP2
548	cy79.p4.CD45.neg.PDL1.pos.B07.S403.comb	-15.0687	-3.76148	3	AP1
549	cy81.FNA.CD45.neg.C11.S995.comb	38.8625	-29.4762	2	AP2
550	cy80.CD45.neg.B03.S879.comb	11.9697	10.7839	1	T
551	cy79.p4.CD45.neg.PDL1.pos.A06.S390.comb	-16.3031	-9.00151	3	AP1
552	cy79.p4.CD45.neg.PDL1.neg.H05.S1145.comb	-17.0987	-7.31838	3	AP1
553	cy79.p4.CD45.neg.PDL1.neg.E09.S1113.comb	-17.8742	-5.33288	3	AP1
554	cy81.Bulk.CD45.neg.D01.S133.comb	29.4624	-16.5399	2	AP2
555	cy79.p5.CD45.neg.PDL1.neg.G08.S848.comb	-17.7193	-12.5631	3	AP1
556	cy79.p4.CD45.neg.PDL1.pos.F04.S448.comb	-20.9064	-12.5303	3	AP1
557	cy79.p4.CD45.neg.PDL1.neg.D08.S1100.comb	-13.363	-13.5701	3	AP1
558	cy82.CD45.pos.3.A12.S12.comb	24.1256	-23.9795	2	AP2
559	cy81.Bulk.CD45.neg.B02.S110.comb	30.5197	-28.8006	2	AP2
560	cy80.CD45.neg.A06.S870.comb	9.60552	8.74211	1	T
561	cy79.p4.CD45.neg.PDL1.pos.B12.S408.comb	-20.1309	-9.05887	3	AP1
562	cy79.p4.CD45.neg.PDL1.pos.G09.S465.comb	-18.1846	-9.30064	3	AP1
563	cy81.Bulk.CD45.neg.B04.S112.comb	10.8833	-13.6879	1	T
564	cy82.CD45.pos.3.H12.S96.comb	14.7011	-23.8828	2	AP2
565	cy79.p5.CD45.neg.PDL1.neg.H11.S863.comb	-15.8464	-2.67741	3	AP1
566	cy79.p5.CD45.neg.PDL1.neg.D02.S806.comb	-12.6315	-15.2382	3	AP1
567	cy79.p5.CD45.neg.PDL1.neg.B07.S787.comb	-19.1465	-13.2457	3	AP1
568	cy79.p4.CD45.neg.PDL1.pos.F01.S445.comb	-22.0082	-7.29158	3	AP1
569	cy82.CD45.pos.1.H12.S576.comb	18.2994	-22.4781	2	AP2
570	cy81.FNA.CD45.neg.D12.S1008.comb	39.6376	-27.0963	2	AP2
571	cy79.p5.CD45.neg.PDL1.neg.A08.S776.comb	-18.5114	-7.36183	3	AP1
572	cy79.p4.CD45.neg.PDL1.neg.B12.S1080.comb	-17.3191	-11.3203	3	AP1
573	cy79.p4.CD45.neg.PDL1.neg.G02.S1130.comb	-16.3036	-13.0895	3	AP1
574	cy79.p5.CD45.neg.PDL1.pos.C05.S701.comb	-14.8049	2.29321	3	AP1
575	cy82.CD45.pos.3.A08.S8.comb	24.5947	-26.1333	2	AP2
576	cy81.FNA.CD45.neg.E08.S1016.comb	33.7085	-30.6116	2	AP2
577	cy81.Bulk.CD45.neg.A07.S103.comb	23.1436	-22.3729	2	AP2
578	cy79.p5.CD45.neg.PDL1.pos.E01.S721.comb	-17.6322	-13.3644	3	AP1
579	cy81.Bulk.CD45.neg.H07.S187.comb	40.0748	-28.884	2	AP2
580	cy79.p4.CD45.neg.PDL1.neg.A10.S1066.comb	-19.9821	-12.4081	3	AP1
581	cy79.p4.CD45.neg.PDL1.pos.G10.S466.comb	-4.15181	-20.1186	1	T
582	cy79.p4.CD45.neg.PDL1.pos.F10.S454.comb	-21.1076	-11.0879	3	AP1
583	cy81.FNA.CD45.neg.E01.S1009.comb	40.6804	-28.9189	2	AP2
584	cy79.p5.CD45.neg.PDL1.pos.G06.S750.comb	-18.7546	-9.3966	3	AP1
585	cy81.FNA.CD45.neg.F01.S1021.comb	28.6506	-18.1707	2	AP2
586	cy79.p5.CD45.neg.PDL1.pos.C02.S698.comb	-13.5658	-9.76691	3	AP1
587	cy79.p4.CD45.neg.PDL1.neg.A02.S1058.comb	-17.8168	-10.6647	3	AP1
588	cy79.p5.CD45.neg.PDL1.pos.D07.S715.comb	-4.22808	-19.9157	1	T
589	cy81.FNA.CD45.neg.H02.S1046.comb	12.2596	-12.3107	1	T
590	cy81.FNA.CD45.neg.B03.S975.comb	38.442	-26.251	2	AP2
591	cy81.Bulk.CD45.neg.H02.S182.comb	33.1016	-29.6585	2	AP2
592	cy80.CD45.neg.A10.S874.comb	6.95694	9.78549	1	T
593	cy79.p5.CD45.neg.PDL1.neg.E04.S820.comb	-16.5205	-5.75483	3	AP1
594	cy81.FNA.CD45.neg.E10.S1018.comb	35.5234	-30.8674	2	AP2
595	cy79.p4.CD45.neg.PDL1.pos.G02.S458.comb	-21.196	-6.37256	3	AP1
596	cy79.p5.CD45.neg.PDL1.pos.B08.S692.comb	-13.3496	2.20905	3	AP1
597	cy81.FNA.CD45.neg.H10.S1054.comb	12.9213	-13.2437	1	T
598	cy79.p4.CD45.neg.PDL1.neg.H07.S1147.comb	-19.2227	-11.666	3	AP1
599	cy79.p5.CD45.neg.PDL1.pos.F03.S735.comb	-8.39163	-3.01145	3	AP1
600	cy79.p5.CD45.neg.PDL1.pos.B12.S696.comb	-4.68549	-10.3044	1	T
601	cy79.p5.CD45.neg.PDL1.neg.D08.S812.comb	-20.114	-7.96497	3	AP1
602	cy81.FNA.CD45.neg.H11.S1055.comb	20.8872	-16.3093	1	T
603	cy79.p4.CD45.neg.PDL1.neg.F04.S1120.comb	-18.5108	-6.91478	3	AP1
604	cy79.p5.CD45.neg.PDL1.pos.D10.S718.comb	-20.0955	-7.2268	3	AP1
605	cy79.p4.CD45.neg.PDL1.neg.H02.S1142.comb	-15.0399	-6.11978	3	AP1
606	cy79.p4.CD45.neg.PDL1.pos.B09.S405.comb	-17.8081	-9.23615	3	AP1
607	cy79.p5.CD45.neg.PDL1.pos.B11.S695.comb	-19.3553	-11.9878	3	AP1
608	cy79.p5.CD45.neg.PDL1.pos.G08.S752.comb	-4.33542	-15.4801	1	T
609	cy79.p5.CD45.neg.PDL1.neg.H08.S860.comb	-18.4292	-6.4286	3	AP1
610	cy79.p4.CD45.neg.PDL1.pos.E07.S439.comb	-18.1872	-8.21484	3	AP1
611	cy79.p4.CD45.neg.PDL1.pos.A05.S389.comb	-4.19381	-4.37991	1	T
612	cy80.CD45.neg.C11.S899.comb	5.58013	6.5997	1	T
613	cy80.CD45.neg.C07.S895.comb	7.09221	6.76723	1	T
614	cy79.p5.CD45.neg.PDL1.pos.A08.S680.comb	-19.9076	-8.45092	3	AP1
615	cy79.p4.CD45.neg.PDL1.pos.B01.S397.comb	-18.5843	-9.4045	3	AP1
616	cy79.p4.CD45.neg.PDL1.pos.G01.S457.comb	-12.2076	-19.12	1	T
617	cy79.p5.CD45.neg.PDL1.pos.F07.S739.comb	-19.4636	-9.88292	3	AP1
618	cy79.p4.CD45.neg.PDL1.pos.F08.S452.comb	-11.287	-8.88753	1	T
619	cy79.p5.CD45.neg.PDL1.neg.F09.S837.comb	-15.5959	-13.9056	3	AP1
620	cy81.Bulk.CD45.neg.E11.S155.comb	42.5127	-29.016	2	AP2
621	cy80.CD45.neg.B02.S878.comb	7.44585	5.10353	1	T
622	cy79.p4.CD45.neg.PDL1.pos.E04.S436.comb	-19.3505	-9.58551	3	AP1
623	cy79.p5.CD45.neg.PDL1.pos.E12.S732.comb	-15.2183	-12.8096	3	AP1
624	cy80.CD45.neg.B12.S888.comb	9.38614	8.35567	1	T
625	cy79.p4.CD45.neg.PDL1.neg.D10.S1102.comb	-15.9429	-4.3942	3	AP1
626	cy81.FNA.CD45.neg.C07.S991.comb	37.8226	-24.0313	2	AP2
627	cy79.p4.CD45.neg.PDL1.neg.G11.S1139.comb	-18.8516	-10.8424	3	AP1
628	cy80.CD45.neg.B10.S886.comb	9.10026	5.28315	1	T
629	cy80.CD45.neg.A07.S871.comb	9.85253	1.63802	1	T
630	cy79.p4.CD45.neg.PDL1.neg.B06.S1074.comb	-19.0543	-10.0688	3	AP1
631	cy80.CD45.neg.E04.S916.comb	5.7839	5.10309	1	T
632	cy79.p4.CD45.neg.PDL1.pos.B04.S400.comb	-16.8231	-7.21872	3	AP1
633	cy81.Bulk.CD45.neg.D05.S137.comb	36.8975	-33.0689	2	AP2
634	cy82.CD45.pos.3.G06.S78.comb	23.1468	-23.9877	2	AP2
635	cy80.CD45.neg.C01.S889.comb	7.1621	4.27722	1	T
636	cy81.Bulk.CD45.neg.E10.S154.comb	38.6506	-21.6692	2	AP2
637	cy81.Bulk.CD45.neg.H11.S191.comb	32.6408	-32.2113	2	AP2
638	cy79.p5.CD45.neg.PDL1.pos.H12.S768.comb	-17.0897	-5.84757	3	AP1
639	cy79.p4.CD45.neg.PDL1.neg.A04.S1060.comb	-16.409	-7.75399	3	AP1
640	cy79.p4.CD45.neg.PDL1.neg.C05.S1085.comb	-15.823	-11.2426	3	AP1
641	cy81.Bulk.CD45.neg.D10.S142.comb	18.4348	-21.9689	1	T
642	cy79.p4.CD45.neg.PDL1.neg.B05.S1073.comb	-14.2249	-11.0976	3	AP1
643	cy79.p5.CD45.neg.PDL1.pos.D02.S710.comb	-19.9366	-12.5603	3	AP1
644	cy79.p4.CD45.neg.PDL1.neg.G09.S1137.comb	-17.4387	-10.3255	3	AP1
645	cy81.Bulk.CD45.neg.F02.S158.comb	36.3253	-25.7304	2	AP2
646	cy79.p5.CD45.neg.PDL1.neg.C12.S804.comb	-18.1371	-11.8084	3	AP1
647	cy79.p4.CD45.neg.PDL1.neg.G05.S1133.comb	-18.8369	-12.1727	3	AP1
648	cy79.p4.CD45.neg.PDL1.neg.E03.S1107.comb	-18.0861	-9.81385	3	AP1
649	cy81.FNA.CD45.neg.G07.S1039.comb	31.1637	-28.5017	2	AP2
650	cy80.CD45.neg.A12.S876.comb	6.52101	6.8394	1	T
651	cy81.FNA.CD45.neg.G05.S1037.comb	31.4366	-26.5551	2	AP2
652	cy79.p5.CD45.neg.PDL1.neg.G02.S842.comb	4.16804	-20.6115	1	T
653	cy81.Bulk.CD45.neg.H03.S183.comb	32.1097	-29.6142	2	AP2
654	cy79.p5.CD45.neg.PDL1.neg.A10.S778.comb	-13.4344	-10.9666	3	AP1
655	cy79.p4.CD45.neg.PDL1.pos.E06.S438.comb	-19.48	-13.3164	3	AP1
656	cy79.p5.CD45.neg.PDL1.neg.H12.S864.comb	-17.1901	-8.88557	3	AP1
657	cy79.p4.CD45.neg.PDL1.pos.F05.S449.comb	-19.458	-11.0437	3	AP1
658	cy79.p5.CD45.neg.PDL1.pos.H02.S758.comb	-20.1514	-10.1317	3	AP1
659	cy79.p5.CD45.neg.PDL1.pos.G10.S754.comb	-17.9483	-9.55856	3	AP1
660	cy79.p4.CD45.neg.PDL1.pos.E09.S441.comb	-16.6227	-12.9725	3	AP1
661	cy79.p4.CD45.neg.PDL1.pos.D06.S426.comb	-19.5832	-13.1838	3	AP1
662	cy79.p4.CD45.neg.PDL1.pos.C07.S415.comb	-18.8339	-13.4491	3	AP1
663	cy79.p5.CD45.neg.PDL1.neg.E03.S819.comb	-12.6364	-7.60365	3	AP1
664	cy79.p5.CD45.neg.PDL1.pos.F06.S738.comb	-14.6505	-7.92162	3	AP1
665	cy79.p4.CD45.neg.PDL1.pos.C09.S417.comb	-20.5691	-12.2478	3	AP1
666	cy79.p5.CD45.neg.PDL1.neg.H05.S857.comb	-16.7386	-4.39396	3	AP1
667	cy79.p4.CD45.neg.PDL1.pos.E11.S443.comb	-20.7195	-9.81798	3	AP1
668	cy79.p5.CD45.neg.PDL1.neg.A03.S771.comb	-20.4518	-10.8898	3	AP1
669	cy80.CD45.neg.G06.S942.comb	14.0263	16.9829	1	T
670	cy79.p5.CD45.neg.PDL1.neg.E06.S822.comb	-12.2928	-5.2946	3	AP1
671	cy79.p5.CD45.neg.PDL1.pos.E02.S722.comb	-17.8111	-8.61635	3	AP1
672	cy82.CD45.pos.3.E02.S50.comb	17.1559	-17.0356	2	AP2
673	cy80.CD45.neg.G09.S945.comb	3.36686	3.98127	1	T
674	cy79.p4.CD45.neg.PDL1.neg.F11.S1127.comb	-17.8134	-10.762	3	AP1
675	cy79.p5.CD45.neg.PDL1.neg.D07.S811.comb	-15.7321	-4.80053	3	AP1
676	cy82.CD45.pos.3.G12.S84.comb	20.0429	-23.4907	2	AP2
677	cy79.p5.CD45.neg.PDL1.pos.D03.S711.comb	-17.4109	-1.77311	3	AP1
678	cy79.p5.CD45.neg.PDL1.neg.B11.S791.comb	-0.0626847	-18.8112	1	T
679	cy79.p5.CD45.neg.PDL1.pos.E07.S727.comb	-12.7089	-7.31274	3	AP1
680	cy82.CD45.pos.1.G08.S560.comb	4.47291	-15.9678	1	T
681	cy81.FNA.CD45.neg.B07.S979.comb	46.6275	-29.6793	2	AP2
682	cy79.p5.CD45.neg.PDL1.pos.C12.S708.comb	-18.7692	-10.6466	3	AP1
683	cy81.Bulk.CD45.neg.H08.S188.comb	14.4443	-18.7346	1	T
684	cy79.p4.CD45.neg.PDL1.neg.B01.S1069.comb	-20.7873	-10.4207	3	AP1
685	cy79.p5.CD45.neg.PDL1.pos.H07.S763.comb	-17.4773	-7.65801	3	AP1
686	cy80.CD45.neg.F11.S935.comb	3.13951	7.278	1	T
687	cy79.p4.CD45.neg.PDL1.pos.B02.S398.comb	-18.6291	-8.9059	3	AP1
688	cy79.p4.CD45.neg.PDL1.pos.E03.S435.comb	-19.0798	-11.1785	3	AP1
689	cy81.Bulk.CD45.neg.C01.S121.comb	41.2854	-28.9609	2	AP2
690	cy80.CD45.neg.E09.S921.comb	10.9467	4.96938	1	T
691	cy82.CD45.pos.3.A10.S10.comb	26.891	-26.0183	2	AP2
692	cy80.CD45.neg.G08.S944.comb	10.0806	10.7217	1	T
693	cy79.p4.CD45.neg.PDL1.neg.E05.S1109.comb	-20.292	-8.56458	3	AP1
694	cy81.Bulk.CD45.neg.A02.S98.comb	21.3546	-22.8761	2	AP2
695	cy81.Bulk.CD45.neg.E12.S156.comb	14.8104	-15.8561	1	T
696	cy79.p4.CD45.neg.PDL1.pos.A09.S393.comb	-19.2562	-10.7264	3	AP1
697	cy79.p4.CD45.neg.PDL1.neg.F06.S1122.comb	-19.5154	-9.5068	3	AP1
698	cy79.p4.CD45.neg.PDL1.neg.D02.S1094.comb	-19.6817	-7.86256	3	AP1
699	cy82.CD45.pos.3.C01.S25.comb	18.3851	-14.8642	2	AP2
700	cy81.FNA.CD45.neg.C06.S990.comb	35.1176	-29.3628	2	AP2
701	cy81.FNA.CD45.neg.H03.S1047.comb	10.5876	-11.7634	1	T
702	cy79.p5.CD45.neg.PDL1.neg.G01.S841.comb	-5.76862	-8.87075	1	T
703	cy79.p5.CD45.neg.PDL1.pos.B05.S689.comb	-17.8351	-4.80734	3	AP1
704	cy79.p5.CD45.neg.PDL1.pos.C07.S703.comb	-13.4939	-2.54008	1	T
705	cy79.p4.CD45.neg.PDL1.pos.C01.S409.comb	-16.6403	-13.3499	3	AP1
706	cy79.p4.CD45.neg.PDL1.pos.D10.S430.comb	-21.3291	-10.4397	3	AP1
707	cy81.Bulk.CD45.neg.E07.S151.comb	38.3749	-34.4371	2	AP2
708	cy53.1.CD45.neg.C06.S318.comb	15.9433	-12.4158	2	AP2
709	cy82.CD45.pos.2.H12.S576.comb	12.4075	-19.7446	2	AP2
710	cy53.1.CD45.neg.E04.S340.comb	19.8867	-8.73349	2	AP2
711	cy82.CD45.pos.2.D11.S527.comb	9.41872	-14.7914	2	AP2
712	cy53.1.CD45.neg.B02.S302.comb	13.4861	-7.81361	2	AP2
713	cy82.CD45.pos.2.B03.S495.comb	21.7957	-23.6022	2	AP2
714	cy53.1.CD45.neg.E12.S348.comb	20.5376	-13.5672	2	AP2
715	cy53.1.CD45.neg.H12.S384.comb	28.699	-16.0156	2	AP2
716	cy82.CD45.pos.2.E07.S535.comb	19.4609	-22.0289	2	AP2
717	cy53.1.CD45.neg.D06.S330.comb	6.71461	-7.62044	1	T
718	cy82.CD45.pos.2.F11.S551.comb	23.2335	-27.6021	2	AP2
719	cy82.CD45.neg.1.D05.S233.comb	16.2706	-18.6804	2	AP2
720	cy82.CD45.neg.3.D09.S813.comb	7.7776	-4.11897	1	T
721	cy53.1.CD45.neg.B07.S307.comb	24.0713	-14.9117	2	AP2
722	cy82.CD45.pos.2.E02.S530.comb	16.6388	-17.8574	2	AP2
723	cy82.CD45.pos.2.G05.S557.comb	9.49358	-19.6	2	AP2
724	cy53.1.CD45.neg.A12.S300.comb	23.1549	-3.07226	2	AP2
725	cy82.CD45.neg.3.A11.S779.comb	9.45242	-11.2774	1	T
726	cy82.CD45.pos.2.F02.S542.comb	5.57789	-12.4228	1	T
727	cy82.CD45.pos.2.D12.S528.comb	18.1111	-18.0454	2	AP2
728	cy80.CD45.pos.PD1.pos.D09.S141.comb	10.8656	14.0642	1	T
729	cy82.CD45.pos.2.D03.S519.comb	25.7365	-22.4571	2	AP2
730	cy53.1.CD45.neg.F07.S355.comb	15.1182	-3.0458	2	AP2
731	cy53.1.CD45.neg.C09.S321.comb	8.8487	-9.04818	1	T
732	cy53.1.CD45.neg.F08.S356.comb	15.2004	-2.16436	2	AP2
733	cy53.1.CD45.neg.B06.S306.comb	19.1006	-3.12158	2	AP2
734	cy53.1.CD45.neg.G03.S363.comb	34.274	-10.0633	2	AP2
735	cy53.1.CD45.neg.A07.S295.comb	20.8427	-2.45241	2	AP2
736	cy53.1.CD45.neg.D05.S329.comb	25.9122	-1.6134	2	AP2
737	cy53.1.CD45.neg.H11.S383.comb	23.1753	-10.8192	2	AP2
738	cy82.CD45.pos.2.E03.S531.comb	14.5479	-15.0312	2	AP2
739	cy79.p3.CD45.neg.PDL1.neg.E04.S244.comb	-17.0058	-11.8382	3	AP1
740	cy79.p3.CD45.neg.PDL1.neg.F04.S256.comb	-11.2309	-12.3873	3	AP1
741	cy79.p3.CD45.neg.PDL1.neg.H12.S288.comb	-21.557	-11.0337	3	AP1
742	cy79.p3.CD45.neg.PDL1.neg.A08.S200.comb	-17.2308	-11.5011	3	AP1
743	cy79.p3.CD45.neg.PDL1.neg.H04.S280.comb	-13.1534	-13.7682	3	AP1
744	cy79.p3.CD45.neg.PDL1.neg.F09.S261.comb	-17.8381	-8.33127	3	AP1
745	cy79.p3.CD45.neg.PDL1.neg.F08.S260.comb	-17.3083	-6.16236	3	AP1
746	cy79.p3.CD45.neg.PDL1.neg.G03.S267.comb	-19.6735	-11.2449	3	AP1
747	cy79.p3.CD45.neg.PDL1.neg.H10.S286.comb	-18.6328	-7.38376	3	AP1
748	cy79.p3.CD45.neg.PDL1.neg.C07.S223.comb	-14.7029	-11.9011	3	AP1
749	cy79.p3.CD45.neg.PDL1.neg.D09.S237.comb	-18.7898	-10.9292	3	AP1
750	cy79.p3.CD45.neg.PDL1.neg.E05.S245.comb	-18.9154	-6.64134	3	AP1
751	cy79.p3.CD45.neg.PDL1.neg.B11.S215.comb	-16.9066	-3.22598	3	AP1
752	cy79.p3.CD45.neg.PDL1.neg.B06.S210.comb	-19.7059	-6.56559	3	AP1
753	cy79.p3.CD45.neg.PDL1.neg.F07.S259.comb	-15.9085	-14.4361	3	AP1
754	cy79.p3.CD45.neg.PDL1.neg.A11.S203.comb	-21.6276	-12.0931	3	AP1
755	cy79.p3.CD45.neg.PDL1.neg.B03.S207.comb	-20.2059	-12.3692	3	AP1
756	cy79.p3.CD45.neg.PDL1.neg.E01.S241.comb	-23.3459	-10.8409	3	AP1
757	cy79.p3.CD45.neg.PDL1.neg.C10.S226.comb	-21.5362	-10.0994	3	AP1
758	cy79.p3.CD45.neg.PDL1.neg.C09.S225.comb	-8.73305	-14.9353	1	T
759	cy79.p3.CD45.neg.PDL1.neg.B09.S213.comb	-19.8033	-9.63488	3	AP1
760	cy79.p3.CD45.neg.PDL1.neg.H02.S278.comb	-13.6144	-10.2406	3	AP1
761	cy79.p3.CD45.neg.PDL1.neg.C02.S218.comb	-21.1277	-8.24253	3	AP1
762	cy79.p3.CD45.neg.PDL1.neg.B07.S211.comb	-18.6371	-9.76813	3	AP1
763	cy79.p3.CD45.neg.PDL1.neg.F03.S255.comb	-19.0712	-9.61819	3	AP1
764	cy79.p3.CD45.neg.PDL1.neg.G12.S276.comb	-21.311	-10.4573	3	AP1
765	cy79.p3.CD45.neg.PDL1.neg.C03.S219.comb	-16.2696	-11.656	3	AP1
766	cy79.p3.CD45.neg.PDL1.neg.H05.S281.comb	-19.599	-12.3517	3	AP1
767	cy79.p3.CD45.neg.PDL1.neg.H01.S277.comb	-16.0921	-9.09939	3	AP1
768	cy79.p3.CD45.neg.PDL1.neg.C01.S217.comb	-16.7366	-5.45332	3	AP1
769	cy79.p3.CD45.neg.PDL1.neg.H07.S283.comb	-4.90555	-13.0792	1	T
770	cy79.p3.CD45.neg.PDL1.neg.D08.S236.comb	-15.5208	-12.3153	3	AP1
771	cy79.p3.CD45.neg.PDL1.neg.H11.S287.comb	-3.18298	-8.83834	1	T
772	cy79.p3.CD45.neg.PDL1.neg.F02.S254.comb	-16.5548	-4.34509	3	AP1
773	cy79.p3.CD45.neg.PDL1.neg.D07.S235.comb	-14.4688	-2.01979	3	AP1
774	cy79.p3.CD45.neg.PDL1.neg.D05.S233.comb	-18.4838	-11.1445	3	AP1
775	cy79.p3.CD45.neg.PDL1.neg.E12.S252.comb	-10.2611	-4.90882	1	T
776	cy79.p3.CD45.neg.PDL1.neg.B10.S214.comb	-21.4536	-10.7688	3	AP1
777	cy79.p3.CD45.neg.PDL1.neg.B08.S212.comb	-16.8969	-7.94808	3	AP1
778	cy79.p3.CD45.neg.PDL1.neg.G01.S265.comb	-13.6189	0.385689	3	AP1
779	cy79.p3.CD45.neg.PDL1.neg.C04.S220.comb	-17.7534	-7.78278	3	AP1
780	cy79.p3.CD45.neg.PDL1.neg.F11.S263.comb	-20.0318	-11.0536	3	AP1
781	cy79.p3.CD45.neg.PDL1.neg.D01.S229.comb	-20.9706	-13.2902	3	AP1
782	cy79.p3.CD45.neg.PDL1.neg.E02.S242.comb	-16.9378	-11.5978	3	AP1
783	cy79.p3.CD45.neg.PDL1.neg.D11.S239.comb	-21.4225	-12.5454	3	AP1
784	cy79.p3.CD45.neg.PDL1.neg.F05.S257.comb	-11.3073	-4.88381	3	AP1
785	cy79.p3.CD45.neg.PDL1.neg.D12.S240.comb	-17.2713	-9.22189	3	AP1
786	cy79.p3.CD45.neg.PDL1.neg.B01.S205.comb	-18.0038	-6.90657	3	AP1
787	cy79.p3.CD45.neg.PDL1.neg.C12.S228.comb	-12.6962	4.36754	3	AP1
788	cy79.p3.CD45.neg.PDL1.neg.G05.S269.comb	-13.4454	-14.2843	3	AP1
789	cy79.p3.CD45.neg.PDL1.neg.G10.S274.comb	-16.6455	-11.6008	3	AP1
790	cy79.p3.CD45.neg.PDL1.neg.D02.S230.comb	-16.4413	-10.1884	3	AP1
791	cy79.p3.CD45.neg.PDL1.neg.B12.S216.comb	-19.3326	-3.77876	3	AP1
792	cy79.p3.CD45.neg.PDL1.neg.A09.S201.comb	-8.97921	-7.0822	1	T
793	Cy59_10	3.76517	10.0083	1	T
794	Cy59_11	10.5474	9.11906	1	T
795	Cy59_13	15.8365	15.4758	1	T
796	Cy59_14	3.71001	10.8542	1	T
797	Cy59_1	11.9712	7.11254	1	T
798	Cy59_20	15.4202	10.1047	1	T
799	Cy59_21	2.10611	8.34524	1	T
800	Cy59_23	8.75299	12.6299	1	T
801	Cy59_25	14.8701	12.9316	1	T
802	Cy59_26	7.99172	12.8438	1	T
803	Cy59_27	12.8093	11.36	1	T
804	Cy59_28	15.3692	10.3793	1	T
805	Cy59_30	13.6534	11.2641	1	T
806	Cy59_32	6.06706	15.375	1	T
807	Cy59_33	11.9772	12.178	1	T
808	Cy59_35	5.43311	-1.83095	1	T
809	Cy59_36	8.35214	13.3848	1	T
810	Cy59_38	15.8648	11.8986	1	T
811	Cy59_39	8.97018	11.7666	1	T
812	Cy59_40	10.7535	11.5937	1	T
813	Cy59_41	13.8929	12.5129	1	T
814	Cy59_42	9.38203	11.77	1	T
815	Cy59_44	12.4933	10.3239	1	T
816	Cy59_45	2.24361	8.4637	1	T
817	Cy59_4	8.89362	9.45655	1	T
818	Cy59_53	6.8079	13.2528	1	T
819	Cy59_57	9.71909	9.41068	1	T
820	Cy59_59	4.59369	7.74871	1	T
821	Cy59_5	5.58067	10.1988	1	T
822	Cy59_60	15.0893	15.2028	1	T
823	Cy59_61	13.0709	10.1973	1	T
824	Cy59_64	18.0626	12.1592	1	T
825	Cy59_67	8.31551	8.74572	1	T
826	Cy59_69	7.2117	8.39125	1	T
827	Cy59_70	7.56224	12.9949	1	T
828	Cy59_71	9.13152	5.45169	1	T
829	Cy59_72	9.29071	8.9082	1	T
830	Cy59_73	7.85437	11.6746	1	T
831	Cy59_75	3.17437	15.4208	1	T
832	Cy59_76	2.34232	8.02462	1	T
833	Cy59_77	5.39277	6.36352	1	T
834	Cy59_78	10.6543	2.53542	1	T
835	Cy59_79	11.3945	7.19001	1	T
836	Cy59_81	10.1458	11.5947	1	T
837	Cy59_82	11.4427	10.5218	1	T
838	Cy59_85	10.3015	13.3117	1	T
839	Cy59_86	5.13855	10.1581	1	T
840	Cy59_88	11.3171	11.8762	1	T
841	Cy59_89	18.0955	13.9523	1	T
842	Cy59_90	11.7244	11.2869	1	T
843	Cy59_92	8.92416	12.368	1	T
844	Cy59_93	8.81005	-1.93331	1	T
845	Cy59_94	-3.03913	6.07019	1	T
846	Cy59_96	8.55075	8.49331	1	T
847	CY65_NEG_A_AACATAAT_ACACGATC	6.71767	10.9809	1	T
848	CY65_NEG_C_AAGCAACT_AGGTAAGG	2.71692	18.1306	1	T
849	CY65_POS_A_AGAACATT_CTACCAGG	2.68475	11.4536	1	T
850	CY65_POS_D_AGGCAGAA_TAGATCGC	-3.03102	5.20888	1	T
851	CY80.neg.D12.S48.comb	12.2263	-5.69681	1	T
852	CY80.neg.D03.S39.comb	2.79695	2.97674	1	T
853	CY80.neg.B08.S20.comb	7.93948	4.40786	1	T
854	CY80.neg.F11.S71.comb	7.76785	5.18915	1	T
855	CY80.neg.F01.S61.comb	2.20773	9.09208	1	T
856	CY80.neg.G02.S74.comb	11.5571	4.42258	1	T
857	CY80.neg.B09.S21.comb	5.0229	5.43046	1	T
858	CY80.neg.B12.S24.comb	5.56141	8.64055	1	T
859	CY80.neg.B11.S23.comb	8.78175	1.47109	1	T
860	CY80.neg.H12.S96.comb	6.51655	4.73873	1	T
861	CY80.neg.B01.S13.comb	10.7826	8.30178	1	T
862	CY80.neg.G10.S82.comb	6.30154	10.9962	1	T
863	CY80.neg.B04.S16.comb	10.3434	13.1564	1	T
864	CY80.neg.D10.S46.comb	-2.60489	0.556549	1	T
865	CY80.neg.D09.S45.comb	2.24344	5.94757	1	T
866	CY80.neg.F09.S69.comb	17.4763	-1.71289	1	T
867	CY80.neg.H02.S86.comb	9.69837	1.66277	1	T
868	CY80.neg.B03.S15.comb	9.03777	8.63327	1	T
869	CY80.neg.H07.S91.comb	8.48169	6.40844	1	T
870	CY80.neg.E11.S59.comb	15.1191	-5.77944	1	T
871	CY80.neg.F06.S66.comb	8.87208	9.73783	1	T
872	CY80.neg.H05.S89.comb	13.7095	12.982	1	T
873	CY80.neg.H08.S92.comb	7.25376	6.75637	1	T
874	CY80.neg.H11.S95.comb	10.8389	15.415	1	T
875	CY80.neg.H01.S85.comb	8.27726	9.25827	1	T
876	CY80.neg.E08.S56.comb	7.69881	-0.731877	1	T
877	CY80.neg.F05.S65.comb	5.71872	7.24602	1	T
878	CY80.neg.C08.S32.comb	7.63545	10.1514	1	T
879	CY80.neg.D02.S38.comb	4.0882	16.7375	1	T
880	CY80.neg.D11.S47.comb	8.95398	4.76871	1	T
881	CY80.neg.C12.S36.comb	4.96905	6.32755	1	T
882	CY80.neg.F10.S70.comb	1.13601	7.92366	1	T
883	CY80.neg.D01.S37.comb	10.5685	9.38175	1	T
884	CY80.neg.D07.S43.comb	-2.32972	5.74755	1	T
885	CY80.neg.E02.S50.comb	0.824607	15.489	1	T
886	cy78.CD45.neg.1.B04.S496.comb	11.4754	30.7574	4	M
887	cy78.CD45.neg.3.H06.S762.comb	10.3665	28.9479	4	M
888	cy78.CD45.neg.1.D07.S523.comb	9.5964	32.168	4	M
889	cy78.CD45.neg.3.D01.S709.comb	6.95655	24.8489	4	M
890	cy78.CD45.neg.2.B08.S596.comb	8.89938	26.4645	4	M
891	cy78.CD45.neg.1.E02.S530.comb	3.02302	29.9193	4	M
892	cy78.CD45.neg.3.B02.S686.comb	3.63811	27.9172	4	M
893	cy78.CD45.neg.3.D04.S712.comb	7.32193	28.1664	4	M
894	cy78.CD45.neg.3.E02.S722.comb	4.42657	26.802	4	M
895	cy78.CD45.neg.3.D10.S718.comb	1.49551	20.3784	4	M
896	cy78.CD45.neg.1.G05.S557.comb	5.49209	32.3988	4	M
897	cy78.CD45.neg.3.G11.S755.comb	7.46149	29.4259	4	M
898	cy78.CD45.neg.1.H01.S565.comb	4.73623	32.0996	4	M
899	cy78.CD45.neg.1.C02.S506.comb	5.97853	21.0744	4	M
900	cy78.CD45.neg.1.A05.S485.comb	3.27911	30.2419	4	M
901	cy78.CD45.neg.1.E03.S531.comb	1.07274	13.7808	1	T
902	cy78.CD45.neg.1.E07.S535.comb	7.01266	29.0419	4	M
903	cy78.CD45.neg.2.C06.S606.comb	2.6101	12.9592	1	T
904	cy78.CD45.neg.3.G02.S746.comb	8.16673	29.808	4	M
905	cy78.CD45.neg.1.B02.S494.comb	8.13758	29.3929	4	M
906	cy78.CD45.neg.1.H07.S571.comb	1.01349	27.1772	4	M
907	cy78.CD45.neg.1.F06.S546.comb	9.22762	31.1765	4	M
908	cy78.CD45.neg.1.A04.S484.comb	8.17271	34.3864	4	M
909	cy78.CD45.neg.1.H08.S572.comb	9.23148	9.21875	1	T
910	cy78.CD45.neg.1.F02.S542.comb	2.4614	22.5625	4	M
911	cy78.CD45.neg.3.G07.S751.comb	4.9563	23.4669	1	T
912	cy78.CD45.neg.1.F10.S550.comb	0.866514	27.0583	4	M
913	cy78.CD45.neg.3.E05.S725.comb	-1.55701	13.1308	1	T
914	cy78.CD45.neg.1.H04.S568.comb	9.32814	26.873	4	M
915	cy78.CD45.neg.3.G09.S753.comb	3.35026	29.9347	4	M
916	cy78.CD45.neg.1.B08.S500.comb	3.69759	30.4575	4	M
917	cy78.CD45.neg.3.D07.S715.comb	3.55888	29.257	4	M
918	cy78.CD45.neg.1.A03.S483.comb	0.430171	26.9356	4	M
919	cy78.CD45.neg.1.F08.S548.comb	-2.68339	12.1892	1	T
920	cy78.CD45.neg.3.D08.S716.comb	4.59599	29.3912	4	M
921	cy78.CD45.neg.2.C05.S605.comb	1.18307	16.6189	1	T
922	cy78.CD45.neg.1.G04.S556.comb	11.2615	31.7519	4	M
923	cy78.CD45.neg.1.D05.S521.comb	4.01421	27.3362	4	M
924	cy78.CD45.neg.1.C10.S514.comb	6.47975	33.4412	4	M
925	cy78.CD45.neg.3.D09.S717.comb	2.31385	14.962	1	T
926	cy78.CD45.neg.3.B08.S692.comb	5.15061	20.6147	4	M
927	cy78.CD45.neg.3.C09.S705.comb	1.07916	28.1085	4	M
928	cy78.CD45.neg.1.H02.S566.comb	2.76691	30.1438	4	M
929	cy84.Primary.CD45.neg.G07.S1039.comb	-2.11267	8.77686	1	T
930	cy84.Primary.CD45.neg.A03.S963.comb	3.82856	10.3661	1	T
931	cy84.Primary.CD45.neg.E12.S1020.comb	-2.142	11.5135	1	T
932	cy78.CD45.neg.1.F05.S545.comb	1.18357	20.6643	1	T
933	cy78.CD45.neg.3.F12.S744.comb	3.0389	29.7171	4	M
934	cy78.CD45.neg.3.A05.S677.comb	12.3378	30.4416	4	M
935	cy78.CD45.neg.1.D09.S525.comb	2.14457	26.822	4	M
936	cy78.CD45.neg.1.D12.S528.comb	7.19645	31.53	4	M
937	cy78.CD45.neg.3.C01.S697.comb	6.66957	31.4509	4	M
938	cy78.CD45.neg.3.F07.S739.comb	5.34969	25.9155	4	M
939	cy78.CD45.neg.3.A12.S684.comb	3.68431	29.8495	4	M
940	cy78.CD45.neg.2.A12.S588.comb	9.30084	31.385	4	M
941	cy78.CD45.neg.1.D01.S517.comb	3.54958	27.8805	4	M
942	cy78.CD45.neg.3.B01.S685.comb	8.43829	30.1635	4	M
943	cy78.CD45.neg.1.B11.S503.comb	-0.431768	23.8465	4	M
944	cy78.CD45.neg.2.B10.S598.comb	6.99877	31.3499	4	M
945	cy78.CD45.neg.1.B06.S498.comb	7.20285	30.4933	4	M
946	cy78.CD45.neg.1.H03.S567.comb	0.728912	24.3593	4	M
947	cy78.CD45.neg.3.E07.S727.comb	5.35379	24.1243	4	M
948	cy78.CD45.neg.1.G12.S564.comb	0.830166	26.8929	4	M
949	cy84.Primary.CD45.neg.E05.S1013.comb	-0.882341	10.5054	1	T
950	cy78.CD45.neg.3.H02.S758.comb	4.55062	29.4308	4	M
951	cy78.CD45.neg.3.F09.S741.comb	1.34753	27.3271	4	M
952	cy78.CD45.neg.1.A11.S491.comb	4.15293	29.5341	4	M
953	cy78.CD45.neg.2.C07.S607.comb	7.91634	32.6445	4	M
954	cy78.CD45.neg.3.F05.S737.comb	3.03355	9.15817	1	T
955	cy78.CD45.neg.3.F01.S733.comb	2.47023	29.6149	4	M
956	cy78.CD45.neg.1.C01.S505.comb	-0.566505	22.8104	1	T
957	cy78.CD45.neg.2.A05.S581.comb	3.95111	22.2887	4	M
958	cy78.CD45.neg.1.H05.S569.comb	-5.27405	7.26522	1	T
959	cy78.CD45.neg.3.F04.S736.comb	4.35761	29.4767	4	M
960	cy78.CD45.neg.3.E06.S726.comb	1.69517	20.2345	1	T
961	cy78.CD45.neg.3.F03.S735.comb	6.51076	29.0965	4	M
962	cy78.CD45.neg.3.C04.S700.comb	6.42083	23.6084	1	T
963	cy78.CD45.neg.1.C06.S510.comb	1.72229	24.4457	4	M
964	cy84.Primary.CD45.neg.A10.S970.comb	1.44477	10.2925	1	T
965	cy78.CD45.neg.3.G10.S754.comb	2.39301	25.6973	4	M
966	cy78.CD45.neg.3.H04.S760.comb	1.14686	17.3078	1	T
967	cy78.CD45.neg.1.D04.S520.comb	4.11734	31.2697	4	M
968	cy78.CD45.neg.3.A11.S683.comb	4.50438	32.7144	4	M
969	cy78.CD45.neg.2.B05.S593.comb	4.86255	30.2592	4	M
970	cy78.CD45.neg.3.B10.S694.comb	1.25142	28.0332	4	M
971	cy78.CD45.neg.3.G08.S752.comb	3.02144	17.9189	1	T
972	cy78.CD45.neg.1.C05.S509.comb	3.61426	30.4071	4	M
973	cy78.CD45.neg.3.D11.S719.comb	-1.25517	17.5468	1	T
974	cy78.CD45.neg.3.B05.S689.comb	3.33304	29.013	4	M
975	cy78.CD45.neg.3.G03.S747.comb	3.49694	17.1883	1	T
976	cy84.Primary.CD45.neg.H02.S1046.comb	-5.71472	8.87472	1	T
977	cy78.CD45.neg.1.B12.S504.comb	7.87303	32.1992	4	M
978	cy78.CD45.neg.2.A10.S586.comb	6.91343	28.691	4	M
979	cy78.CD45.neg.3.F10.S742.comb	6.40125	30.5603	4	M
980	cy78.CD45.neg.3.A09.S681.comb	5.4144	34.5762	4	M
981	cy78.CD45.neg.1.A06.S486.comb	7.48097	31.7136	4	M
982	cy78.CD45.neg.1.F11.S551.comb	0.170755	27.2114	4	M
983	cy84.Primary.CD45.neg.H07.S1051.comb	1.42843	11.2946	1	T
984	cy78.CD45.neg.3.D12.S720.comb	5.65732	27.7441	4	M
985	cy78.CD45.neg.3.A03.S675.comb	2.28432	21.9208	4	M
986	cy78.CD45.neg.1.C07.S511.comb	8.01302	31.3439	4	M
987	cy78.CD45.neg.3.D06.S714.comb	2.92038	29.2807	4	M
988	cy78.CD45.neg.3.C10.S706.comb	2.13349	31.1066	4	M
989	cy78.CD45.neg.3.C03.S699.comb	3.48643	16.7229	1	T
990	cy78.CD45.neg.3.H08.S764.comb	1.20055	27.4838	4	M
991	cy78.CD45.neg.3.B04.S688.comb	5.33131	23.8232	4	M
992	cy84.Primary.CD45.neg.A07.S967.comb	0.680343	12.6196	1	T
993	cy84.Primary.CD45.neg.F05.S1025.comb	1.88936	9.91018	1	T
994	cy78.CD45.neg.3.A08.S680.comb	6.52335	29.7451	4	M
995	cy78.CD45.neg.3.F08.S740.comb	-0.94119	26.1797	4	M
996	cy84.Primary.CD45.neg.H12.S1056.comb	2.16393	7.95507	1	T
997	cy78.CD45.neg.3.G06.S750.comb	8.48198	31.9659	4	M
998	cy78.CD45.neg.3.E10.S730.comb	9.09435	21.2691	1	T
999	cy78.CD45.neg.1.G01.S553.comb	5.21397	33.1124	4	M
1000	cy78.CD45.neg.3.B11.S695.comb	13.9058	30.49	4	M
1001	cy78.CD45.neg.1.F07.S547.comb	3.70346	27.7219	4	M
1002	cy78.CD45.neg.1.C03.S507.comb	1.99528	27.7591	4	M
1003	cy78.CD45.neg.1.D06.S522.comb	4.92266	29.6804	4	M
1004	cy78.CD45.neg.3.F11.S743.comb	6.25964	27.7088	4	M
1005	cy78.CD45.neg.3.A07.S679.comb	7.2762	30.1941	4	M
1006	cy78.CD45.neg.1.H10.S574.comb	1.87484	30.1262	4	M
1007	cy78.CD45.neg.1.G02.S554.comb	2.05494	26.7019	4	M
1008	cy78.CD45.neg.3.E12.S732.comb	5.26863	23.012	1	T
1009	cy78.CD45.neg.3.A10.S682.comb	-0.046099	21.2476	1	T
1010	cy78.CD45.neg.1.E09.S537.comb	4.98898	18.1359	1	T
1011	cy78.CD45.neg.1.C04.S508.comb	5.2016	23.3481	1	T
1012	cy78.CD45.neg.3.A04.S676.comb	2.88002	31.4436	4	M
1013	cy78.CD45.neg.3.G12.S756.comb	6.29658	24.8862	1	T
1014	cy84.Primary.CD45.neg.D05.S1001.comb	-0.52864	11.3646	1	T
1015	cy78.CD45.neg.3.E04.S724.comb	10.337	30.6736	4	M
1016	cy78.CD45.neg.3.H09.S765.comb	-0.252988	24.4823	4	M
1017	cy60_1_cd_45_neg_3_F06_S546_comb	3.8386	11.959	1	T
1018	cy60_1_cd_45_neg_3_C10_S514_comb	2.86664	21.9417	1	T
1019	cy60_1_cd_45_neg_3_F09_S549_comb	3.65399	22.8832	1	T
1020	cy60_1_cd_45_neg_1_D11_S239_comb	-4.99277	9.71443	1	T
1021	cy60_1_cd_45_neg_1_C08_S224_comb	-0.26375	19.5764	1	T
1022	cy60_1_cd_45_neg_3_H06_S570_comb	15.3757	12.176	1	T
1023	cy60_1_cd_45_neg_3_G10_S562_comb	4.44404	18.6312	1	T
1024	cy60_1_cd_45_neg_1_D07_S235_comb	5.35484	19.6608	1	T
1025	cy60_1_cd_45_neg_1_B11_S215_comb	5.66553	-1.47047	1	T
1026	CY88_5_B10_S694_comb	-5.98753	12.7265	1	T
1027	CY88_3_D02_S614_comb	-4.39817	17.6316	4	M
1028	CY88_5_B06_S690_comb	3.8485	23.1847	4	M
1029	CY88_3_F01_S637_comb	-4.62954	15.9377	4	M
1030	CY88_3_C01_S601_comb	3.26686	21.9831	4	M
1031	CY88_5_C12_S708_comb	4.2868	23.7411	4	M
1032	CY88_5_G04_S748_comb	-2.31177	14.8165	4	M
1033	CY88_3_F05_S641_comb	0.344814	2.86848	1	T
1034	CY88_3_H11_S671_comb	-1.26336	20.4612	4	M
1035	CY88_3_C10_S610_comb	0.693794	21.8168	4	M
1036	CY88_5_D11_S719_comb	-0.914849	24.2132	4	M
1037	CY88_5_H03_S759_comb	-1.30604	22.8619	4	M
1038	CY88_5_E04_S724_comb	-3.50284	10.9994	1	T
1039	CY88_3_D07_S619_comb	2.41142	25.3326	4	M
1040	CY88_3_G09_S657_comb	2.24211	24.8874	4	M
1041	CY88_5_H08_S764_comb	7.60459	25.7794	4	M
1042	CY88_3_B04_S592_comb	-8.08398	14.6806	1	T
1043	CY88_3_A10_S586_comb	-1.37771	21.1747	4	M
1044	CY88_5_B12_S696_comb	-0.51204	16.2431	4	M
1045	CY88_3_H10_S670_comb	3.14771	15.2365	4	M
1046	CY88_5_H05_S761_comb	5.46536	17.9182	4	M
1047	CY88_5_D08_S716_comb	-3.29751	20.3247	4	M
1048	CY88_3_B12_S600_comb	1.89091	18.7967	4	M
1049	CY88_5_D10_S718_comb	5.08993	13.9708	4	M
1050	CY88_3_C12_S612_comb	2.76421	21.3321	4	M
1051	CY88_3_C08_S608_comb	-2.25093	8.29628	4	M
1052	CY88_5_E02_S722_comb	6.63383	19.9261	4	M
1053	CY88_3_G07_S655_comb	3.86124	21.2001	4	M
1054	CY88_5_F11_S743_comb	2.5246	22.7115	4	M
1055	CY88_5_C09_S705_comb	-0.357376	20.8104	4	M
1056	CY88_5_B03_S687_comb	2.12551	18.3884	4	M
1057	CY88_5_B07_S691_comb	3.39559	14.9012	4	M
1058	CY88_5_B01_S685_comb	4.21685	21.8442	4	M
1059	CY88_3_E10_S634_comb	4.79596	25.0175	4	M
1060	CY88_5_C08_S704_comb	1.14611	24.2684	4	M
1061	CY88_5_F05_S737_comb	-1.60007	21.3869	4	M
1062	CY88_5_C05_S701_comb	3.65141	15.3131	4	M
1063	CY88_3_G11_S659_comb	-0.536971	4.32124	1	T
1064	CY88_3_D03_S615_comb	-0.302113	1.88468	1	T
1065	CY88_3_D09_S621_comb	-2.04714	14.4163	4	M
1066	CY88_3_A07_S583_comb	-0.69559	23.8677	4	M
1067	CY88_5_C02_S698_comb	2.58965	5.3975	1	T
1068	CY88_3_A02_S578_comb	0.128197	3.44857	1	T
1069	CY88_3_B08_S596_comb	5.01416	20.1716	4	M
1070	CY88_3_G03_S651_comb	1.16057	19.3009	4	M
1071	CY88_3_H08_S668_comb	-2.82713	20.9129	4	M
1072	CY88_5_A05_S677_comb	-2.85339	24.8888	4	M
1073	CY88_3_B09_S597_comb	1.15816	19.2045	4	M
1074	CY88_5_C01_S697_comb	-4.58335	7.62438	1	T
1075	CY88_3_E02_S626_comb	0.149879	19.9035	4	M
1076	CY88_3_A12_S588_comb	11.4698	5.90032	1	T
1077	CY88_5_G02_S746_comb	-0.485794	18.2828	4	M
1078	CY88_3_G05_S653_comb	-1.79172	22.8075	4	M
1079	CY88_3_E07_S631_comb	-1.77525	22.0299	4	M
1080	CY88_3_A08_S584_comb	3.8534	19.4713	4	M
1081	CY88_3_C06_S606_comb	-2.28262	7.67827	1	T
1082	CY88_3_F11_S647_comb	2.36748	18.5664	4	M
1083	CY88_5_A06_S678_comb	-2.949	21.5842	4	M
1084	CY88_3_A11_S587_comb	1.32239	23.5813	4	M
1085	CY88_3_F10_S646_comb	-4.13906	14.9729	1	T
1086	CY88_3_G12_S660_comb	4.41799	19.2233	4	M
1087	CY88_5_H04_S760_comb	-0.350309	20.8315	4	M
1088	CY88_3_G01_S649_comb	8.06282	8.35501	1	T
1089	CY88_5_F03_S735_comb	-2.40091	20.6304	4	M
1090	CY88_5_A03_S675_comb	-1.44939	11.5627	1	T
1091	CY88_5_F06_S738_comb	4.88412	19.9922	4	M
1092	CY88_5_H06_S762_comb	1.96578	19.5698	4	M
1093	CY88_3_F09_S645_comb	-2.36573	13.3763	4	M
1094	CY88_5_A12_S684_comb	7.02646	19.2975	4	M
1095	CY88_3_G10_S658_comb	0.404137	20.2782	4	M
1096	CY88_3_D11_S623_comb	7.41583	8.842	1	T
1097	CY88_3_H04_S664_comb	-3.70622	21.2304	4	M
1098	CY88_5_B02_S686_comb	4.75182	23.7235	4	M
1099	CY88_3_F06_S642_comb	0.23246	18.0991	4	M
1100	CY88_3_D05_S617_comb	1.61086	4.70129	1	T
1101	CY88_5_A07_S679_comb	4.43977	23.3913	4	M
1102	CY88_5_A09_S681_comb	-1.24694	18.4106	4	M
1103	CY88_3_A05_S581_comb	6.34503	23.6884	4	M
1104	CY88_3_E08_S632_comb	-4.14511	17.0119	4	M
1105	CY88_3_F08_S644_comb	2.9182	21.0808	4	M
1106	CY88_5_D12_S720_comb	6.19194	23.23	4	M
1107	CY88_5_B08_S692_comb	-0.383475	14.8359	4	M
1108	CY88_5_E11_S731_comb	5.87718	19.0515	4	M
1109	CY88_3_A04_S580_comb	-0.554204	17.4182	4	M
1110	CY88_5_G08_S752_comb	-1.44415	22.802	4	M
1111	CY88_5_C11_S707_comb	0.599037	26.2154	4	M
1112	CY88_5_A10_S682_comb	3.2373	20.9948	4	M
1113	CY88_5_D04_S712_comb	3.15915	20.0955	4	M
1114	CY88_5_B04_S688_comb	-2.29502	17.5998	4	M
1115	CY88_3_H03_S663_comb	2.82577	1.29765	1	T
1116	CY88_5_G12_S756_comb	5.86123	23.5718	4	M
1117	CY88_5_C07_S703_comb	0.662016	21.7116	4	M
1118	CY88_5_H01_S757_comb	-3.47714	19.3969	4	M
1119	CY88_5_E08_S728_comb	3.82839	19.1593	4	M
1120	CY88_5_C04_S700_comb	1.5374	25.6635	4	M
1121	CY88_5_C10_S706_comb	2.29944	13.3518	4	M
1122	CY88_5_B05_S689_comb	-1.04372	2.28562	1	T
1123	CY88_3_E06_S630_comb	-0.840035	21.7724	4	M
1124	CY88_3_A01_S577_comb	6.24478	18.8294	4	M
1125	CY88_5_H11_S767_comb	3.80468	24.3977	4	M
1126	CY88_5_E10_S730_comb	2.93964	16.8392	4	M
1127	CY88_5_G11_S755_comb	3.42842	3.45764	1	T
1128	CY88_5_D01_S709_comb	7.59688	19.1423	4	M
1129	CY88_3_G04_S652_comb	-2.36916	21.6965	4	M
1130	CY88_5_H07_S763_comb	4.29406	24.0359	4	M
1131	CY88_3_F04_S640_comb	0.0979192	21.7079	4	M
1132	CY88_5_G10_S754_comb	4.20195	13.1348	4	M
1133	CY88_5_C03_S699_comb	-0.925218	12.8017	4	M
1134	CY88_3_E11_S635_comb	0.717223	20.8816	4	M
1135	CY88_5_F10_S742_comb	1.15747	11.9329	4	M
1136	CY88_5_B09_S693_comb	-3.53635	18.6566	4	M
1137	CY88_3_G06_S654_comb	3.49644	22.74	4	M
1138	CY89A_CD45_POS_10_A07_S199_comb	8.46534	-1.93078	1	T
1139	CY89NEG_E07_S55_comb	-1.05509	10.0675	1	T
1140	CY89CORE11_G02_S170_comb	0.950086	11.8346	1	T
1141	CY89CORE11_A11_S107_comb	-0.935798	10.7181	1	T
1142	CY89CORE11_F05_S161_comb	0.51141	11.396	1	T
1143	CY89NEG_C03_S27_comb	-4.67525	9.99378	1	T
1144	CY89CORE11_B10_S118_comb	-2.55737	9.58964	1	T
1145	CY89NEG_B03_S15_comb	1.86213	11.2924	1	T
1146	CY89NEG_G01_S73_comb	-3.24623	14.8098	1	T
1147	CY89FNAQ2_F06_S450_comb	3.81782	13.6337	1	T
1148	CY89CORE11_A04_S100_comb	6.74443	9.27713	1	T
1149	CY89NEG_H11_S95_comb	1.93927	8.5759	1	T
1150	CY89NEG_F05_S65_comb	-1.71365	13.5762	1	T
1151	CY89NEG_F07_S67_comb	14.4992	0.693241	2	AP2
1152	CY89CORE11_E10_S154_comb	2.3821	8.54536	1	T
1153	CY89NEG_E06_S54_comb	-1.97477	12.9343	1	T
1154	CY89FNAQ2_G07_S463_comb	-2.15731	11.9349	1	T
1155	CY89CORE11_B04_S112_comb	-1.19448	9.81474	1	T
1156	CY89CORE11_A05_S101_comb	0.466351	7.91282	1	T
1157	CY89CORE11_B06_S114_comb	-0.129987	13.1129	1	T
1158	CY89NEG_A06_S6_comb	-5.81437	10.0219	1	T
1159	CY89CORE11_D09_S141_comb	5.25665	5.65629	1	T
1160	CY89FNAQ2_B02_S398_comb	2.27626	5.76859	1	T
1161	CY89FNAQ2_C04_S412_comb	14.2774	4.98788	2	AP2
1162	CY89NEG_H06_S90_comb	-2.66816	9.86041	1	T
1163	CY89FNAQ2_H03_S471_comb	0.561378	11.6909	1	T
1164	CY89CORE11_F03_S159_comb	-1.52273	5.39795	1	T
1165	CY89FNAQ2_B10_S406_comb	0.0912698	11.8707	1	T
1166	CY89NEG_A03_S3_comb	-1.94834	8.64198	1	T
1167	CY89FNAQ2_C01_S409_comb	-1.13268	10.4612	1	T
1168	CY89CORE11_G08_S176_comb	-1.89756	9.82403	1	T
1169	CY89NEG_A02_S2_comb	-3.84568	6.99017	1	T
1170	CY89NEG_E02_S50_comb	1.63439	13.0349	1	T
1171	CY89CORE11_F07_S163_comb	4.98675	6.97861	1	T
1172	CY89CORE11_A09_S105_comb	0.86423	6.64353	1	T
1173	CY89NEG_D12_S48_comb	2.44575	9.51004	1	T
1174	CY89CORE11_C08_S128_comb	8.18541	9.53696	1	T
1175	CY89CORE11_D11_S143_comb	3.92026	13.2699	1	T
1176	CY89CORE11_H06_S186_comb	-5.93465	7.12047	1	T
1177	CY89FNAQ2_F12_S456_comb	-0.474466	15.6111	1	T
1178	CY89NEG_F04_S64_comb	-3.07011	11.3105	1	T
1179	CY89NEG_D05_S41_comb	0.982028	9.80099	1	T
1180	CY89NEG_F08_S68_comb	3.28463	11.3604	1	T
1181	CY89CORE11_D05_S137_comb	-2.3589	6.30717	1	T
1182	CY89CORE11_A03_S99_comb	-4.4937	9.56998	1	T
1183	CY89NEG_A07_S7_comb	0.248223	9.88643	1	T
1184	CY89FNAQ2_G05_S461_comb	4.6951	10.9757	1	T
1185	CY89NEG_B01_S13_comb	8.56283	7.48121	1	T
1186	CY89FNAQ2_C06_S414_comb	9.50543	7.87598	1	T
1187	CY89CORE11_B08_S116_comb	-3.68958	10.9964	1	T
1188	CY89CORE11_E12_S156_comb	4.66098	8.67545	1	T
1189	CY89FNAQ2_D06_S426_comb	-7.68156	10.2414	1	T
1190	CY89NEG_G08_S80_comb	7.32974	11.943	1	T
1191	CY89FNAQ2_E10_S442_comb	4.37699	6.14733	1	T
1192	CY89CORE11_F10_S166_comb	1.3324	8.642	1	T
1193	CY89FNAQ2_G04_S460_comb	0.33224	16.0124	1	T
1194	CY89NEG_A10_S10_comb	1.60891	8.47964	1	T
1195	CY89NEG_A12_S12_comb	-1.15327	7.95338	1	T
1196	CY89FNAQ2_F05_S449_comb	3.73855	12.3415	1	T
1197	CY89NEG_C10_S34_comb	-2.98404	13.8089	1	T
1198	CY89NEG_E03_S51_comb	3.93723	5.69123	1	T
1199	CY89NEG_C02_S26_comb	4.41886	9.74557	1	T
1200	CY89NEG_H01_S85_comb	-5.84046	6.54997	1	T
1201	CY89CORE11_A07_S103_comb	1.92227	6.5793	1	T
1202	CY89NEG_B08_S20_comb	5.82105	5.93975	1	T
1203	CY89CORE11_E04_S148_comb	7.73155	8.48244	1	T
1204	CY89CORE11_H03_S183_comb	-4.60523	6.40358	1	T
1205	CY89NEG_H10_S94_comb	-1.87847	6.64598	1	T
1206	CY89NEG_C08_S32_comb	7.29455	-1.5745	1	T
1207	CY89FNAQ2_D09_S429_comb	-1.63503	10.2029	1	T
1208	CY89CORE11_G10_S178_comb	-1.04271	10.4892	1	T
1209	CY89FNAQ2_G02_S458_comb	-2.9534	10.3517	1	T
1210	CY89FNAQ2_H05_S473_comb	-3.59724	7.52218	1	T
1211	CY89FNAQ2_E09_S441_comb	0.587633	11.7956	1	T
1212	CY89NEG_G05_S77_comb	0.446827	6.9408	1	T
1213	CY89CORE11_G11_S179_comb	-4.02834	9.88628	1	T
1214	CY89CORE11_B07_S115_comb	0.42842	7.85159	1	T
1215	CY89CORE11_D03_S135_comb	5.01155	10.3704	1	T
1216	CY89CORE11_D04_S136_comb	1.80656	9.58528	1	T
1217	CY89FNAQ2_F08_S452_comb	-2.65417	7.0667	1	T
1218	CY89NEG_E04_S52_comb	0.451567	8.11999	1	T
1219	CY89NEG_D08_S44_comb	1.7089	3.18603	1	T
1220	CY89FNAQ2_C08_S416_comb	-4.10302	12.352	1	T
1221	CY89CORE11_E08_S152_comb	5.94127	7.1608	1	T
1222	CY89NEG_F12_S72_comb	13.3161	3.85887	2	AP2
1223	CY89NEG_A08_S8_comb	1.08036	10.3935	1	T
1224	CY89CORE11_G05_S173_comb	-4.00277	8.9365	1	T
1225	CY89NEG_G07_S79_comb	4.347	12.2924	1	T
1226	CY89CORE11_F06_S162_comb	0.83345	2.75148	1	T
1227	CY89NEG_F06_S66_comb	-1.68667	5.38844	1	T
1228	CY89NEG_E10_S58_comb	1.95361	12.9405	1	T
1229	CY89NEG_H12_S96_comb	1.17483	7.76123	1	T
1230	CY89CORE11_C02_S122_comb	-3.05348	5.6547	1	T
1231	CY89NEG_C04_S28_comb	2.74415	8.66358	1	T
1232	CY89CORE11_A10_S106_comb	-1.5529	5.80402	1	T
1233	CY89NEG_G11_S83_comb	3.3251	9.01595	1	T
1234	CY89COREQ1_A09_S297_comb	1.02495	9.75727	1	T
1235	CY89FNAQ2_A09_S393_comb	1.82193	10.1269	1	T
1236	cy94_cd45neg_cd90pos_G07_S367_comb	3.50475	-6.7306	1	T
1237	cy94_cd45neg_cd90pos_E08_S344_comb	1.57775	3.28649	1	T
1238	cy94_cd45neg_cd90pos_A11_S299_comb	2.0463	3.19175	1	T
1239	cy88_cd45pos_5_C01_S217_comb	2.35866	23.8887	4	M
1240	cy94_cd45neg_cd90pos_D01_S325_comb	1.58755	-1.26237	1	T
1241	cy94_cd45neg_cd90pos_C09_S321_comb	4.88963	-0.0622	1	T
1242	cy94_cd45neg_cd90pos_D05_S329_comb	-3.90997	6.7264	1	T
1243	CY88CD45_150813_G04_S364_comb	-0.870483	13.5451	1	T
1244	CY88CD45POS_2_B11_S407_comb	5.78655	21.6659	4	M
1245	CY94_CD45NEG_CD90POS_2_G09_S81_comb	3.98151	-2.87537	1	T
1246	CY94_CD45NEG_CD90POS_2_B09_S21_comb	-0.662214	5.81399	1	T
1247	CY84_PRIM_POS_All_6_D06_S426_comb	3.78262	-0.531487	1	T
1248	CY84_PRIM_POS_All_6_G01_S457_comb	1.00004	11.8881	1	T
1249	CY94_CD45NEG_CD90POS_2_D04_S40_comb	-2.98237	4.17605	1	T
1250	CY84_PRIM_POS_All_6_E04_S436_comb	1.82803	7.58774	1	T
1251	CY94_CD45NEG_CD90POS_2_D06_S42_comb	2.28356	3.43886	1	T

## Sheet: PCA Gene Pairs
	gene_A	gene_B
0	HSPA1A	APOD
1	CAPN3	QPCT
2	EGR1	SERPINA3
3	MTRNR2L8	MT2A
4	RPS6	MT2A
5	RPS6	MTRNR2L8
6	LGALS3	ANXA1
7	MTRNR2L10	APOE
8	RPS16	RPL18A
9	UBC	S100A6
10	RPS11	RPL36
11	JUNB	SERPINA3
12	PRDX2	PMEL
13	TXNIP	CAPN3
14	DDIT4	SERPINA3
15	IFITM2	PMEL
16	IFITM2	CRYAB
17	MBP	QPCT
18	IER2	SERPINA3
19	NSG1	RPS4Y1
20	RPL26	MTRNR2L8
21	RPL26	RPS6
22	CD320	MTRNR2L10
23	WARS	HLA-B
24	MTRNR2L6	APOD
25	MTRNR2L6	HSPA1A
26	MTRNR2L6	APOE
27	SGK1	MTRNR2L10
28	QDPR	APOD
29	QDPR	CAPN3
30	RPS4X	MT2A
31	RPS4X	RPS28
32	RAB34	APOD
33	RAB34	SERPINA3
34	DUSP6	APOD
35	CD58	SERPINA3
36	HLA-F	PMEL
37	MLANA	PRDX2
38	MLANA	IFITM2
39	MLANA	PIR
40	STMN1	LGALS3
41	UBE2L6	PSMB8
42	GNB2L1	MT2A
43	GNB2L1	RPS4X
44	TMEM98	EGR1
45	UQCRFS1	APOE
46	NPC2	CST3
47	GSN	HLA-B
48	GSN	APOE
49	GSN	IFI6
50	RPL37A	RPL13AP5
51	EEF2	RPS19
52	EEF2	LDHA
53	SPP1	SERPINA3
54	SPP1	JUN
55	SPP1	TMEM98
56	C1QBP	CTSB
57	C1QBP	STMN1
58	CSTB	LGALS3
59	MRPS6	HSPA1B
60	MRPS6	SGK1
61	MRPS6	RAB34
62	MRPS6	MLANA
63	CD9	CAPN3
64	CD9	MLANA
65	RPL39	RPS5
66	FTL	RPS15
67	FTL	LGALS1
68	CAPG	HLA-F
69	HIST1H4C	JUNB
70	AHCY	MIA
71	AHCY	ANXA1
72	AP1S2	MLANA
73	DNPH1	MTRNR2L10
74	H2AFZ	TIMP1
75	RABAC1	NDUFS7
76	RPL7	RPL31
77	PET100	MTRNR2L10
78	RPL13A	LGALS3
79	RPL11	MT2A
80	RPL11	MTRNR2L8
81	MCAM	PMEL
82	MCAM	PET100
83	VDAC2	MIA
84	VDAC2	CTSB
85	VDAC2	ANXA1
86	GPI	MIA
87	PLEKHB1	A2M
88	PLEKHB1	CTSK
89	C6orf48	HLA-B
90	C6orf48	APOE
91	TMEM106C	MFGE8
92	ESD	APOE
93	ESD	CD320
94	ESD	MFGE8
95	RPS25	RPS8
96	RPS25	RPL11
97	TMEM208	SERPINA3
98	HLA-E	APOE
99	HLA-E	MTRNR2L10
100	HLA-E	MFGE8
101	RPL10	B2M
102	RPL10	SERPINE2
103	NDUFA7	LGALS3
104	RPS15A	RPS16
105	RPS24	RPS8
106	PPA1	MRPS6
107	TNFRSF14	A2M
108	MITF	PMEL
109	MITF	CAPN3
110	RPS10	MTRNR2L8
111	RPS10	RPL8
112	RPS3	RPL18
113	RPS3	EEF1G
114	DDIT3	SERPINA3
115	IGSF8	SERPINA3
116	IGSF8	CAPN3
117	IGSF8	TYR
118	RPS7	RPS5
119	RPS7	RPL39
120	RPS7	RPS24
121	CDK2	IFI6
122	CDK2	MLANA
123	CDK2	FABP5
124	CDK2	ASAH1
125	CD63	B2M
126	GTF3A	GPI
127	ECH1	APOE
128	ECH1	GSTO1
129	ECH1	UQCRFS1
130	ECH1	RABAC1
131	MRPL37	HLA-B
132	MRPL37	NDUFS7
133	GPNMB	CTSB
134	TRAPPC5	APOE
135	LY6E	HLA-A
136	LY6E	CTSD
137	SLC26A2	JUN
138	SLC26A2	CTHRC1
139	ACTG1	MTRNR2L8
140	TKT	S100A6
141	STAT1	TYR
142	RPL10A	RPS19
143	RPL10A	FXYD5
144	PRAME	GDF15
145	MALAT1	MIA
146	MALAT1	NDUFS7
147	MALAT1	UQCRFS1
148	MALAT1	ACOT7
149	MALAT1	ECH1
150	RPL12	RPS6
151	WIPI1	CAPN3
152	WIPI1	TYR
153	RPS21	RPSA
154	SNHG5	GAS5
155	IMPDH2	LGALS3
156	IMPDH2	LSM7
157	SEC61G	APOE
158	SEC61G	CD320
159	SEC61G	PET100
160	SEC13	SEC61G
161	EIF3K	CTSD
162	SLC25A5	S100A6
163	SLC25A5	LY6E
164	RPS14	RPL5
165	S100A13	GAS5
166	S100A13	AHCY
167	FDPS	MALAT1
168	TPI1	B2M
169	TPI1	CD63
170	EIF3G	LGALS3
171	EIF3G	MTRNR2L1
172	RPS13	CD63
173	S100A10	CTSD
174	PGAM1	CST3
175	PGAM1	MTRNR2L1
176	SYNGR1	PMEL
177	SYNGR1	QPCT
178	SYNGR1	CAPN3
179	SYNGR1	TYR
180	SYNGR1	MLANA
181	CYC1	CTSB
182	CYC1	LGALS3
183	COX17	CTSB
184	COX17	ANXA1
185	FBL	MIA
186	FBL	LGALS3
187	FBL	RPL13A
188	AURKAIP1	CYC1
189	POLR1D	APOE
190	POLR1D	SGK1
191	POLR1D	MFGE8
192	POLR1D	BZW2
193	POLR1D	DNPH1
194	POLR1D	ESD
195	POLR1D	MALAT1
196	PSMC3	PRDX2
197	PSMC3	PSMD2
198	RPL4	RPS6
199	PSMB6	C1QBP
200	PRDX1	LGALS3
201	RPS29	RPL36
202	RPS29	RPS16
203	COPE	LGALS3
204	TMEM147	NDUFS7
205	TMEM147	MLANA
206	HSP90AA1	FXYD5
207	HSP90AA1	LDHA
208	PGK1	MTRNR2L1
209	PGK1	EIF4EBP1
210	PKM	RPS10
211	MLPH	SERPINA3
212	SNHG6	SERPINE2
213	HNRNPA1	S100A6
214	HNRNPA1	HLA-A
215	HNRNPA1	SLC25A5
216	TSC22D1	QPCT
217	SERPINH1	MRPL37
218	RPL17	MTRNR2L8
219	RPL17	RPL4
220	EIF4A3	MTRNR2L10
221	MRPS24	C1QBP
222	TPP1	APOE
223	TPP1	MTRNR2L10
224	TPP1	SGK1
225	TPP1	HLA-E
226	MMADHC	APOE
227	WBSCR22	CD320
228	SEC11C	CAPN3
229	SEC11C	TYR
230	SEC11C	DUSP6
231	NDUFB7	LGALS3
232	NDUFB7	NPC2
233	NDUFB7	NDUFS6
234	RPL19	RPS11
235	STOML2	HLA-B
236	RPS12	MT2A
237	RPS12	RPS8
238	RPS12	RPL11
239	RPS12	RPS7
240	RPL9	RPL31
241	FBXO7	PTTG1IP
242	TBC1D7	PIR
243	TBC1D7	MLANA
244	PIGT	PRDX2
245	RPL6	RPS12
246	PRDX3	MALAT1
247	EDNRB	TXNIP
248	EDNRB	HLA-F
249	RPL3	RPS3
250	PLK2	JUNB
251	PLK2	IER2
252	ZFAS1	VDAC2
253	TMX4	SLC26A2
254	ATP5D	CTSB
255	ATP5D	NDUFA7
256	ATP5D	CYC1
257	TMSB10	FTH1
258	RPL7A	RPL3
259	HSPB1	ENO1
260	HSPB1	RPL31
261	RANBP1	SLC25A5
262	RAB38	EGR1
263	RAB38	SPP1
264	PLTP	RAB38
265	CHCHD6	MITF
266	ATOX1	H2AFZ
267	G6PC3	MTRNR2L10
268	PPIB	IFITM3
269	NFKBIA	SPP1
270	GBA	MFGE8
271	GBA	MCAM
272	RPL28	EEF1G
273	RPL28	RPS3
274	BST2	CAPG
275	CPNE1	HLA-B
276	CPNE1	PDCD6
277	RPS3A	B2M
278	HMG20B	MTRNR2L1
279	HMG20B	LSM7
280	HMG20B	PGK1
281	UQCRH	S100A6
282	RPL14	RPL39
283	RPL14	RPS7
284	RPL14	RPL23
285	EZR	APOE
286	RPL23A	RPL23
287	PLP1	PIR
288	SSR2	HLA-A
289	SSR2	CTSD
290	PSMB1	CTSB
291	TPM4	LGALS3
292	TPM4	MTRNR2L1
293	TPM4	EIF3G
294	TPM4	FBL
295	TPM4	HMG20B
296	NHP2	LGALS3
297	NHP2	LSM7
298	FXYD3	TYR
299	FXYD3	HLA-F
300	HMGN3	APOE
301	EIF3F	CTSD
302	EIF3F	SSR2
303	MIF	LGALS1
304	ILF2	CTSB
305	ILF2	C1QBP
306	PSME1	HLA-B
307	PSME1	WARS
308	COPS6	PSMB6
309	TMED9	MIA
310	TMED9	CTSB
311	TMED9	GAS5
312	SNRPD2	TPI1
313	SNRPD2	RPS3A
314	SYNGR2	SERPINA3
315	NUTF2	CTSD
316	NUTF2	EIF3K
317	UQCRC1	CYC1
318	UQCRC1	MRPS24
319	UQCRC1	COPS6
320	NEDD8	NPC2
321	CCT8	ATP5D
322	CCT8	UQCRC1
323	PFDN2	CTSB
324	HNRNPH1	GDF15
325	HNRNPH1	GSN
326	SCPEP1	PMEL
327	RPLP2	RPS28
328	RPLP2	RPL36
329	RPLP2	PKM
330	SSR4	NDUFS6
331	DYNLRB1	S100A6
332	SDHD	APOD
333	RPL35A	RPS29
334	TBCB	MALAT1
335	PYGB	MIA
336	PYGB	APOE
337	PYGB	GPI
338	PYGB	MALAT1
339	PYGB	HNRNPH1
340	RPL35	MTRNR2L2
341	CYP27A1	MBP
342	C6orf62	CAPN3
343	C6orf62	TYR
344	GNL3	APOE
345	AMD1	SERPINA3
346	AMD1	JUNB
347	DBI	EIF3K
348	DBI	NDUFB10
349	RPS9	ENO1
350	RPS9	RPS3
351	CLK1	FOS
352	BUD31	PRDX2
353	CALR	LDHA
354	BLOC1S1	MIA
355	BLOC1S1	S100A13
356	PDIA4	LGALS3
357	PDIA4	CCT8
358	CCND3	APOD
359	CCND3	APOE
360	CCND3	MTRNR2L6
361	CCND3	SEC11C
362	COPB2	GNL3
363	HNRNPF	MALAT1
364	TMEM219	CAPN3
365	POLD2	C1QBP
366	POLD2	AURKAIP1
367	POLD2	MRPS24
368	POLD2	COPS6
369	RPLP1	RPS27
370	MGAT1	QPCT
371	TUBB	ENO1
372	TUBB	RPL7
373	CLIC4	C6orf62
374	PABPC1	B2M
375	PABPC1	TIMP1
376	PABPC1	SNRPD2
377	ACTN1	CTSB
378	ACTN1	VAT1
379	ATP1B3	ANXA1
380	EIF3M	MIA
381	EIF3M	ZFAS1
382	TM4SF1	PMEL
383	TM4SF1	APOE
384	TM4SF1	CRYAB
385	TM4SF1	MFGE8
386	TM4SF1	BZW2
387	TM4SF1	HLA-E
388	TM4SF1	POLR1D
389	PSMB4	TIMP1
390	NR4A1	SLC26A2
391	WSB1	JUN
392	WSB1	SPP1
393	WSB1	SLC26A2
394	WSB1	EDNRB
395	COX6B1	SNHG6
396	IFI16	UQCRFS1
397	STRAP	MCAM
398	STRAP	C6orf48
399	STRAP	MALAT1
400	MDH2	EIF3G
401	MDH2	PGAM1
402	RPL27	RPLP0
403	TECR	SSR4
404	EIF3I	EIF3G
405	EIF3I	TPM4
406	RPN2	NDUFS6
407	RPN2	PGK1
408	NDUFS2	APOE
409	NDUFS2	MTRNR2L10
410	NEAT1	DUSP6
411	GPX4	TKT
412	GPX4	UQCRH
413	CDC37	MIA
414	CDC37	CTSB
415	CDC37	HLA-C
416	CDC37	C1QBP
417	PRELID1	EIF3K
418	MRPS21	TM4SF1
419	APLP2	HSPA1B
420	APLP2	TPP1
421	CSPG4	EGR1
422	CSPG4	SPP1
423	REXO2	APOE
424	REXO2	TYR
425	REXO2	IFITM2
426	MT1X	MITF
427	RDH11	CAPN3
428	RDH11	MLANA
429	RDH11	MGAT1
430	TPT1	MTRNR2L1
431	TPT1	EIF3G
432	ECM1	MIA
433	ECM1	TMED9
434	SCCPDH	NR4A1
435	EIF3D	CTSB
436	ISCU	CSPG4
437	STT3A	CAPN3
438	STT3A	PLTP
439	TUFM	GRN
440	SERINC1	SERPINA3
441	SERINC1	CAPN3
442	SERINC1	TYR
443	MRPS15	VDAC2
444	YWHAZ	TUBB4B
445	TIMP3	HLA-C
446	TIMP3	TUFM
447	IFNGR2	TM4SF1
448	EIF1	PSAP
449	EIF1	TUBB4B
450	CHCHD2	RPL10
451	CHCHD2	COX6B1
452	CCT4	CTSB
453	CCT4	LGALS3
454	CCT4	LSM7
455	CCT4	FBL
456	DDX1	MTRNR2L6
457	H3F3B	ANXA1
458	H3F3B	GAS5
459	H3F3B	GPI
460	H3F3B	PRNP
461	GNPTG	APOD
462	GNPTG	TYR
463	SLC20A1	PMEL
464	SLC20A1	TYR
465	SLC20A1	UPP1
466	HM13	COPE
467	HSPD1	PRELID1
468	HEXB	TIMP3
469	SLC25A6	HLA-A
470	SLC25A6	HNRNPA1
471	NPM1	RPS13
472	APEX1	GAS5
473	MRPL34	APOE
474	RPS17	FTL
475	HLA-H	A2M
476	HLA-H	HLA-F
477	HLA-H	CAPG
478	HLA-H	FXYD3
479	CCND1	LGALS3
480	CCND1	TIMP3
481	SCAMP3	TBCB
482	B3GAT3	SERPINA3
483	IFI27L2	CAPN3
484	IFI27L2	TYR
485	IFI27L2	G6PC3
486	IFI27L2	REXO2
487	CAV1	SGK1
488	CAV1	MRPS6
489	CAV1	TPP1
490	OAT	MITF
491	OAT	PLTP
492	ARF5	ANXA1
493	ARF5	GSN
494	RHBDD2	APOD
495	RHBDD2	SERPINA3
496	EIF2S3	APOE
497	EIF2S3	TYR
498	EIF2S3	HSPA1B
499	EIF2S3	MFGE8
500	EIF2S3	HLA-E
501	EIF2S3	PLP1
502	EIF2S3	UQCRC2
503	ACSL3	HLA-B
504	ACSL3	SGK1
505	ACSL3	MFGE8
506	ACSL3	ASAH1
507	ACSL3	TM4SF1
508	NOP56	ANXA1
509	NOP56	TUFM
510	CTNNB1	PRAME
511	NT5DC3	CAPG
512	NT5DC3	PLEKHB1
513	COX5B	COX7B
514	PSMA7	SH3BGRL3
515	EIF3E	MIA
516	EIF3E	EIF3D
517	PSMA2	MCAM
518	PSMA2	MALAT1
519	MOK	APOD
520	MOK	QPCT
521	MOK	QDPR
522	SNRPC	LSM7
523	SNRPC	PSMB6
524	PAICS	HLA-B
525	PAICS	FABP5
526	PAICS	MCAM
527	PAICS	C6orf48
528	PAICS	MALAT1
529	TSPO	FBXO7
530	CD59	APOE
531	CD59	HSPA1B
532	CD59	RAB34
533	CD59	PGRMC1
534	CD59	GNL3
535	CD59	CAV1
536	CD59	ACSL3
537	LGMN	SERINC1
538	CALU	CTSB
539	CALU	UQCRC1
540	CALU	SRP9
541	CD99	NDUFA11
542	CTSA	LGALS3
543	CTSA	LSM7
544	CTSA	IMPDH2
545	SUMF2	HLA-B
546	SUMF2	APOE
547	RPS27A	RPL10
548	RPS27A	EIF4A1
549	KDELR2	NDUFS7
550	KDELR2	ITM2B
551	C4orf48	S100A13
552	RPL30	MT2A
553	RPL30	MTRNR2L8
554	RPL30	RPS6
555	GABARAP	SSR2
556	APH1A	MLANA
557	APH1A	AP1S2
558	C19orf53	HLA-C
559	C19orf53	C1QBP
560	C19orf53	UQCRC1
561	C19orf53	CCT8
562	C19orf53	CDC37
563	CAPZA1	APOE
564	CAPZA1	MCAM
565	PSMD8	CST3
566	PSMD8	MTRNR2L1
567	CCT6A	IMPDH2
568	CCT6A	COPE
569	CCT6A	NHP2
570	CCT6A	VAT1
571	PPP2R1A	UQCRFS1
572	CD55	SERPINA3
573	CCT3	CST3
574	CCT3	MDH2
575	CCT3	NDUFA11
576	CCT3	PSMD8
577	FKBP2	MIA
578	FKBP2	GAS5
579	LAMP2	APOE
580	LAMP2	CAPN3
581	LAMP2	TYR
582	LAMP2	SEC11C
583	LAMP2	CCND3
584	C19orf60	PLTP
585	HMGN1	C1QBP
586	TROVE2	A2M
587	ARPC1A	C1QBP
588	ARPC1A	POLD2
589	SNHG16	GSN
590	SNHG16	SNHG5
591	SNHG16	IFI16
592	BTF3	RPS3A
593	FAM32A	APOE
594	FAM32A	CAPN3
595	FAM32A	TYR
596	FAM32A	MMADHC
597	FAM32A	GNL3
598	FN1	APOE
599	FN1	GPI
600	FN1	GTF3A
601	FN1	PMP22
602	FN1	SERPINH1
603	FN1	PYGB
604	SEC11A	MTRNR2L10
605	SHC1	HLA-B
606	SHC1	GDF15
607	ATP5J2	EIF5A
608	UBA52	HLA-A
609	UBA52	LGALS3BP
610	IVNS1ABP	PMEL
611	IVNS1ABP	TYR
612	RAB27A	PMEL
613	GJB1	HLA-F
614	GJB1	PLEKHB1
615	GJB1	SCCPDH
616	SEPW1	MFGE8
617	SEPW1	MCAM
618	SEPW1	IFI27L2
619	BCAP31	MIA
620	BCAP31	ATP1B3
621	NDUFA1	MIA
622	NDUFA1	PSMB1
623	DAP3	APOE
624	DAP3	PPA1
625	FAU	RPS27A
626	SDHA	CAPN3
627	SDHA	MLANA
628	CCT7	PSMB6
629	NOP58	APOE
630	NOP58	BZW2
631	NOP58	MCAM
632	NOP58	SEC61G
633	TAPBP	TYR
634	HINT1	ATOX1
635	HINT1	COX7B
636	FKBP9	TMED4
637	FKBP9	IFNGR2
638	P4HB	SERPINE2
639	DDX5	GSN
640	DDX5	ATP6V0B
641	DDX5	FN1
642	RPL34	HLA-A
643	RPL34	CTSD
644	RPL34	LY6E
645	RPL34	EIF3F
646	TIMM17A	PLTP
647	TM9SF2	CAPN3
648	TM9SF2	RCAN1
649	TM9SF2	CLIC4
650	TM9SF2	PLS3
651	SND1	NDUFS7
652	SND1	KDELR2
653	SND1	FN1
654	PFN1	RPL7
655	RPL13	NPC2
656	RPL13	EIF3G
657	RPL13	NDUFB7
658	RPL13	EIF3I
659	RPL13	ATP6V0E1
660	RPL15	B2M
661	RPL37	ENO1
662	RPL37	RPL3
663	RPL37	RPL28
664	PDIA3	CTSD
665	PDIA3	CALM2
666	HSD17B11	QPCT
667	AHNAK	SERPINA3
668	AHNAK	DARS
669	ATP5A1	CTSB
670	ATP5A1	RPL13A
671	ATP5A1	FBL
672	ATP5A1	ILF2
673	HSPE1	PGK1
674	ERBB3	CSPG4
675	ATP6V1G1	APOE
676	ATP6V1G1	GNL3
677	ATP6V1G1	ATP6V1B2
678	ATP6V1G1	IFI27L2
679	ARPC5	APOE
680	ARPC5	POLR1D
681	ITGB1	MIA
682	ITGB1	ATP1B3
683	ITGB1	BCAP31
684	SNURF	SERPINA3
685	SNRPN	SERPINA3
686	TMEM59	TYR
687	ITM2C	UQCRFS1
688	NME2	TUBB
689	NME2	PFN1
690	RPS20	RPS14
691	C1orf43	GPI
692	LSM4	MTRNR2L10
693	LSM4	DAP3
694	HEXA	APOE
695	HEXA	CD59
696	TMEM109	HLA-E
697	TMEM109	TPP1
698	KDELR1	CSTB
699	PARK7	ATP5G1
700	TMBIM6	GPNMB
701	TMBIM6	CTSA
702	SLC24A5	GPR143
703	SLC24A5	MTRNR2L3
704	SLC24A5	HLA-H
705	SLC7A5	WARS
706	CREG1	SERPINA3
707	CREG1	TMEM98
708	RPL32	FXYD5
709	RPL32	HSP90AA1
710	FDFT1	SDCBP
711	ENTPD6	APOD
712	ENTPD6	SERPINA3
713	NACA	EEF1B2
714	NACA	COX7C
715	NAMPT	PLTP
716	NAMPT	VIMP
717	GANAB	MIA
718	GANAB	ITGB1
719	EEF1D	LGALS3BP
720	EEF1D	UBA52
721	PRMT1	RPL13A
722	PRMT1	FBL
723	PRMT1	CCT4
724	PRMT1	CCT6A
725	CBX3	APOE
726	CBX3	PMP22
727	CBX3	GRN
728	CBX3	PRDX4
729	CBX3	GLO1
730	EIF4B	C6orf48
731	EIF4B	EIF4A2
732	LMAN2	PRDX2
733	LMAN2	PRDX4
734	LMAN2	ITM2B
735	SELM	SCCPDH
736	SELM	GJB1
737	RAN	POLD2
738	PRKCDBP	MLANA
739	PRKCDBP	CD9
740	PRKCDBP	PDCD6
741	PRKCDBP	PIGT
742	CD164	HLA-E
743	ARPC2	EIF3K
744	ARPC2	S100A10
745	ARPC2	PRELID1
746	SEC61A1	KDELR2
747	PMM1	SELM
748	PPIA	EEF1G
749	PPIA	RPS21
750	PPIA	CALR
751	SPCS1	TMED9
752	NCL	PSMA7
753	MRPS18B	APOE
754	MRPS18B	MTRNR2L10
755	CDK4	MALAT1
756	LAP3	STAT1
757	RUVBL2	NDUFS7
758	RUVBL2	ECH1
759	RUVBL2	MRPL37
760	IER3	CTSB
761	IER3	PDIA6
762	ETFB	PDCD6
763	VDAC1	COPE
764	NDUFB3	PSMA2
765	CD44	LGALS3
766	TMED10	APOE
767	TMED10	CAPN3
768	TMED10	SGK1
769	TMED10	ASAH1
770	TMED10	LSM4
771	RPL22	MIA
772	RPL22	RPL13A
773	SRSF5	CAPN3
774	SCARB2	CAPN3
775	PTMA	RPS28
776	PTMA	RPL8
777	PTMA	RPLP0
778	PTMA	RPL12
779	PTMA	RPLP2
780	IRF9	HLA-F
781	SET	MIA
782	SET	CTSB
783	SET	HLA-C
784	SET	ZFAS1
785	SET	POLD2
786	FKBP11	PLTP
787	FKBP11	OAT
788	METTL9	MLANA
789	METTL9	APH1A
790	AK2	MTRNR2L10
791	AK2	HSPA1B
792	AK2	TPP1
793	SRP14	NDUFB7
794	SRP14	RPL13
795	PHB	NHP2
796	PHB	SNRPB
797	ARL6IP5	CD59
798	PYURF	FXYD3
799	PIGY	FXYD3
800	CS	HADHA
801	ATP5J	S100B
802	ATP5J	GPX4
803	CYB5R3	CTSB
804	CYB5R3	ZFAS1
805	CYB5R3	ATP6V1E1
806	NDUFA6	SPCS1
807	USP11	SERPINA3
808	SAMM50	PPA1
809	SAMM50	CDK2
810	CTTN	GNL3
811	CTTN	LSM4
812	NUBP2	PLTP
813	NDUFA3	COX6B1
814	TBCA	PRELID1
815	EIF4H	C1QBP
816	PRKAR1A	CD164
817	RAD23A	FN1
818	HNRNPC	TPM4
819	HNRNPC	CCT6A
820	NHP2L1	MALAT1
821	SUMO3	ASAH1
822	SDF4	SURF4
823	LAMB2	QPCT
824	CREB3L2	TYR
825	CREB3L2	SCCPDH
826	ATP5F1	CAPZA1
827	ATP5F1	TRAP1
828	SNCA	SLC24A5
829	ADSS	SERPINA3
830	PTP4A1	MLANA
831	PTP4A1	UPP1
832	SEC31A	PIR
833	SEC31A	AP1S2
834	AEBP1	CD58
835	SLC25A3	SLC25A6
836	DDB1	CAPN3
837	POMP	CCT2
838	CANX	SSR4
839	CANX	HSPA5
840	CANX	HM13
841	TSPAN3	CAPN3
842	CNP	CAPN3
843	CNP	EZR
844	CNP	CCND3
845	LMF2	CAPN3
846	LMF2	CDK2
847	COPA	APOE
848	COPA	CD59
849	YBX1	RPL18
850	NONO	LGALS3
851	NONO	LSM7
852	NONO	IMPDH2
853	NONO	FBL
854	NONO	CCT7
855	ATP5G2	EEF1B2
856	ATP5G2	RPL36A
857	C21orf33	C19orf60
858	STAT3	SERPINA3
859	STAT3	CSPG4
860	RPS23	LGALS3
861	RPS23	ATP5D
862	RPS23	CCT4
863	RPS23	CTSA
864	CORO1C	ACSL3
865	LONP2	SLC24A5
866	C19orf70	APOE
867	C19orf70	MTRNR2L10
868	C19orf70	BZW2
869	C19orf70	ESD
870	C19orf70	HSD17B10
871	C19orf70	POLR1D
872	C19orf70	C19orf24
873	CDC42	GSTO1
874	CDC42	TBCB
875	DDX39B	GSTO1
876	PFN2	GPI
877	GAA	CD58
878	GAA	SPP1
879	GAA	AHNAK
880	TXLNA	QPRT
881	TXLNA	RAB38
882	IMP4	APOE
883	CCDC47	TYR
884	WBP2	APOE
885	WBP2	C9orf16
886	ACADVL	APOE
887	IFI35	SERPINA3
888	IFI35	QDPR
889	IFI35	TMEM98
890	IFI35	LGMN
891	S100A16	MLANA
892	S100A16	PDCD6
893	S100A16	TPP1
894	S100A16	NEAT1
895	S100A16	APLP2
896	SRP72	APOD
897	WDFY1	SERPINA3
898	WDFY1	GPM6B
899	WDFY1	MLPH
900	NUP93	MLANA
901	YWHAE	S100A6
902	YWHAE	SPARC
903	YWHAE	NME1
904	TRAM1	ATP6AP2
905	NUCB1	YIPF3
906	LAPTM4A	HLA-B
907	TPD52L2	MTRNR2L10
908	TPD52L2	FKBP9
909	GADD45GIP1	MRPL37
910	GADD45GIP1	GRN
911	GADD45GIP1	CBX3
912	UQCR11	PRDX2
913	UQCR11	MALAT1
914	UQCR11	ZNHIT1
915	SSB	MCAM
916	SSB	STRAP
917	SSB	CAPZA1
918	HSPA9	KDELR2
919	GARS	NDUFS7
920	GARS	HNRNPH1
921	GARS	RUVBL2
922	GARS	HSPA9
923	CNDP2	SLC26A2
924	C11orf24	FABP5
925	C11orf24	BLVRB
926	C11orf24	TM4SF1
927	TAX1BP1	C5orf15
928	NRP2	PMEL
929	NRP2	QPCT
930	NRP2	RDH11
931	SNRPD1	MTRNR2L6
932	TCEB2	S100B
933	TCEB2	ATP5J
934	SKP1	GRN
935	CHP1	SERPINA3
936	CHP1	PLTP
937	ILF3	BZW2
938	TIMM13	QPCT
939	TIMM13	TYR
940	TIMM13	TM9SF2
941	OSTM1	PMEL
942	POLR2E	DDX1
943	CDC123	BZW2
944	CDC123	POLR1D
945	CDC123	NOP58
946	RBM39	TYR
947	RBM39	MLANA
948	RBM39	FKBP9
949	RBM39	SRSF6
950	TIMP2	HLA-C
951	TIMP2	LSM7
952	TIMP2	RPL13A
953	TIMP2	GPNMB
954	TIMP2	CYC1
955	TIMP2	CCT8
956	TIMP2	CDC37
957	TIMP2	CCT4
958	SNRPD3	AP1S2
959	HNRNPA2B1	DBI
960	PPP1CB	AEBP1
961	MGST3	CAPN3
962	HNRNPK	MTRNR2L1
963	CD47	TXNIP
964	CD47	JUN
965	CD47	SPP1
966	CD47	GJB1
967	ALKBH7	QPRT
968	ZC3H15	APOE
969	ZC3H15	POLR2E
970	HDLBP	PSMD2
971	HDLBP	TMEM147
972	HDLBP	PRDX4
973	HDLBP	CSDE1
974	CFL1	PPIA
975	TPM3	CSTB
976	KXD1	APOE
977	SERP1	MMADHC
978	SERP1	NELFCD
979	SERP1	FAM32A
980	SERP1	FKBP9
981	ISYNA1	C19orf60
982	CACYBP	APOE
983	FARSA	CAPN3
984	FARSA	DNPH1
985	FARSA	GORASP2
986	FARSA	LSM4
987	FARSA	AK2
988	SDC3	APOE
989	SDC3	MTRNR2L10
990	SLC39A7	SRPR
991	TRIB2	SERPINA3
992	TRIB2	QPRT
993	CCDC124	MIA
994	CCDC124	C1QBP
995	CCDC124	PDCD5
996	CCDC124	S100A13
997	CCDC124	FN1
998	TMEM30A	TYR
999	TMEM30A	TMBIM4
1000	TMEM30A	AEBP1
1001	TMEM30A	GAA
1002	ATP5G3	DNPH1
1003	ATP5G3	PET100
1004	ATP5G3	THOC7
1005	HMGB1	COPE
1006	HMGB1	HNRNPC
1007	HMGB1	NONO
1008	STX7	PMEL
1009	STX7	SLC24A5
1010	IDH3B	POLR2E
1011	LRPAP1	JUN
1012	LRPAP1	SLC26A2
1013	LRPAP1	TMX4
1014	LRPAP1	NR4A1
1015	DHPS	APOE
1016	DHPS	CAPN3
1017	DHPS	TYR
1018	DHPS	PLTP
1019	CNBP	MTRNR2L10
1020	CNBP	TOMM20
1021	CD151	MIA
1022	CD151	HLA-C
1023	CD151	VDAC2
1024	CD151	ZFAS1
1025	CD151	FKBP2
1026	MRPL44	APOD
1027	MRPL44	SERPINA3
1028	BABAM1	APOE
1029	BABAM1	GNL3
1030	BABAM1	FAM32A
1031	ERCC1	GNL3
1032	ERCC1	EIF2S3
1033	ERCC1	FAM32A
1034	ERCC1	LSM4
1035	MBOAT1	NT5DC3
1036	FH	APOE
1037	FH	PLTP
1038	APOC1	APOD
1039	APOC1	SERPINA3
1040	APOC1	EGR1
1041	APOC1	TOB1
1042	APOC1	AHNAK
1043	INPP5F	APOD
1044	INPP5F	SERPINA3
1045	MED15	ASAH1
1046	DLD	SAR1A
1047	NPC1	RAB27A
1048	NPC1	LONP2
1049	NPC1	GAA
1050	IFRD1	MBP
1051	SAP18	APOD
1052	SAP18	NEAT1
1053	EMP1	SERPINA3
1054	EMP1	CRYAB
1055	EMP1	PLTP
1056	EMP1	EZR
1057	EMP1	STT3A
1058	EMP1	LAMP2
1059	EMP1	C19orf60
1060	EMP1	ENTPD6
1061	ATP6V0C	HLA-A
1062	ATP6V0C	CTSD
1063	ATP6V0C	SLC25A6
1064	DAG1	APOE
1065	UBL3	PMEL
1066	UBL3	SLC26A2
1067	UBL3	EDNRB
1068	MRPL36	CAPN3
1069	MRPL36	MLANA
1070	MRPL36	CPNE1
1071	RDX	HSPA1A
1072	RDX	MTRNR2L6
1073	RDX	PLTP
1074	RDX	TCEA1
1075	COTL1	UBA52
1076	HSPH1	APOD
1077	IQGAP1	SEC31A
1078	IQGAP1	SSR3
1079	PROS1	A2M
1080	PROS1	FOS
1081	PROS1	HLA-F
1082	PROS1	MTRNR2L3
1083	PROS1	SELM
1084	TGOLN2	SERPINA3
1085	TGOLN2	TYR
1086	TGOLN2	IGSF8
1087	ZNF706	CAPN3
1088	ZNF706	TYR
1089	ZNF706	IGSF8
1090	ZNF706	EZR
1091	CRTAP	ASAH1
1092	CRTAP	PLP1
1093	AP2B1	LAMP2
1094	DNASE2	BST2
1095	P4HA2	SCCPDH
1096	FLNA	LGALS3
1097	FLNA	PLOD3
1098	FLNA	CALU
1099	RAB2A	NAMPT
1100	EIF3A	QARS
1101	EIF3A	EIF2S3
1102	EIF3A	DAP3
1103	PCDHGC3	SLC24A5
1104	SF3B2	HLA-B
1105	SF3B2	MRPL37
1106	SEPT7	APOE
1107	SEPT7	AP1S2
1108	PRSS23	SERPINA3
1109	PRSS23	QDPR
1110	PRSS23	CSPG4
1111	NCOA4	MITF
1112	DDX17	APOE
1113	DDX17	CAPN3
1114	DDX17	MTRNR2L10
1115	DDX17	ASAH1
1116	DDX17	MCAM
1117	DDX17	MED15
1118	ATP1B1	CRYAB
1119	ATP1B1	CSPG4
1120	ATP1B1	GAA
1121	ATP1B1	ATP6V0E2
1122	NAP1L1	C1QBP
1123	NAP1L1	ZFAS1
1124	TIMM50	FABP5
1125	TIMM50	CDK2
1126	TIMM50	ANAPC5
1127	TIMM50	FAM32A
1128	EPRS	APOD
1129	EPRS	APOE
1130	EPRS	SDHD
1131	EPRS	TIMM17A
1132	EPRS	TIMM13
1133	ILVBL	SERPINA3
1134	MRPL9	PLTP
1135	SORT1	RAB27A
1136	STAT2	HLA-F
1137	SMIM7	PLTP
1138	STAU1	MTRNR2L10
1139	PSMC4	TUBB2A
1140	PSMC4	FN1
1141	ARCN1	PLTP
1142	ARCN1	SAP18
1143	SRPRB	PPP1CB
1144	SRPRB	DLD
1145	PYCR1	MTRNR2L6
1146	PYCR1	ARCN1
1147	EIF4G1	EBNA1BP2
1148	EIF4G1	HSPA9
1149	UCHL5	PLTP
1150	MLX	MTRNR2L6
1151	FKBP10	GSTO1
1152	SLC2A3	PROS1
1153	RPL27A	CTSB
1154	RPL27A	C1QBP
1155	RPL27A	VAT1
1156	RPL27A	H3F3B
1157	RPL27A	SET
1158	RPL27A	CD151
1159	EIF2S2	CBX3
1160	TSPAN14	TYR
1161	TSPAN14	MBP
1162	TSPAN14	MLANA
1163	UBE2I	MTRNR2L10
1164	RBM3	MTRNR2L6
1165	MYC	MLANA
1166	MYC	ZFP36L1
1167	MYC	LUC7L3
1168	MED8	BST2
1169	THRAP3	CHP1
1170	ANP32E	HNRNPR
1171	DKC1	TYR
1172	DKC1	FARSB
1173	HSPB11	SEC61G
1174	HSPB11	AK2
1175	LYPLA1	PDHB
1176	LYPLA1	PLTP
1177	LYPLA1	TRIB2
1178	HPS4	SERPINA3
1179	HPS4	CAPN3
1180	HPS4	MBP
1181	HPS4	MLPH
1182	UQCRQ	SEC61G
1183	BCL2L13	MBP
1184	PLXNB2	APOD
1185	PLXNB2	APOE
1186	PLXNB2	CAPN3
1187	PLXNB2	DUSP6
1188	SLC39A14	SERPINA3
1189	SLC39A14	PRSS23
1190	TMEM212	LOC100190986
1191	SGCE	CRYAB
1192	SGCE	CD58
1193	SGCE	ATP1B1
1194	UFM1	DARS
1195	AP1M1	TYR
1196	AP1M1	C6orf62
1197	AP1M1	STT3A
1198	AP1M1	DHPS
1199	PSMB9	SCCPDH
1200	POLR2F	CAPN3
1201	TTC3	PAFAH1B2
1202	TBRG4	APOE
1203	MYH9	PRAME
1204	TBC1D10A	SERPINA3
1205	TBC1D10A	EGR1
1206	TBC1D10A	JUN
1207	TBC1D10A	MBP
1208	TBC1D10A	GJB1
1209	CAV2	SPP1
1210	CAV2	SLC26A2
1211	SPTBN1	QPCT
1212	MARCKSL1	IMPDH2
1213	MARCKSL1	ATP5D
1214	MARCKSL1	POLD2
1215	MARCKSL1	SNRPC
1216	MARCKSL1	C19orf53
1217	MARCKSL1	SET
1218	RSL1D1	TYR
1219	GGCT	POLR2E
1220	MYO10	SERPINA3
1221	MYO10	GPM6B
1222	SDC4	PRSS23
1223	EIF1AX	TRIB2
1224	SCD	MLANA
1225	SCD	ADSL
1226	SCD	POLR1D
1227	SCD	TPP1
1228	SCD	NDUFV1
1229	SCD	OXA1L
1230	SCD	NDUFS2
1231	SCD	QARS
1232	SCD	APLP2
1233	SCD	CD59
1234	SCD	PPP2R1A
1235	SCD	FN1
1236	SCD	ARPC5
1237	SCD	HSPA4
1238	SCD	ILF3
1239	SCD	NAPA
1240	CEP170	SPP1
1241	CEP170	ILVBL
1242	CEP170	HPS4
1243	MRPS25	PMEL
1244	TRIM2	RAB38
1245	TRIM2	SELM
1246	TRIM2	HPS4
1247	TIMM8B	APOE
1248	TIMM8B	LSM4
1249	SERBP1	APOE
1250	SERBP1	UGDH-AS1
1251	SERBP1	AK2
1252	SLMO2	APOE
1253	SLMO2	TYR
1254	SLMO2	PLTP
1255	SLMO2	C6orf62
1256	SLMO2	PYCR1
1257	SLMO2	AP1M1
1258	ARHGDIA	CTSD
1259	SAFB	APOD
1260	MRPS16	SERPINA3
1261	SRRM2	UGDH-AS1
1262	FUS	SCD
1263	IGSF3	RAB27A
1264	LARS	LYPLA1
1265	TMEM123	FKBP9
1266	TMEM123	TRAM1
1267	CYP51A1	SERPINA3
1268	CYP51A1	TYR
1269	CYP51A1	AHNAK
1270	CYP51A1	RBM6
1271	CYP51A1	UCHL5
1272	GART	EMP1
1273	GART	RDX
1274	GART	DKC1
1275	USP22	HSPA1A
1276	USP22	APOE
1277	USP22	TYR
1278	S100A1	LGALS3BP
1279	S100A1	NDUFA13
1280	S100A1	EIF3F
1281	S100A1	RPL36A
1282	S100A1	RHOC
1283	S100A1	EEF1D
1284	S100A1	ARHGDIA
1285	RQCD1	TYR
1286	RQCD1	EPRS
1287	RQCD1	LYPLA1
1288	RQCD1	GAS7
1289	PIP4K2A	SLC26A2
1290	MRPL15	PDHB
1291	MRPL15	PLTP
1292	MRPL15	RQCD1
1293	SHMT2	MALAT1
1294	SHMT2	ITM2C
1295	TMED7	BST2
1296	NUCKS1	HSPA1A
1297	NUCKS1	APOE
1298	NUCKS1	HSPA1B
1299	NUCKS1	TM4SF1
1300	NUCKS1	EIF2S3
1301	NUCKS1	LSM4
1302	NUCKS1	AK2
1303	NUCKS1	SCD
1304	NUCKS1	SERBP1
1305	SNRPB2	FN1
1306	ANXA6	HADHB
1307	LINC00657	ASPH
1308	LRRC59	PSMD2
1309	LRRC59	HDLBP
1310	PEPD	MLANA
1311	LZTS1	GPM6B
1312	LZTS1	UBL3
1313	RTKN	EGR1
1314	RTKN	GAA
1315	RTKN	NPC1
1316	LRPPRC	APOD
1317	LRPPRC	PLTP
1318	MRPS5	APOE
1319	MRPS5	FAM32A
1320	MRPS5	DAP3
1321	AGA	FOS
1322	VGLL4	SLC26A2
1323	FAM114A1	SCCPDH
1324	FKBP4	MTRNR2L6
1325	WWTR1	APOE
1326	WWTR1	ACADVL
1327	WWTR1	SERBP1
1328	SRRM1	SERPINA3
1329	FBXO32	CAPG
1330	FBXO32	HLA-H
1331	TSPAN31	A2M
1332	PGM1	CLIC4
1333	PGM1	PFKL
1334	PGM1	NAMPT
1335	MARCH6	RELL1
1336	ZC3H13	SERPINA3
1337	SPATA20	MLPH
1338	MRPL17	GART
1339	NAGA	SELM
1340	NAV2	FOS
1341	NAV2	LOC643406
1342	BTG3	STXBP1
1343	FBLIM1	TMEM212
1344	DERL1	SELM
1345	CFLAR	ASTN2
1346	UGT8	LOC646214
1347	PLIN3	APOE
1348	PLIN3	CAPN3
1349	PLIN3	TYR
1350	PLIN3	SLC20A1
1351	PLIN3	SERP1
1352	HPS5	SLC26A2
1353	TSPYL2	SPP1
1354	LIMA1	MITF
1355	HPS1	UBL3
1356	PLEKHA5	ASTN2
1357	ZEB2	SPP1
1358	CTSC	SCD
1359	CLPTM1	NUCB1
1360	BCAP29	BST2
1361	MTDH	NAMPT
1362	MTDH	TIMM13
1363	FAM3C	MLANA
1364	FAM3C	SERINC3
1365	FAM3C	S100A16
1366	FADS1	QPRT
1367	FADS1	PLTP
1368	DDX39A	APOE
1369	DDX39A	MTRNR2L10
1370	DDX39A	FABP5
1371	DDX39A	ESD
1372	DDX39A	STRAP
1373	DDX39A	PSMA2
1374	DDX39A	FIBP
1375	DDX39A	WBP2
1376	DDX39A	CDC123
1377	DDX39A	H2AFV
1378	DDX39A	SCD
1379	SPRY4	SERPINA3
1380	MAP3K11	CAPN3
1381	ZMYND8	TNFRSF14
1382	LAMA4	SERPINA3
1383	LAMA4	PRSS23
1384	PRRC2C	SERPINA3
1385	PEA15	CCND1
1386	CCDC50	LZTS1
1387	TFAP2A	SPRY4
1388	TCERG1	AHNAK
1389	PKIG	MLANA
1390	LYST	SLC24A5
1391	DNTTIP2	GTPBP4
1392	SPON2	NSG1
1393	MXI1	PMEL
1394	MXI1	SPP1
1395	MXI1	SLC26A2
1396	MXI1	EDNRB
1397	ITPK1	TYR
1398	YARS	GNL3
1399	MFI2	SERPINA3
1400	MFI2	CRYAB
1401	MFI2	PRSS23
1402	MFI2	SLC39A14
1403	MFI2	SPRY4
1404	LINC00649	MTRNR2L5
1405	MRPL4	APOE
1406	MRPL4	MTRNR2L10
1407	MRPL4	CD320
1408	MRPL4	ESD
1409	MRPL4	SEC61G
1410	MRPL4	ILF3
1411	MRPL4	ATP5G3
1412	MRPL4	CYCS
1413	MRPL4	HNRNPA3
1414	SCD5	ODF2L
1415	SCD5	CFLAR
1416	BTG1	EGR1
1417	ARF3	CD59
1418	LPIN3	CCL5
1419	TARS	CAPN3
1420	TARS	FARSA
1421	TARS	ATP5G3
1422	NF2	CEP170
1423	ST6GALNAC2	HLA-F
1424	ST6GALNAC2	SLC24A5
1425	ST6GALNAC2	SNCA
1426	ST6GALNAC2	SORT1
1427	SIRPA	CAPN3
1428	SIRPA	MBP
1429	SIRPA	MITF
1430	SIRPA	CTSH
1431	SIRPA	TSPAN14
1432	BIRC7	IFI27
1433	IFRD2	APOD
1434	IFRD2	COPS5
1435	IFRD2	SAFB
1436	DPYSL2	CRYAB
1437	DPYSL2	GPM6B
1438	DPYSL2	RAB38
1439	KHDRBS1	APOE
1440	KHDRBS1	MFGE8
1441	KHDRBS1	TPP1
1442	KHDRBS1	AK2
1443	KHDRBS1	C19orf70
1444	SEPT9	VAT1
1445	PYGL	APH1A
1446	ANXA11	TBRG4
1447	PAFAH1B3	HSPA1A
1448	PAFAH1B3	CDK2
1449	PAFAH1B3	EIF2S3
1450	PAFAH1B3	DAP3
1451	PAFAH1B3	TIMM50
1452	METAP2	PLTP
1453	METAP2	STT3A
1454	METAP2	TM9SF2
1455	POLR2A	SF3A1
1456	MAP3K13	SERPINA3
1457	MAP3K13	PLTP
1458	MAP3K13	SERINC1
1459	SLC25A13	AHNAK
1460	GPATCH4	SERPINA3
1461	GPATCH4	IFRD2
1462	LSM14A	SERPINA3
1463	LSM14A	TIMM17A
1464	LSM14A	NAMPT
1465	LSM14A	OSBPL9
1466	LSM14A	CHP1
1467	LSM14A	TRIB2
1468	LSM14A	MRPL15
1469	AKAP9	A2M
1470	PDDC1	TXNIP
1471	ARSA	PMEL
1472	GPR137B	MLPH
1473	SOAT1	MXI1
1474	L2HGDH	LOC286437
1475	SGCD	NSG1
1476	SF3B4	GSTO1
1477	SF3B4	IFI16
1478	SF3B4	CS
1479	SF3B4	UBAP2L
1480	SF3B4	CDC42
1481	CALM3	MIA
1482	CALM3	C1QBP
1483	CALM3	ILF2
1484	CALM3	CAP1
1485	G6PD	ANXA1
1486	SYNE2	PMEL
1487	SYNE2	ARSA
1488	IGFBP7	CAPN3
1489	IGFBP7	SGK1
1490	IGFBP7	G6PC3
1491	IGFBP7	IFI27L2
1492	IGFBP7	ACSL3
1493	IGFBP7	CD59
1494	IGFBP7	TAPBP
1495	IGFBP7	TSPAN3
1496	IGFBP7	SDC3
1497	IGFBP7	SCD
1498	PLAT	APOE
1499	PLAT	BZW2
1500	PLAT	GNL3
1501	PLAT	ANAPC5
1502	PLAT	TIMM50
1503	PLAT	TBRG4
1504	RAB5B	CAPN3
1505	RAB5B	MBP
1506	RAD21	FKBP9
1507	KEAP1	PAFAH1B2
1508	SLC5A3	VAMP8
1509	TPMT	PSPH
1510	SCARB1	FABP5
1511	SCARB1	MAGED1
1512	SCARB1	ARPC5
1513	SCARB1	HADHA
1514	SCARB1	CDC42
1515	SCARB1	SHMT2
1516	SCARB1	CLPTM1
1517	SCARB1	DDX39A
1518	HAT1	PSMD14
1519	HAT1	SSR3
1520	ELOF1	HLA-B
1521	ELOF1	APOE
1522	ELOF1	MALAT1
1523	ELOF1	TBCB
1524	ELOF1	TRAP1
1525	IGF1R	FCGR2A
1526	BOLA2B	APOE
1527	BOLA2B	PET100
1528	BOLA2	APOE
1529	BOLA2	PET100
1530	EYA3	MTRNR2L3
1531	ABCC9	LOC286437
1532	ABCC9	UGT8
1533	ABCC9	LRTOMT
1534	GPR155	APOL1
1535	PLEC	SERPINA3
1536	PLEC	TFAP2A
1537	ATP2B4	IGSF3
1538	SLC7A8	SLC24A5
1539	G3BP2	CTSH
1540	G3BP2	BTG3
1541	PARP14	IRF1
1542	AKAP13	CAPG
1543	LINC00116	EDNRB
1544	FANCL	RELL1
1545	RUNDC1	SHISA9
1546	SMC3	ATP1B1
1547	FAM210A	TXNIP
1548	FAM210A	DNAJC3
1549	MYH10	CTSH
1550	SEPT11	TMEM165
1551	MOB4	EIF4E
1552	CYP4V2	SLC5A3
1553	MBNL2	ILVBL
1554	SNRNP40	APOD
1555	SNRNP40	TIMM17A
1556	ANKRD28	BST2
1557	ANKRD28	FXYD3
1558	ANKRD28	WDFY1
1559	ANKRD28	USP48
1560	RPL22L1	A2M
1561	LPP	SHISA9
1562	LPP	ODF2L
1563	LPP	SCD5
1564	KRT10	SERPINA3
1565	KRT10	EGR1
1566	KRT10	CD58
1567	KRT10	TMEM98
1568	KRT10	CYP51A1
1569	FMN1	CAPG
1570	FMN1	HLA-H
1571	ZBTB38	HLA-H
1572	HEXIM1	SPP1
1573	GDPD1	LYZ
1574	GDPD1	KCNQ1OT1
1575	STAM	PMEL
1576	SOX4	HLA-F
1577	SOX4	SPP1
1578	SOX4	SLC26A2
1579	SOX4	EDNRB
1580	SOX4	GJB1
1581	RNF41	TNFAIP8L1
1582	MMP14	GAS5
1583	MMP14	SLC3A2
1584	MMP14	TIMP3
1585	MMP14	RPL27A
1586	XAF1	LOC100130451
1587	XAF1	FLJ31662
1588	KLRD1	LINC00649
1589	MPZL1	CD58
1590	MPZL1	GAA
1591	MPZL1	CASP2
1592	MPZL1	SLC25A13
1593	ASNA1	UQCRFS1
1594	NEDD9	SLC26A2
1595	FLII	APOE
1596	FLII	PLTP
1597	GSG1	HERC2P4
1598	TVP23C	LPIN3
1599	TVP23C	C17orf75
1600	GABARAPL1	SERPINA3
1601	GABARAPL1	AHNAK
1602	GABARAPL1	NPC1
1603	CCDC142	ABCC9
1604	MYO1D	HLA-H
1605	MYO1D	SYNE2
1606	MYO1D	EEA1
1607	MYO1D	FMN1
1608	MAD1L1	MYC
1609	CLPP	APOE
1610	CLPP	MRPL4
1611	CLPP	BOLA2B
1612	CLPP	BOLA2
1613	SGCB	A2M
1614	TAF8	FBLIM1
1615	AP1S3	LOC284454
1616	AP1S3	LOC286437
1617	ESYT2	GPM6B
1618	ESYT2	MLPH
1619	PERP	ISCU
1620	PERP	ATP1B1
1621	PERP	SGCE
1622	PERP	GABARAPL1
1623	SHC4	APOL1
1624	SHC4	GPR155
1625	PAK1IP1	DLD
1626	DIP2C	BIRC7
1627	FASN	APOE
1628	FASN	SGK1
1629	FASN	SDC3
1630	FASN	IGFBP7
1631	MAFF	JUNB
1632	MAFF	IER2
1633	MAFF	EZR
1634	PCMTD2	PMEL
1635	MAZ	MIA
1636	ABHD2	SLC26A2
1637	ABHD2	AKAP12
1638	MYO5A	PMEL
1639	MYO5A	MXI1
1640	MYO5A	SOAT1
1641	PRR11	SPC25
1642	PPIEL	LOC100131257
1643	PPIEL	POU5F1
1644	XRCC2	SHISA9
1645	XRCC2	ODF2L
1646	TBC1D16	PMEL
1647	IRGQ	LRTOMT
1648	IRGQ	LPIN3
1649	IRGQ	IRF1
1650	KREMEN1	LOC100190986
1651	LYRM7	LINC00294
1652	POLH	ODF2L
1653	SMYD4	IRGQ
1654	GEMIN8	CCL5
1655	NEK9	HLA-H
1656	NEK9	MYO1D
1657	MEFV	FBXO27
1658	ATAD1	UBL3
1659	AP4S1	MAB21L3
1660	ZBTB8A	NCRUPAR
1661	NFE2L1	HSPA1A
1662	NFE2L1	APOE
1663	DAAM2	JUN
1664	DAAM2	WSB1
1665	DAAM2	LONP2
1666	DAAM2	PSMB9
1667	TES	SPP1
1668	TES	SLC26A2
1669	TES	TMX4
1670	TES	NPC1
1671	KRT18	SERPINA3
1672	KRT18	HSPA1B
1673	KRT18	PIR
1674	KRT18	MLANA
1675	KRT18	MITF
1676	KRT18	MT1X
1677	KRT18	SLC20A1
1678	KRT18	METTL9
1679	KRT18	MFI2
1680	BRIX1	APOE
1681	BRIX1	CAPN3
1682	BRIX1	TYR
1683	BRIX1	MLANA
1684	BRIX1	REXO2
1685	BRIX1	SLC20A1
1686	IL6R	FBLIM1
1687	TLN1	CAPN3
1688	TLN1	TYR
1689	GREB1	FBLIM1
1690	NCLN	PLTP
1691	NCLN	IARS2
1692	KIAA0020	CYP51A1
1693	ZBTB3	LYZ
1694	ZBTB3	KCNQ1OT1
1695	ZBTB3	GDPD1
1696	SLC44A1	PMEL
1697	AHR	PMEL
1698	AHR	FANCL
1699	PTRF	MFI2
1700	SGTB	CCL5
1701	CPT1A	QPCTL
1702	SMARCA4	HSPA1A
1703	SMARCA4	APOE
1704	SMARCA4	CAPN3
1705	SMARCA4	MTRNR2L6
1706	SMARCA4	HDAC1
1707	SMARCA4	SCARB2
1708	SMARCA4	SNRPD1
1709	SMARCA4	IDH3B
1710	SMARCA4	PYCR1
1711	SMARCA4	EIF5B
1712	SMARCA4	RFC2
1713	SMARCA4	CIRH1A
1714	FBXL20	GDPD1
1715	TLCD2	ARRDC3-AS1
1716	CARD8	FBLIM1
1717	CARD8	ORAI2
1718	CARD8	IL6R
1719	CARD8	GREB1
1720	PLCXD1	TMEM212
1721	HLA-G	SLC7A8
1722	HLA-G	AKAP13
1723	CYTH3	MBP
1724	NOL9	MTFMT
1725	NOL9	POLH
1726	PDE4C	GSG1
1727	DLEU2	LOC100131257
1728	ERC1	A2M
1729	BHLHE40	PLTP
1730	BHLHE40	EPRS
1731	BHLHE40	TRPC4AP
1732	BHLHE40	LYPLA1
1733	BHLHE40	LSM14A
1734	AGMAT	FBXO27
1735	AGMAT	MEFV
1736	APOE	MIA
1737	APOE	HLA-B
1738	APOE	HSPA1A
1739	HLA-C	CTSB
1740	TIMP1	B2M
1741	IFI6	HLA-B
1742	CAPN3	APOD
1743	RPS15	MTRNR2L2
1744	TYR	RPS4Y1
1745	CRYAB	HSPA1A
1746	FXYD5	SERPINE2
1747	GAS5	APOE
1748	GAS5	ANXA1
1749	LGALS3	HLA-C
1750	MTRNR2L10	HLA-B
1751	RPS16	RPL36
1752	RPS11	RPS16
1753	PRDX2	ANXA1
1754	TXNIP	TYR
1755	JUN	SERPINA3
1756	JUN	FOS
1757	HSPA1B	APOD
1758	HSPA1B	APOE
1759	MTRNR2L1	LGALS3
1760	MTRNR2L1	CST3
1761	NSG1	IFI27
1762	PIR	PMEL
1763	PIR	HSPA1A
1764	PIR	CAPN3
1765	NDUFS7	APOE
1766	NDUFS7	PRDX2
1767	WARS	PMEL
1768	WARS	IFI6
1769	MTRNR2L6	SERPINA3
1770	QDPR	PMEL
1771	QDPR	TYR
1772	RPS4X	RPL26
1773	DUSP6	HSPA1B
1774	CD58	TYR
1775	MFGE8	HSPA1B
1776	HLA-F	FOS
1777	RPL8	MT2A
1778	MLANA	WARS
1779	CSRP1	ANXA1
1780	STMN1	PMEL
1781	GSTO1	PMEL
1782	GSTO1	TUBB2A
1783	UQCRFS1	TUBB2A
1784	UQCRFS1	FABP5
1785	GSTP1	B2M
1786	GSTP1	FXYD5
1787	CTSK	TSC22D3
1788	PSAP	UBC
1789	RPLP0	GNB2L1
1790	RPS8	MTRNR2L8
1791	LSM7	LGALS3
1792	C1QBP	HLA-C
1793	C1QBP	LGALS3
1794	RPL5	RPS5
1795	MRPS6	APOD
1796	ASAH1	IFI6
1797	AHCY	GAS5
1798	BZW2	APOE
1799	BZW2	FABP5
1800	AP1S2	PMEL
1801	AP1S2	CAPN3
1802	RPL7	RPL5
1803	PET100	DNPH1
1804	ATP1A1	HLA-A
1805	RPL13A	MIA
1806	RPL13A	APOE
1807	MCAM	CD320
1808	VDAC2	GAS5
1809	GPI	ANXA1
1810	GPI	SAT1
1811	SDCBP	WARS
1812	SDCBP	MLANA
1813	C6orf48	IFI6
1814	EEF1G	LDHA
1815	EEF1G	RPL18
1816	RPS25	RPS6
1817	HLA-E	CAPN3
1818	RPL10	TIMP1
1819	DGCR6L	CAPN3
1820	LGALS3BP	CTSD
1821	LGALS3BP	LGALS3
1822	RPS15A	RPL36
1823	RPS15A	RPS11
1824	RPS24	MT2A
1825	PPA1	APOD
1826	PPA1	APOE
1827	PPA1	HSPA1B
1828	CTHRC1	TMEM98
1829	TNFRSF14	CTSK
1830	PSME2	HLA-C
1831	HSD17B10	MCAM
1832	MITF	SERPINA3
1833	MITF	MBP
1834	PDCD5	C1QBP
1835	PDCD5	VDAC2
1836	RPS10	MT2A
1837	RPS10	RPS4X
1838	DDIT3	JUNB
1839	IGSF8	APOD
1840	IGSF8	APOE
1841	IGSF8	MBP
1842	RPS7	RPS25
1843	CDK2	PMEL
1844	BLVRB	AP1S2
1845	GTF3A	NDUFS7
1846	MRPL37	GSTO1
1847	GPNMB	STMN1
1848	LY6E	LGALS3
1849	RPSA	RPL31
1850	SLC26A2	TXNIP
1851	SLC26A2	SPP1
1852	EIF4A1	TIMP1
1853	RPL10A	LDHA
1854	RPL10A	CD63
1855	PRAME	HLA-B
1856	PRAME	SDCBP
1857	MALAT1	C6orf48
1858	RPL12	MTRNR2L8
1859	WIPI1	PMEL
1860	WIPI1	QPCT
1861	WIPI1	MBP
1862	RPS21	RPL7
1863	RPS21	CD63
1864	SNHG5	CTSB
1865	TOB1	JUN
1866	TOB1	SLC26A2
1867	SEC61G	MTRNR2L10
1868	SEC61G	PRDX2
1869	SEC61G	CD9
1870	SEC61G	MCAM
1871	PMP22	APOE
1872	PMP22	NDUFS7
1873	PMP22	GPI
1874	SEC13	PRDX2
1875	EMP3	HLA-A
1876	S100A13	ANXA1
1877	S100A13	GDF15
1878	TPI1	IFITM3
1879	GRN	PRAME
1880	EIF3G	NPC2
1881	RPS13	EEF2
1882	PDCD6	PMEL
1883	PDCD6	PRDX2
1884	PDCD6	MLANA
1885	SYNGR1	MBP
1886	EEF1A1	RPL18A
1887	EEF1A1	RPS11
1888	EEF1A1	ACTG1
1889	CYC1	C1QBP
1890	FTH1	FTL
1891	COX17	GAS5
1892	VIM	MTRNR2L2
1893	POLR1D	HLA-B
1894	POLR1D	MTRNR2L10
1895	POLR1D	MCAM
1896	RPL4	MT2A
1897	RPL4	RPS8
1898	RPL4	RPL39
1899	RPL4	RPL11
1900	PSMB6	APOE
1901	PSMB6	LGALS3
1902	PSMB6	LSM7
1903	COPE	MTRNR2L1
1904	COPE	STMN1
1905	COPE	IMPDH2
1906	NDUFS8	COPE
1907	TMEM147	GSTO1
1908	HSP90AA1	TPI1
1909	PKM	RPL8
1910	PKM	GNB2L1
1911	PKM	RPLP0
1912	PSMB3	CST3
1913	COA4	MALAT1
1914	MLPH	TNFRSF14
1915	EBNA1BP2	MALAT1
1916	HNRNPA1	LGALS3BP
1917	RPL17	RPS8
1918	RPL17	RPL11
1919	RPL17	RPS25
1920	RPL17	RPS24
1921	SEC11C	APOD
1922	SEC11C	SERPINA3
1923	SEC11C	APOE
1924	SEC11C	IGSF8
1925	NDUFB7	MTRNR2L1
1926	SLC3A2	SAT1
1927	SLC3A2	MLANA
1928	RPL19	RPL18A
1929	RPL19	RPL36
1930	RPL19	RPS29
1931	RPS12	RPL29
1932	RPS12	RPS24
1933	RPL9	RPS5
1934	RPL9	RPL39
1935	RPL9	RPL7
1936	TBC1D7	PMEL
1937	RPL6	RPS8
1938	RPL3	ENO1
1939	ZFAS1	APOE
1940	ZFAS1	HLA-C
1941	ZFAS1	AHCY
1942	ZFAS1	SNHG5
1943	ZFAS1	S100A13
1944	NME1	PSAP
1945	UPP1	MRPS6
1946	ATP5D	HLA-C
1947	ATP5D	PDCD5
1948	ATP5D	IMPDH2
1949	ATP5D	PSMB6
1950	HSPB1	RPL7
1951	RPL23	RPL39
1952	RAB38	TXNIP
1953	RAB38	SLC26A2
1954	RAB38	MLPH
1955	RAB38	QPRT
1956	EEF1B2	SNHG6
1957	PLTP	TYR
1958	PLTP	DUSP6
1959	CHCHD6	PMEL
1960	CHCHD6	SERPINA3
1961	CHCHD6	MBP
1962	CHCHD6	QPRT
1963	G6PC3	APOE
1964	G6PC3	SGK1
1965	G6PC3	MFGE8
1966	PPIB	HSP90AA1
1967	NFKBIA	SLC26A2
1968	GBA	TPP1
1969	BST2	AP3S1
1970	HNRNPM	APOE
1971	CPNE1	MCAM
1972	CPNE1	C6orf48
1973	RPS3A	SERPINE2
1974	HMG20B	EIF3G
1975	HMG20B	COPE
1976	ST3GAL4	PMEL
1977	EZR	APOD
1978	EZR	CAPN3
1979	EZR	TYR
1980	EZR	PLTP
1981	RPS2	RPL41
1982	RPL23A	RPL39
1983	RPL23A	RPL9
1984	PLP1	BZW2
1985	PLP1	AP1S2
1986	ATRAID	GAS5
1987	ATRAID	GRN
1988	MRPS34	MALAT1
1989	PSMB1	HLA-C
1990	DARS	TYR
1991	TPM4	NPC2
1992	TPM4	PGAM1
1993	HMGN3	CAPN3
1994	EIF3F	HLA-A
1995	EIF3F	LGALS3
1996	MIF	TMSB10
1997	ILF2	RPL13A
1998	VAT1	CTSB
[truncated: 24,001 more rows]

## Sheet: Cluster DE Genes Summary
	Cluster 4 (M) Up	Cluster 4 (M) Down	Cluster 1 (T) Up	Cluster 1 (T) Down	Cluster 3 (AP1) Up	Cluster 3 (AP1) Down	Cluster 2 (AP2) Up	Cluster 2 (AP2) Down
0	BCAN	NSG1	TFAP2A	NAV2	NSG1	TFAP2A	NRN1	TFAP2A
1	TFAP2A	TSC22D3	ZEB2	TSC22D3	NAV2	PAX3	SFRP1	NSG1
2	PAX3	DPYSL2	PPIE	TMEM255A	TSC22D3	BUB3	ALDH1A3	IRF4
3	BUB3	DUSP4	MXI1	SPON2	HLA-G	CADM1	TFAP2C	HLA-G
4	TRIM63	FCGR2A	MARCKS	HLA-G	TMEM255A	PPIE	TFAP2B	HLA-B
5	NAV2	HLA-B	MBNL2	PCDHGC3	SPON2	FN1	GNAS	GPM6B
6	PKNOX2	LEF1	PIR	ROPN1	HLA-B	ZEB2	NGEF	MLPH
7	CRNDE	SPON2	ASAP1	ASTN2	C4orf48	GPM6B	CADM1	C4orf48
8	SPR	MAP1B	IMPDH1	CPVL	IRF4	ARHGEF7	SLCO4A1	PHACTR1
9	DLL3	MT2A	GAS7	SHISA9	BHLHE41	PMP22	CACNA2D4	PLXNC1
10	GPM6B	PRKCDBP	S100A10	LINC00673	LINC00673	WWTR1	GMDS	PRAME
11	ABR	TJP1	DST	CELF2	ROPN1	DLGAP4	TESC	PIR
12	HIST3H2A	CAV1	LAMB1	PRAME	EVA1A	ABR	SMUG1	ZEB2
13	LINC00473	ITGB3	MYO10	FCGR2A	FCGR2A	MXI1	PRKCDBP	NRP2
14	KCNAB2	SERPINE2	CAPN2	SRPX	PCDHGC3	LAMC1	MAP1B	CELF2
15	MLPH	SGCE	DCT	CCND1	TJP1	NFIC	DPYSL2	CHCHD6
16	PHACTR1	MT1X	EDNRB	AGRN	THBD	MARCKS	ARHGAP29	BIRC7
17	ZEB2	HLA-C	PSMD14	TJP1	ETV5	FXYD5	FN1	MXI1
18	DMKN	SERPINA3	PLAT	LMF1	DPYSL2	TEAD1	ITIH5	HLA-C
19	RUNX3	CTTN	MTAP	SPRY4	AGRN	MBNL2	NFATC2	EVA1A
20	CELF2	LAMB1	MAP3K13	GSN	ASTN2	DCT	FMOD	GPR143
21	PLXNC1	SDC3	RDX	SPP1	NRXN3	GAS7	EFNA5	CCND1
22	MXI1	ETV4	GPNMB	PDIA6	CPVL	S100A10	FCGR2A	SIRPA
23	BMP7	CRYAB	IFITM1	USP11	LMF1	PLP1	PDGFA	PDE4DIP
24	CCND1	TEKT4P2	PSMB2	SEC11C	PDE4DIP	RPL38	ADCY2	CDH1
25	ESRP1	GSN	ENAH	MET	GSN	ASAP1	LAMB1	TAP1
26	SKAP2	COL16A1	SCD	MT2A	SDC3	NF2	MT1X	DIP2C
27	MCC	LOXL3	SOX4	QPCT	CELF2	RPS4X	LOXL3	MITF
28	PRAME	DAAM2	BHLHE40	IKZF3	SEC11C	CAPN2	TERT	GREB1
29	OCA2	EMP1	PLTP	SDC3	DIP2C	HSD17B10	NFIC	MBP
30	KIRREL	EFNA5	MYO5A	CAV1	DAAM2	MAP3K13	MYO7A	CAPN3
31	NRP2	PERP	MYC	AHNAK	SHISA9	SNRPB2	SHISA2	SLC45A2
32	SLC24A4	AHNAK	PHGDH	LOXL4	MT2A	EDNRB	CPVL	GSN
33	CHCHD6	TNC	TPM4	ATP6AP2	PRAME	ITM2C	LIFR	HLA-J
34	MYH10	CCND3	LZTS1	SERPINA3	HLA-C	PLTP	PDIA6	SLC7A5
35	HSPA12A	PLEKHB1	SLC25A13	SERPINE2	CAV1	PYCARD	MIR100HG	GPNMB
36	GPR143	SEMA3B	HMGB1	MCAM	SPP1	NDUFA10	WWTR1	FARP2
37	CDH3	LAMA4	UQCRFS1	SLC24A4	AHNAK	ITIH5	CAMK2N1	SGCD
38	TBC1D16	HLA-F	RPS19	TMEM98	SIRPA	RBMS1	FAM172A	LGALS3
39	FAM65A	IGF1R	GTF3A	DAAM2	SERPINA3	FEZ1	FST	KCNAB2
40	PIR	NR4A1	PTPRZ1	CALCOCO1	SERPINE2	PYCR1	PMP22	HLA-F
41	PTP4A3	PRSS23	TSC22D1	CAV2	OSBPL5	SHMT2	SPON2	QPCT
42	MET	CSPG4	GSTO1	DAB2	PPL	INPP4B	ELOVL2	SHC4
43	PLEKHH1	LTBP3	P2RX7	KCNQ1OT1	CDH1	APP	PPIC	ST6GALNAC2
44	HES2	ITGA3	CDC37	LTBP3	IKZF3	MAGED1	SPRY4	FMN1
45	GREB1	DUSP6	OAT	JAK3	LOXL4	NID1	SRPX	IGSF3
46	MCF2L	SPP1	OSBPL9	SGK1	ATP6AP2	MTAP	TF	MCAM
47	TACC1	AKAP12	UBE2I	FGFR1	SHC4	IMPDH1	DHRS3	CYP27A1
48	PTPRS	BCAP31	PDCD5	RNF157	TSPAN7	LAMB1	OSMR	SREBF2
49	BIRC7	MATN2	NDUFA11	CAPN3	RNF157	TRAPPC5	EFNA1	ST3GAL6
50	DCT	CD9	GPI	SYNE2	ITGB3	PLAT	COL1A2	INPP4B
51	ADAMTS2	FGFR1	PGK1	KCNA7	IGFBP7	RDX	SNED1	MYO10
52	NPM3	HLA-E	TDRD3	SIX4	HLA-F	PSMD14	TNFRSF19	IFI27
53	FXYD5	SGCB	FXYD3	ADRA1A	CAV2	CPT1A	MUC5B	SEMA6A
54	ZFHX3	TM4SF1	CDK4	LOC100126784	PERP	TOP1MT	CRIP2	SLC7A8
55	INPP4B	SGK1	ELOVL5	SIRPA	SGCE	PRPF6	MAGEA1	LMNA
56	FAM178B	IGFBP7	WDR43	CCND3	QPCT	MCC	DKK3	SYNE2
57	ZMIZ1	APLP2	ATP6V1B2	TSPAN4	PDE4C	SCD	SLC12A7	SLC24A5
58	NF2	ROBO1	CNN3	LGALS3	TMEM98	ZNF593	MAOB	STXBP1
59	GNAL	TNFRSF12A	FH	PRPS2	SERPINA1	PDK3	CHN1	HLA-H
60	TUBB4A	PROS1	PSMD8	LAMA4	MCAM	LHFPL3-AS1	LAMC1	AIF1L
61	LHFPL3-AS1	CD44	WARS	FOS	KCNQ1OT1	GNL2	NRCAM	DAAM2
62	FHL2	A2M	LDHA	SNRPN	LTBP3	RAD21	SNRPB2	TIMP3
63	PEPD	ATP1A1	YES1	MYO1D	MATN2	IFITM1	EFR3B	TRIM2
64	QPCT	GAA	NUDC	SH3KBP1	FGFR1	SFXN1	GNG4	GYG2
65	CLCN5	APOD	FKBP4	PLEKHH1	USP11	TACC1	HID1	TIMP2
66	ISG15	MFGE8	LSM7	IGF1R	KIF6	MAD1L1	USP11	TYR
67	SFXN3	LINC00116	WDFY1	CDH1	BIRC7	DNPH1	ITGB4	GPR137B
68	CELSR1	SSR4	SET	PLXNB2	EMP1	ISOC2	CALCOCO1	BNC2
69	SIRPA	SLC39A14	NAA10	GEMIN8	ITGA7	RPS6KA3	LAMA4	MYO1D
70	RGS10	TIMP2	NAV1	PERP	CAPN3	SFXN3	FAM20A	LZTS1
71	MMP17	ATP1B1	KHDRBS1	CSPG4	BMPR1B	TRIB2	KIAA1217	ABCB5
72	ANP32B	SEC22B	CYC1	FKBP1A	CCND3	SNX10	CTTN	FLNA
73	RAB6B	APOE	RPS16	A2M	ITGA3	TPM4	MT2A	AP1S2
74	OTUD7B	CD58	HDLBP	SLC5A5	MYO1D	GTF3A	ITGB3	APOE
75	RPL38	EGR1	C8orf33	CHRM3	SYNE2	GSTO1	REM1	SORT1
76	FBLN1	CST3	CLIC4	TMEM106C	LGALS3	TBRG4	GPR37	TMEM98
77	SRCAP	CTNNA1	PABPC1	HLA-F	TEKT4P2	SKAP2	GLI3	PMEL
78	MITF	PKM	PWP1	APOD	ZNHIT3	UQCRFS1	FEZ1	CPQ
79	SLC45A2	PLEC	VDAC1	MFGE8	SGK1	GGH	SH3KBP1	TNFRSF14
80	PHLDB1	ANXA1	NAMPT	TANC1	IGF1R	MORF4L2	AFAP1	MICAL3
81	TTC39A	ITGB8	RPS5	SGCB	ABCB5	HMGB1	RYR2	SNCA
82	KREMEN1	AEBP1	AK2	ATCAY	ACSL1	SSR4	FHL1	PIK3CD
83	DAB2	FBXO32	SLC25A5	MEFV	SIX4	HMCN1	GADD45B	STX7
84	ARHGAP4	KRT18	ANKRD28	ITGA3	CLU	SND1	MEST	MSRB3
85	SEMA6A	MTRNR2L10	SHMT2	TSPYL2	LOC100126784	S100A11	TRIM9	ANXA5
86	MBP	CDH19	RAB38	PLEKHB1	NR4A1	FHL2	TBC1D4	BAIAP2
87	ETS1	JUN	CYP51A1	SPTBN1	RAMP2-AS1	HNRNPR	SKAP2	APOD
88	PYCARD	PRDX2	NUDT19	BAIAP2	PRSS23	SOX4	COL6A2	SLC39A11
89	SREBF2	TMED9	LDHB	ZC3H12D	TIMP3	CTBP2	IL1RAP	HLA-E
90	MARCKS	IFRD1	USP48	GRN	CSPG4	COTL1	GAS7	SYNGR1
91	RBMS1	MRPS6	TRA2A	KRT18	ID2	ENAH	GPC6	MLANA
92	ARHGEF1	S100A6	IFI16	APOE	SLC7A5	BHLHE40	FAM20C	PSMB8
93	EPS8	PGRMC1	SLC7A1	GAA	ST6GALNAC2	SRPRB	CYP4X1	FBXO32
94	CTBP2	MARCH6	POLR1D	AKAP12	LINC00116	CDC37	RBM19	IGFBP7
95	PPM1H	RAB34	LSM14A	EMP2	FOS	NDUFA11	IGFBP3	FOS
96	PDK3	CLIC4	GARS	PIK3CD	IFI27	RPS19	PXDN	SLC44A1
97	CPT1A	FXYD3	SNHG6	RTKN	KCNA7	FH	PTPRZ1	FBXO7
98	LDLRAD3	PKIG	NAP1L1	GDF15	PLXNB2	ETFA	SBSPON	SEPT9
99	TRPM1	LRPAP1	DAP3	LY6E	PROS1	AHCY	AQP1	PLXNB2
100	BCOR	PEG10	RPS24	LINC00116	CRX	RAB38	AKAP12	MYO5A
101	ASAP1	TSC22D1	RPL10	DUSP6	TNFRSF12A	LSM7	HAPLN1	MTRNR2L10
102	C9orf142	CTSB	SSB	APLP2	PLEKHB1	MYO5A	DPYSL3	CAPG
103	INPPL1	TIMP1	RPL18A	MOK	FLNA	OAT	PIEZO2	CD44
104	TMC6	PRNP	TBRG4	FBLIM1	APOD	H1F0	CLDN11	OAT
105	PRKCE	SCCPDH	RPL29	PLEC	PSMB9	CDC16	ELMO1	TTYH2
106	DLGAP1	APOC2	PSMB7	GLUL	HLA-H	RND3	VIT	ERBB3
107	CDC42EP1	CD59	SDHB	FBXO32	TMEM106C	FOXK1	SUSD5	PTTG1IP
108	SLC7A5	IFNGR2	ANAPC5	SDC4	FBXO32	ACP5	RAMP1	IGSF11
109	RAB9A	FAM114A1	RCC2	MTRNR2L10	APOE	SYAP1	DOCK4	SPECC1
110	RPS4X	TES	NAPA	TM4SF1	SGCD	PDCD5	SERPINA5	MMP14
111	HUWE1	SLC26A2	CAPZA1	CST3	SLC7A8	HK2	HK2	WARS
112	ITPKB	SLC5A3	TRAP1	CSRP1	MBP	USP3	PRPF6	RPS4Y1
113	RPP25	DDR1	EVI5	PPT2	TIMP2	SEPT11	PHC2	AEBP1
114	SCIN	OS9	CBR1	HLA-H	MFGE8	PTPN14	PDK4	POLR2F
115	C10orf90	MDK	RPL8	FBXO27	GAA	LRRFIP1	SERPINA3	MYC
116	MAGED1	FKBP9	HNRNPH1	PROS1	PPP1R9A	MPZL1	ERRFI1	NEDD4L
117	SYTL2	CD151	SAP18	ZBTB38	FOSB	WDR43	INSIG2	GSTP1
118	KIF17	JUNB	EIF3K	CHPF	TSPYL2	OSBPL1A	SAA2	CYTH3
119	S100A10	DNAJB6	EIF4EBP1	FKBP10	IGSF3	SLC25A13	DYNLT3	HSP90AA1
120	PIK3CD	CD47	EPRS	HSP90AA1	BCAP31	TNFRSF14	KCNN4	PROS1
121	HS1BP3	PTRF	SMARCA4	CES3	LYRM9	ACTR2	ADORA2B	LGMN
122	SFXN1	IER2	RPL5	HEXB	DUSP6	HK1	JAK3	FXYD3
123	CYP27A1	NPC1	GCNT2	S100A16	A2M	SOAT1	LTBP3	STMN1
124	BNC2	PRDX1	NUCKS1	KCNAB2	HLA-E	FKBP4	SPP1	CTSH
125	MCAM	HEXA	CSTB	PYGB	CA8	PSMC1	AMOTL1	LOC100126784
126	FMN1	NT5DC3	SAR1A	EGR1	COL16A1	SSU72	TRAPPC5	IER3IP1
127	FAM174B	SLC38A2	SDCBP	DDR1	APOC1	SMS	KCNK5	GSTO1
128	PNPLA3	BBX	UQCRH	ABCB5	GRN	TMEM33	RPS6KA3	LSAMP
129	SCD	ZMYND8	TKT	SLC26A2	MTRNR2L10	SPARC	SYNM	RAB38
130	GMPR	ATP1B3	COPS8	MYO1E	TM4SF1	SPG20	RPS4X	ATP1A1
131	MAD1L1	MTCH1	SARS	S100B	CHRM3	AARS2	FAM156A	LGALS3BP
132	SNAI2	ATP6V0E2	LRRC58	CLMN	ATP9A	DAP3	CSGALNACT1	NT5DC3
133	TRIM2	CSGALNACT1	MTDH	PRKAR1A	VAMP8	SUCLG2	FABP7	DPP7
134	ATP11A	MIA	EEF2	JUN	KRT18	FBL	MARCKS	CNN3
135	TUBB3	COX7C	C6orf62	RAB17	SGCB	YES1	TGM2	MFGE8
136	MAP3K13	PDLIM5	ACTB	SYNGR1	ATCAY	CCDC124	RND3	P2RX7
137	TSPAN4	B2M	RPL17	APOC1	RTKN	FAM32A	APP	QDPR
138	SLC1A4	APOL1	VDAC2	ATP6V0A1	GPNMB	OSBPL9	EDIL3	EZR
139	TTYH2	DUSP1	CTSK	MMP14	PRPS2	MTX2	PIN4	GRN
140	GYG2	CALU	RND3	ATP1A1	PPT2	NDUFS7	SOD3	SOX10
141	STXBP2	DCBLD2	COX6B1	ACTN1	LGMN	GPI	NFIA	ST3GAL4
142	ALDH1B1	IER3	MRPL44	CTSD	ATP1A1	MRPS5	CRYAB	STAT1
143	CNRIP1	MTRNR2L6	PSMA5	TIMP1	SORT1	POLR1D	C16orf45	GDF15
144	SLC24A5	HLA-A	PDHA1	PLP2	MEFV	RPL29	HDAC8	ENDOD1
145	PDE4D	VAMP8	ATP5G3	PKM	FKBP1A	C1orf198	NREP	NHSL1
146	IGSF3	NOTCH2	KDELR2	CTHRC1	CHPF	KLHL9	FHL2	TSPAN14
147	STXBP1	LAMP2	EIF2S3	LGMN	BAIAP2	VAMP5	DOK5	ATP6V1B2
148	CA14	ITM2B	MARCKSL1	SNURF	PLEC	RCAN1	CTNNBL1	ASAH1
149	CRYL1	CTSD	KPNA6	GLTP	STRIP2	ELOVL5	ICA1	LYST
150	SLC5A4	KRT10	RRP15	NPC1	POLR2F	PSMB6	ATP5EP2	RAB27A
151	LSAMP	HSPA1A	ARPC2	ERC1	ZBTB38	IMPACT	LOXL2	SDCBP
152	STK32A	TMEM123	TBL1XR1	CDH19	TNFSF4	P2RX7	CD9	CTSD
153	EDNRB	FKBP5	MDH2	AKAP13	AEBP1	LDHA	RGS5	ITPK1
154	LMNA	GPR155	MRPL37	PYGL	FBLIM1	HIBADH	B3GNT7	ZFP36L1
155	HAGHL	HSPA1B	RAP2B	NDRG1	TRIML2	KHDRBS1	SGCB	IFI6
156	RPP30	CALM2	FBL	SLC9A7	MMP14	FSTL1	ITM2C	HLA-A
157	LOC340357	NFKBIZ	PSMC4	CTSB	ERC1	DPP7	ANGPTL4	HIST1H2BK
158	H1F0	DYNLRB1	RBM6	TMX4	HDDC2	AIFM1	NNMT	COX6C
159	CDC16	NDRG1	EBNA1BP2	LRPAP1	HSP90AA1	BZW2	AQP3	NPC2
160	IGSF11	SLC20A1	ATP5J2	TXNIP	APOC2	VIM	PJA1	BTN3A2
161	P2RX7	LINC00649	CYCS	P4HA2	SNRPN	CDK4	CHI3L2	STOM
162	LINC00518	MTRNR2L1	RPL28	S100A6	GDF15	PGK1	SPRY2	PTP4A1
163	TRIB2	AKAP9	TXN	TYR	EGR1	CHCHD3	CHL1	S100B
164	TRAPPC5	BSG	RPL36A	ATP9A	JUN	ESD	GNG11	MGST3
165	PLTP	AHR	HNRNPC	SPATA20	LY6E	EEF2	PDLIM4	TSPO
166	GEMIN8	FAM3C	LSM4	PPP1CA	EMP2	PSMD8	SNX10	IFI27L2
167	CAPN3	PPP1R9A	HNRNPM	MRPS6	PTPRM	LTBR	ITIH6	SGK3
168	LDB3	APOC1	RPS3A	HPCAL1	CD44	RPL13	NID1	MED15
169	MYO5A	TMBIM4	DARS	SRSF5	MPZ	RPL6	SMIM3	CTNNB1
170	IL6R	PSMB3	ITM2B	LINC00649	SLC24A5	SNHG6	MKLN1	APOC1
171	GSTO1	NDUFA1	RUVBL2	LAMB2	SOX13	RPS16	AZGP1	IGSF8
172	NPL	TAPBP	POLD2	IGSF8	ENPP1	RPL18A	LPL	VAT1
173	TNFRSF14	SKP1	FAM210A	SNX9	DDR1	PFN2	C2orf82	ZNF706
174	SOAT1	UTRN	DYNC1I2	AP2B1	ALDH1A1	PSMD6	IFITM1	OSTM1
175	RAB38	DDIT3	UBA52	HDDC2	SNX9	RUVBL2	ANKH	LAMP2
176	MICAL3	ZBTB20	ACP5	TTC39C	PYGB	NDUFS2	SSR4	CSTB
177	SCRN1	SYPL1	SEPT7	RAB27A	CDH19	ANKRD10	MAP3K13	GJB1
178	OAT	MCL1	CBX3	SLC24A5	CST3	GTF2F2	RIN2	WIPI1
179	KBTBD12	TMED4	SLC16A1	ARSA	MOK	PIP4K2A	SAA1	S100A1
180	SLC7A8	PIGT	EMP3	MSI2	CD58	MARCKSL1	TMEM45A	MYH9
181	HSPA2	STAT3	IARS	IFI27	CTSD	SMC1A	SLC1A3	PSAP
182	SIGIRR	FNDC3B	ILF3	ITPK1	AKAP13	RPS5	SMOX	CNDP2
183	C1orf198	TNFRSF10B	SNRPC	SLC5A3	CLMN	SSR2	NDFIP2	RGS12
184	PYGL	ITGB1	RPS11	UBA1	TYR	SAP18	CFI	HPS4
185	SERPINF1	DNAJB1	GTF2F2	GDI1	NPC1	PSMC4	SH2D4A	SLC3A2
186	BNIP3	ESYT2	RANBP1	EXOC4	APLP2	EIF2S3	BAGE	DUSP23
187	ACP5	NDUFS6	GOLGA4	MYEF2	LRPAP1	RPS24	KRT18	RUFY3
188	RBFOX2	CDK6	CSDE1	TMEM109	ZNF841	RSU1	PDE4D	ATXN10
189	CDKN2B-AS1	TPCN1	FARSB	VGLL4	FYB	GALNT2	ARHGEF12	CDK2
190	DPP7	LDHB	RPL39	ENDOD1	GJB1	DDX39A	PYCR1	UBL3
191	ZNF518B	NFKBIA	TBC1D7	NEAT1	DOCK10	CYC1	SPARC	METTL9
192	RHOJ	TMSB10	TIMM50	TLCD2	CERCAM	PSMA1	NBEA	APOC2
193	PTTG1IP	UBC	CCT5	S100A13	NT5DC3	EIF3G	MGP	UQCRB
194	GSTP1	LMAN2	STRAP	NPC2	SLC26A2	GARS	MAGEA4	WDFY1
195	TOP1MT	RPN2	SNRPD2	MTRNR2L6	CXADR	NAP1L1	PLEKHB1	GCNT2
196	SPG20	NAMPT	EIF5A	CREB3L2	SLC39A14	PPA1	PKIG	RDH11
197	VEPH1	EEA1	SRRM1	ZYG11A	EZR	ILVBL	PDE4B	CCDC50
198	ABCC9	PSMB1	CDC42	LAMP2	GATSL3	UBE2G2	COL6A1	YWHAZ
199	SH3PXD2A	HM13	GNL3	CCL5	RPS4Y1	PABPC1	NPAS2	MTRNR2L6
200	ETNK2	HSP90AB1	RPL22	DHRS7	OGFOD3	CYP51A1	APLP2	CTSK
201	ITM2C	NEAT1	SERBP1	CDK2AP2	GLTP	AK2	TSPAN13	LONP2
202	PAG1	SOD1	RPL13A	ENTPD6	SYNGR1	TPM3	SND1	MTRNR2L1
203	VANGL2	LEPROTL1	NCL	NWD1	STX7	DDX3X	LAS1L	PLEKHA5
204	TTYH3	SSBP2	ERCC1	CAT	PKM	POLD2	SEMA3B	PSME1
205	GAB2	ATP6V0E1	CPNE1	CD151	ATP1B1	SMARCA4	SDC2	AVPI1
206	SHMT2	NDUFA4	TXLNA	PGM5P2	TES	BNIP3	HPCAL1	SAT1
207	SEPT11	H3F3B	NOP58	NEK9	CTSB	MRPL3	ATP1B2	CYB5R3
208	SEPT9	MTRNR2L5	NDUFS7	AMD1	MYO1E	SMC3	SLC38A1	RAB7A
209	BAIAP2	SYNGR2	EIF3E	PACSIN2	CSRP1	TRAP1	SH3TC2	ATP6V1G1
210	ZNF704	TMX2	SRSF11	SCARB2	CES3	TRA2A	SNRPN	SRSF5
211	GK	S100A16	DCBLD2	CD47	PRKAR1A	GGA1	AKR1C3	IFI16
212	UBLCP1	UBE2B	YBX1	LYZ	CD82	DARS	FBLN5	SCARB2
213	NENF	WSB1	PRPF40A	OSTM1	S100A6	SLC43A3	RHOB	COMT
214	CTSH	RBM39	DKC1	STRIP2	ELK3	SCARB1	PTRF	DYNC1H1
215	MOB3B	SVIL	H2AFZ	ATP1B1	ITPK1	ADAR	C1orf198	S100A13
216	SMC3	LAMTOR5	C6orf48	GPR155	IFI27L2	LYPLA1	BRD9	MTRNR2L4
217	CXorf38	SERINC1	PPIA	WSB1	ZBTB20	VDAC1	PCMTD2	UBE2L3
218	SORBS1	IFITM3	TMEM147	EZH1	MDK	SAE1	HLA-DPA1	NUP93
219	KLHL9	ZNF652	ARGLU1	STAT3	RAB34	DCUN1D5	TNFRSF21	BCL2L13
220	AP1S2	MALAT1	RPS9	EXOC7	EZH1	DKC1	MGST2	MICAL1
221	TUBB6	TMEM14C	PUF60	COX7C	HLA-L	MRPL37	DNPH1	ARSA
222	GALNT2	ERGIC3	RPL13AP5	RHOB	ERBB3	NUDC	CAMP	IVNS1ABP
223	PPDPF	CTSA	MINOS1	TSPAN3	C9orf3	CDC123	CDH2	MAP3K11
224	KIAA1211	ATRAID	RPL15	MTRNR2L1	S100B	SSB	RBP1	APOL1
225	CHIC2	DDX5	CEP170	ATP6V0C	SDC4	ISYNA1	FSCN1	B2M
226	ACADSB	TMEM208	RPS15	EZR	ENDOD1	EPRS	ETV1	ATP6V1E1
227	SPTBN1	HSP90B1	ATP5A1	B2M	LAMP2	IQGAP1	RDX	HLA-L
228	LY6K	ATP6V1F	NUP62	BBS2	CELSR2	EIF3M	TNFRSF11B	HNRNPF
229	APP	TMEM14B	RPS10	TES	CTNNA1	RPL10	ITGA6	DGCR6L
230	PEMT	EMC4	PRRC2C	CREG1	CD47	CTSK	BIN1	PABPC1
231	TSPAN10	C6orf62	HSF1	YWHAQ	TIMP1	SLC25A5	PLTP	ANKRD44
232	LIPA	PAIP2	RPS7	IFI27L2	ITGB8	RPL31	TFG	FDFT1
233	CDC42BPA	CSDE1	HSPD1	ATF6B	ARHGAP31	IFI16	ABCA8	FAM102A
234	TDRD7	SEC62	HNRNPA2B1	DAG1	SLC5A3	ZFAS1	DOCK5	GNG10
235	SCML4	ARRDC3	RPL18	INPP5F	SNCA	SERPINH1	AIM1	NAGA
236	FGD1	OAZ1	ILVBL	ACSL3	MTRNR2L6	FAM210A	C4orf19	ABL2
237	RGS12	TMBIM6	TIMM13	DDIT4	LRP1	EIF3K	YES1	ACTG1
238	GCNT2	COX17	TIMM17A	TOLLIP	APOL1	LSM14A	SLC25A37	STRIP2
239	MYO1E	EIF1	SF3B1	SFT2D2	CDKN1A	TSC22D1	GNG7	RPL5
240	GGA1	COPS6	RPS8	CD58	MRPS6	VDAC2	GRIA2	NEK9
241	SYNGR1	MRFAP1	SCARB1	SLCO1A2	TXNIP	PWP1	CLPTM1L	ATP6V0C
242	ST6GALNAC3	B3GAT3	EIF3G	AGA	ACTN1	ANXA6	RCAN1	CHD9
243	PTP4A1	YIPF3	YTHDF2	ALDH1B1	DMXL2	RPL36A	FGFR1	SLC19A2
244	FBXO7	NDUFC1	DBI	FCAR	MSI2	C19orf70	PTGS2	HPS1
245	SMS	SUMF2	EIF5B	CCL22	ARSA	SMARCC1	INSR	DAD1
246	HNRNPR	SUB1	FAM32A	TMEM41B	MYO18A	RPL8	DNAH9	PSMB7
247	PTPN14	CRELD1	SAFB	ARF5	GPR155	NDUFA13	HIBADH	TMED10
248	GBF1	GNG5	NPM1	ECE1	CD151	LRPPRC	COTL1	SPTAN1
249	TRABD	ISCU	EIF4G2	DUSP1	GLUL	ETV1	NDUFB11	PCMT1
250	DEF8	SSBP1	ATP5F1	ZC3HAV1	G6PD	GLO1	NDRG1	DDX17
251	PPP1CA	ATP6V0B	RPL11	HLA-L	ANXA1	OLA1	VAMP5	EEA1
252	TPCN2	CBLB	POMP	ATP2B4	ATP6V0A1	DCAF7	ST6GAL1	H2AFZ
253	SYAP1	ANKRD20A9P	EIF3I	UTRN	IGSF8	BRD3	INTS10	M6PR
254	MID1	COX5B	RAD23A	ZNF638	ENTPD6	IDH3B	SEPT8	LGALS1
255	ACTR2	FKBP2	WSB2	DUSP23	B2M	SLC7A1	SRPRB	EMP3
256	TULP4	TSPAN31	RPS18	ARF3	NPC2	PAICS	LAMA5	CEP170
257	UQCRFS1	MTRNR2L3	PDCD6IP	LONP2	UTRN	ANAPC5	CP	TUBA1A
258	RPS19	WDR83OS	RPL35A	CSNK1D	SCCPDH	STT3A	SLC35F1	SF3A1
259	PFN2	MRPL51	CCT6A	MRPL33	HEXA	NDUFA3	LPCAT1	TBC1D7
260	ISOC2	LAMTOR4	HNRNPUL1	L1TD1	CD59	FAM50A	CSNK2A1	SLC39A6
261	GDF15	DAP	PRELID1	DDB1	ACTN4	CPM	CALD1	SEPT2
262	MPZL1	ATP5I	NINJ1	GBA	ATP6V0E2	SET	SPATA13	NUP50
263	CDK2AP2	SNX9	LAMTOR5	MIA	NEK9	RTFDC1	XIST	XRCC6
264	FAM213A	TMEM205	LARP4B	STMN1	LGALS3BP	AP1M1	TRIM44	CD46
265	ANKRD44	S100A1	RPS2	GIT2	RAB27A	CLPP	SMC1A	LMF2
266	AHCY	TMEM258	PSMD7	CYP4V2	AP2B1	IDH2	TPST1	TMBIM6
267	CECR7	ATP2B1	PRPF38B	TMBIM4	QDPR	PET100	SHMT2	FTL
268	MAP1LC3A	PIGY	ILF2	PSAP	S100A1	STAU1	DCUN1D5	RAP2B
269	AKAP2	PYURF	EEF1B2	ATP6V0E2	HEXB	RCC2	EGFEM1P	MGAT1
270	RALB	TBX3	POLR2E	WIPI1	MTRNR2L1	XRCC5	FNDC3B	EWSR1
271	PARVB	POLR2J	UBA2	TMED10	CREG1	ACAT1	PLOD2	ELOVL1
272	SPATA20	MEIS2	SLC25A6	HPS5	PLP2	MRPL4	FKBP10	TM7SF3
273	PIP4K2A	PTPMT1	PPP1R15A	CLNS1A	CHST11	ARHGEF1	PURA	TMEM50A
274	TPM4	HERC2P2	RPL27A	RDH11	S100A13	HDLBP	SERINC2	USP54
275	BLVRB	NCAM1	LRRC47	CD59	VGLL4	NAPA	CYB561	DAZAP2
276	HCFC1R1	EBF1	NDUFS5	TPP1	HLA-A	NUDT19	TTC39C	RAB5B
277	NID1	NFIB	RPL36	SLC48A1	ARHGAP18	RPS3	CHRM3	SLC31A1
278	MAPKAPK3	NRCAM	RPS28	LIMS1	NLRP12	NDUFV1	STEAP1B	TUBA1B
279	FABP5	TESC	PRMT1	BCKDHB	BIN3	HNRNPM	ITGA10	EIF3L
280	PCTP	ELOVL2	PSMA2	ZKSCAN1	MAFF	ATP5G2	CTGF	RHOA
281	SAMM50	ZNF718	SNHG16	LOC100131257	SCARB2	IPO5	ETFA	STAT2
282	SMAD5	SNED1	RPS15A	DAD1	CBLB	GADD45GIP1	LOX	IRF9
283	IDH2	RUNX1	TPI1	TBXA2R	PACSIN2	TIMM50	C1QTNF3	RNF185
284	ANXA5	KIAA1217	PGAM1	SLC16A4	TMEM109	PLIN3	HMGB1	MRPS25
285	UVRAG	EVA1A	NUTF2	TMEM230	FKBP10	FARSB	S100A16	SRRM2
286	TPM3	RNF128	RABGGTB	CDS2	CYSTM1	MYC	P4HA2	SNRPD3
287	CUEDC2	HSPA4L	PSMA4	TOB1	GABARAPL1	ILF3	MAGEC2	PMM1
288	AHNAK2	COL12A1	GNG5	MED15	CYP4V2	DNAJC3	SERGEF	ADIPOR1
289	RCAN1	SORCS1	RPSA	FASN	CPQ	FABP5	TTC14	FTH1
290	ISYNA1	BMX	C5orf15	SAT1	EEA1	C8orf33	PLCG1	H2AFJ
291	MICAL1	ARC	RPL26	EEA1	GLCE	TUBA1C	FKBP5	CD63
292	STARD10	EFNA1	YARS	CABP4	CD109	TAX1BP1	RBMX2	DDX5
293	VIM	ATF3	ECH1	HMGN3	TSPAN3	CAPZA1	IGBP1	TAPBP
294	KLHDC8B	MIR100HG	GNAI3	EIF5	LINC00649	C19orf60	CST3	MTRNR2L3
295	IQGAP1	RUNX2	C19orf53	CNDP2	KRT10	PRELP	MVB12A	NDUFA6
296	EXOC1	CPNE5	HNRNPL	C21orf62	AGA	TUBB2A	TXNDC5	XPNPEP3
297	TUBA1C	CREB5	RPL32	IL6ST	DAG1	FIBP	TOP1	UQCR10
298	CTSF	MAEL	EIF4E	GJB1	LY96	YARS	PELO	TRAF3IP2
299	IL16	NFIA	SRP9	ADIPOR2	PGM5P2	WDFY1	GAMT	HMGN2
300	PRDM2	MT1E	RPL30	PDIA3	CREB3L2	PDLIM2	CRIM1	PPM1K
301	CHMP2B	LIF	SNRPD1	SERINC1	GDI1	DYNC1I2	MAP1LC3A	UFD1L
302	PRELP	PPIC	UFM1	SHC1	CNDP2	LRRC58	GGH	RBX1
303	SLC43A3	CHN1	MRPL4	APOC2	WSB1	GNG7	ACSS2	RPL12
304	ISG20	DHRS3	RPS21	RHBDD2	MYEF2	NUCKS1	AHR	TMEM59
305	MAST3	PPL	DDX21	DYNLRB1	STMN1	ASPH	GTF3A	MIF
306	ECHS1	RXRG	MRPS18B	TMEM30A	BTN3A2	RRP15	CSRP1	RPSAP58
307	ADAR	JAG1	RABAC1	DCXR	OSTM1	CTSC	FOXP1	DDX39B
308	CPM	COL9A3	SRSF4	SUMF2	CAT	ARPC5	TBC1D8	STAM
309	SGK3	ZNF595	RPS25	APMAP	TMX4	HMG20B	ECHDC2	APOL6
310	DAPK1	IGFBP3	CNBP	WDR45	LONP2	COPE	CDK2AP2	REV3L
311	NAGK	DOCK4	OAZ1	CYB5R3	IRF1	SRM	CTDSPL	ANAPC16
312	PLEKHF2	PTPRZ1	NDUFB3	CBLB	STOM	UBA52	SUCLG2	CELSR2
313	CTSK	BMPR1B	RPL21P28	FKBP5	INPP5F	RPS11	CXXC5	TMEM184B
314	RPL29	AMOTL1	FARSA	MTRNR2L5	PDLIM5	TIPRL	EPN2	C21orf91
315	BPHL	AZGP1	C1QBP	LOC284023	HIST1H2BD	N4BP2L2	ELP5	AFG3L2
316	LMCD1	MICALL2	NME2	TNFAIP8L1	ITPR2	EEF1E1	MAGEA10	TUBB4B
317	RPS24	SLC6A6	UQCR11	MYH9	S100A16	TM9SF2	SEC23B	RNF144A
318	LIMA1	FGF1	BUD31	APOBEC3F	RAB17	SAFB	ZCCHC24	MIR4461
319	PPP6R3	PDGFA	RPLP0	TMSB10	NEAT1	C11orf24	PTCHD4	RPL7A
320	COG2	FGFRL1	RPL7	HIF3A	CCL5	LSM4	SDC4	HEATR5A
321	ADD3	SERPINE1	TUFM	RAB34	NHSL1	TTYH3	CTNNA1	SLC7A5P2
322	CRTC3	MCOLN3	RPL10A	HSPA1A	IMMP2L	RPL39	GABRA2	TOB2
323	QPRT	TF	YIF1B	MGAT5	LAPTM4A	ADSS	SERPING1	MTRNR2L8
324	CTNNB1	SETBP1	PFN1	CD164	ADIPOR2	RPS7	CLU	CFL1
325	HSD17B14	PMAIP1	NME1	C9orf16	CCL22	NONO	F3	BLOC1S1
326	UNC13B	GADD45B	SRP14	POLR2A	OS9	TARS	STMN3	GBF1
327	SCARB1	ELMO1	ARPC3	TEX2	SAT1	CD320	ANXA2	EIF4EBP2
328	FOXRED2	CTTNBP2	ATP5B	MCFD2	STAT3	CALM3	FANCL	PTEN
329	XG	SYNM	RPL14	NCOR2	MIA	MTR	FAM84B	MTRNR2L2
330	PES1	ADM	RPL37A	HSD17B11	MTRNR2L4	MDH2	IFNGR2	PIGY
331	UBE2G2	EGR2	PTEN	TLN1	PSAP	MMADHC	PRDX2	PYURF
332	RPS3	KCNN4	MRTO4	TRAPPC2	TBC1D10A	EIF2S2	CHPT1	TIMM23
333	DOCK1	NUP210	ARRDC3	SF3A1	MARCH6	RPL28	F5	RPS26
334	ERICH1	GPRC5A	RPLP2	GANAB	POU5F1	C1QBP	ITGB8	RUNX3
335	RPL13	SH2D4A	FTL	GDPD1	NDRG1	XIST	NDUFA11	EPG5
336	TBXA2R	CLU	IRF2BP2	G6PC3	LAMB2	HNRNPH1	ALKBH3	BCAN
337	PPP2R5C	PTPRR	VDAC3	PNISR	ACSL3	MRPS35	ARRB1	HIST1H2AC
338	GNPDA1	TPD52L1	GADD45GIP1	TMEM219	LOC643406	ILF2	EEF1E1	UTY
339	VPS53	SERPINA5	RPL35	TMBIM6	ZNF706	RPS15	CD163L1	RGS20
340	REV3L	CDH2	MRPS15	MYLK3	P4HA2	TIMM17A	GALNT5	ETS1
341	DUSP3	CFI	CMPK1	PHPT1	CTSO	SENP5	ASPH	CITED1
342	ILKAP	IL1RAP	AP3D1	CASC4	MYH9	TXLNA	PTK7	LOC100130370
343	VPS72	CHL1	FAM60A	TBC1D10A	DHRS7	COX6B1	IDH3B	NR4A3
344	FAM45A	ITPR2	SKAP1	NUMA1	ALPK1	RPS6	FKBP9	BHLHE41
345	RUFY3	SERPINA1	MRPS35	HSPB1	SRSF5	GTF2F1	MGAT5	HES1
346	SLC7A1	AFAP1	DNTTIP2	DSTN	TMEM2	QTRT1	CLIP4	TSPAN7
347	WIPI1	ITGA7	TARS	UBC	RDH5	TKT	ITGA2	TRIM63
348	RAB36	ICA1	TBX2	ZNF841	MAGED2	METAP2	TM4SF1	ESRP1
349	WRB	VEGFA	LAPTM4B	PRSS23	JUNB	TCERG1	LDHA	HOXB2
350	MAX	RAMP1	RPS27	PIGM	DLEU2	TOP1	NCOA7	ENTHD1
351	UBL3	BAGE	DNAJC2	YPEL5	ATP2B4	USP22	PDLIM2	CELSR1
352	PPA1	NFE2L3	NRAS	SLFNL1-AS1	CTHRC1	NAMPT	GOLGA8A	AHNAK2
353	SORD	PRKAR2B	PITHD1	NFKBIA	ATP6V0C	CSE1L	ENPP2	ZNF280B
354	METTL9	OSBPL6	MRPS12	DDX17	LYZ	FARSA	KIAA0040	TMEM255A
355	FIBP	RFTN2	PYCR1	PRICKLE2-AS3	BCL2L13	SF3B2	AMD1	PPM1H
356	HPS1	RNASE1	NAA15	BCL2L13	TEX2	GLTSCR2	FREM2	LINC00518
357	MLANA	CTGF	HOXD4	FRMD8	CSNK1D	NOP58	SLC20A1	DLGAP1
358	GYPC	VAV3	NFIB	LOC100506990	HSPA1A	STRAP	GBP2	CDH3
359	ADAM15	CLIP2	CDC123	PLA2G16	YWHAQ	PDHA1	COL5A2	OTUD7B
360	XPNPEP1	ANKS1A	GPATCH4	ISCU	MED15	ZAK	CUX1	LAMA1
361	JOSD2	HLA-DPA1	MTHFD2	TMEM134	TMED10	USP48	SRSF6	KIT
362	XRRA1	SOCS3	NCAM1	RNF213	NEDD9	IARS2	FAM46A	ATP11A
363	GLRX3	CLIP4	NRN1	GNE	ARF3	AP2S1	PSMB6	GAPDHS
364	C21orf91	FAT1	RAP1GAP	RERE	ARF5	COPA	COL3A1	KIF6
365	FH	CFB	TROAP	RAB5B	SNURF	DEK	LTBR	MATN2
366	GLUL	TNFRSF21	RXRG	IER3	TMEM30A	ERCC1	PAGE5	CTTNBP2
367	BTG3	PLCB1	UBD	CCPG1	MTRNR2L5	ECH1	TUSC3	GMPR
368	TRPV2	ITIH6	ARHGEF7	WBP2	TMBIM6	HNRNPC	CLIC4	KIF17
369	PMEL	GRAMD3	DR1	ATP6V0E1	DDIT4	EPS15	KDELC1	SCUBE2
370	TOM1	PCSK1	PKNOX2	CNP	FOXO3	WDR61	OGT	PAEP
371	ZFP36L1	FAP	RBM42	KTN1	EXOC7	UBL3	DDX3X	ITGA7
372	DAP3	KLF9	LINC00479	SCAMP4	FASN	TRMT10C	TMED9	AGA
373	SLC19A1	ATP9A	DYNC1I1	VAT1	HSPA1B	RPL13AP5	PGK1	RPP25
374	PQBP1	WIPF1	HRH2	ITGB1BP1	HMGN3	ZNF333	IFRD1	LSR
375	SUCLG2	EPDR1	NFIC	DMXL2	SERINC1	RPL17	NET1	PCDH7
376	LAMA1	SCUBE2	ETS1	SYNGR2	TMBIM4	GART	SPARCL1	MX2
377	LRRN4CL	TCN1	TNC	SPN	PRDX1	EIF1AX	EXOC3	MAF
378	ATXN10	SATB1	RNF128	RAPH1	ATP6V0E1	C6orf48	PRKCA	ZNF608
379	CCS	ANGPTL4	MSC	SMIM14	RHBDD2	MTHFD1	BIVM	LOC340357
380	NARS2	CYR61	CNIH3	SNX3	SVIP	TIMM17B	PFKFB3	SERPINA1
381	RASA3	CMTM7	COL15A1	CPSF7	AKAP9	SRP19	ABCA6	IL16
382	TUBB2A	LYRM9	C3orf70	CSGALNACT1	GOLGB1	CHP1	FCGR2C	TUBB4A
383	ANXA6	MAGEA1	IGF2BP3	CCDC88A	SQSTM1	UQCRC1	DUSP1	CA8
384	IFI16	PHACTR2	MT1G	LRTOMT	ATF6B	VPS53	ETS2	SNAI2
385	MC1R	METTL7B	L1CAM	RNASEH2C	DYNLRB1	PPP1CB	DPYD	CCDC36
386	NOA1	IFITM1	FAM3B	DYNLL1	DDB1	GNL3	SSBP2	NLGN1
387	TSPAN14	ADAM19	BAALC	SNX1	RGPD5	SEC11A	TNFRSF10B	SCIN
388	C11orf24	EPHX2	TUB	SERF2	NUP210	RPS27A	STX8	HAGHL
389	POGK	SH3TC2	TMEM54	AK3	ATP6V1G1	EBNA1BP2	NDUFS4	SPESP1
390	ARNT	COL5A2	MT1M	EIF1	PMEL	EIF4A1	SMARCA1	STXBP2
391	PLEKHG3	SAMD9L	KCTD15	LUC7L3	SLC16A4	CHCHD2	PCOLCE	MME
392	MYEF2	RIN2	FHAD1	ANXA1	CYB5R3	NARF	CD302	RENBP
393	MGST3	GLUD2	VCAN	RNF130	RERE	RPL26	CHSY1	ALCAM
394	CECR5	FYB	ELOVL2	ZNF664	DHCR24	GULP1	CLN5	C2
395	FADS1	SPRY2	PBK	MAGEA10	ZBTB8A	S1PR2	PXN	VEPH1
396	PDCD5	EHD3	KDELR3	ZBTB20	ZKSCAN1	PFDN2	ALDH3A2	NOV
397	MMS19	CHI3L2	FOSL1	ARHGDIA	DNAJB6	METTL9	CIB1	ABCD1
398	PRKCD	DOCK5	RAMP3	MGAT1	ZMYND8	TPP2	PDCD6	SPIRE1
399	PIGM	CLPTM1L	MT1A	PLCXD1	ATP6V1E1	RPL36	CCDC124	PLA1A
400	PAICS	SLC44A2	PPM1H	CTSA	CD164	KDM5B	RBPJ	TDRD7
401	PNPLA4	LPL	BMX	POLR2L	LOC100131257	SAR1A	MRPL23	GALNT3
402	TMEM165	FAM46A	CLEC11A	SLC23A2	HSPB1	UQCRH	PRNP	STK32A
403	FAM69A	GEM	COL18A1	HSPA1B	COX7A2	YWHAE	ERV3-1	USP6NL
404	HPS4	CPVL	RARB	RGPD5	LRP10	MRPS24	LGALSL	MYO1E
405	SLC41A1	BAGE5	DHRS3	LRRN4CL	SYNGR2	RPL13A	PHLDA1	PDE3B
406	HDGFRP3	TRIML2	ETV7	WNK1	CYTH3	PRPF40A	ESYT2	SYTL2
407	BZW2	SERPINI1	LCP2	SERTAD2	FUCA2	PLEKHJ1	WIPF1	RTTN
408	ILVBL	CKAP4	ADCY1	ST13	CRELD1	UAP1	DDR1	BEX4
409	TUBGCP2	FAM13A	NPDC1	PIGS	UBC	ATP5D	RCN1	ALDH1A1
410	KIFAP3	MAGEA4	MICB	MTRNR2L7	CSGALNACT1	HSPH1	QTRT1	SULT1C2
411	GM2A	SPARCL1	CDCP1	COA3	NOTCH2	NAV1	PLAC8	DCT
412	SAE1	PDK4	MT1L	PNPO	TAPBP	POLR2E	RNF130	SPINT1
413	PRKD3	SAA1	LSAMP	GNPTG	DYNC1H1	CBX3	NUCB2	THEMIS2
414	DCAF7	ABCA1	INPP4B	ATF7IP	CTSA	MRPS15	SERPINF1	TTC39A
415	PAFAH1B3	KIF21A	PCDH7	LINC00674	KIF13B	HADHB	BTBD3	LY6K
416	PABPC1	BIRC3	FAM65B	FBXL20	REEP5	RPS10	ECE1	TSPAN10
417	DUSP23	APOBEC3G	FRZB	USP54	CASC4	TIMM13	IL13RA1	BAIAP2L1
418	RDH11	TNFSF4	HAS2	WDR91	NFKBIA	ELOF1	ABHD2	PYCARD
419	SS18L1	GALNT7	CBS	EEF1A1	TPP1	ENO1	ZNF512	TTN-AS1
420	ST7	FCGR2C	ZNF516	PACS2	SMIM14	GPATCH4	LSM7	DOCK10
421	RPL6	MAGEC1	SLC13A3	TGOLN2	SLC38A2	FKBP11	MAGEC1	TGFBR1
422	RSU1	MFSD6	UCHL1	PCBP2	WBP2	CPNE1	COX7C	RAB32
423	POGZ	LPCAT1	CXCL1	UBL7	TOLLIP	PAFAH1B3	PFDN4	TRPM1
424	TMEM134	GBP2	CADM1	CCDC47	DDIT3	RPL37	MRPS22	FAM69A
425	SRGAP1	SQRDL	ISOC2	DDIT3	VAT1	PRRC1	RAI14	LHFPL3-AS1
426	XYLB	LY96	SNX10	SERPINB1	UBE3B	RPS9	IER3	P2RX4
427	FBL	CSAG4	EPHA3	GTF2H5	RNF213	TGDS	TM9SF2	BCHE
428	ANKRD39	ABCA6	WDR63	ZCRB1	SUMF2	HADHA	MTRR	ACP5
429	ACBD6	MED10	LPL	HEXIM1	TMSB10	UQCRC2	CD96	NPL
430	ATAD1	SLC1A1	IGFBP5	FKBP2	TOB1	WSB2	MRPS5	KLHL22
431	HRNR	GOLGA8A	ROR1	MICAL1	TMEM219	EIF3A	FKBP4	CA14
432	CACUL1	SUN2	FSTL1	NEDD8	TLN1	MRPS21	TAX1BP1	RGS1
433	MTHFD1	RARRES3	NBL1	NBR1	C21orf62	SRP72	FAM32A	LY96
434	RPL31	MAGEC2	GLDC	MAT2A	DAD1	PIN1	TIPARP	PLEKHO2
435	SRD5A3	PTPRK	SEMA5A	PIAS3	SLC2A3	MAPRE2	PET100	BEST1
436	NBPF3	OCIAD2	LHFPL3-AS1	LMF2	MAN1B1	HN1	DNAJC3	SH3BP4
437	ADSL	KIF13B	DNPEP	ZNF793	MALAT1	UFM1	SDHA	LINC00589
438	DUSP12	NNMT	HLA-DPA1	ARL2	G6PC3	PGLS	AHCY	TRIML2
439	UBQLN2	DNAJB4	FAM129A	PPM1K	ZNF331	SAMM50	TIMM17B	DNAJA4
440	RPS16	KLF4	TOP1MT	NQO1	DPY19L2P2	PQBP1	GSS	MYADML
441	C20orf27	SLC20A2	EGLN1	RBMS2	DUSP23	KDELR2	DZIP1	LYRM9
442	SNX8	C16orf45	MCHR1	ATP5E	EIF1	TRIM27	MIR17HG	TTC8
443	OFD1	PDE4B	CCDC80	RAB1B	SFT2D1	DDX1	APMAP	SLC27A3
444	LRRC2	ERRFI1	FCRLA	CASC3	IER2	BABAM1	IRAK1	TYRP1
445	TRAPPC1	STMN3	MGST2	ANKRD20A9P	SPTAN1	SNRNP40	ANKRD10	CARD16
446	RAB27A	S100A4	EYA1	CCNDBP1	DDX5	SERBP1	SLC39A3	NMRK1
447	EGFL8	HCP5	FBXO2	MALAT1	OSBPL3	SUGP2	HK1	SOX13
448	RUSC1	OLFML3	NLGN1	POLD4	CNP	COPS8	RNF145	MTMR9LP
449	SRSF5	SVIP	ANXA3	VPS25	MTRNR2L7	ZNF146	CEACAM1	IFI44L
450	NBPF1	GATSL3	RBP7	MEF2A	ISCU	H2AFY	CDC25B	HSD17B14
451	GRSF1	PELI1	GPX7	SOD1	NFE2L1	RBM6	SRI	BCL2A1
452	LSS	CASP1	KIT	KRT10	LMBRD1	C6orf62	CDC42EP3	TMEM51
453	SERPINH1	SMIM3	MAP2K3	RAB13	FKBP5	CCT3	S1PR2	ALDH3B2
454	SFT2D2	GBP3	IL13RA2	OSMR	TNFAIP8L1	SDHB	NUDCD3	KIAA0930
455	FLYWCH1	MTRR	RAPGEF5	FTH1	CDS2	DNMT1	TIMP1	RTP4
456	FAM53B	RND3	RAMP2	TVP23C	CLIP1	AHR	PPP3CA	KDM5D
457	MOSPD2	BCL6	ADAMTS1	RSF1	TGOLN2	RPL22	NR3C1	CASP1
458	GALE	DPYD	KRBOX1	TATDN3	SYPL1	ARFGAP1	ATP1B1	ARHGEF17
459	TBC1D22A	CLEC2B	SNAI2	NSMCE1	PNISR	PAFAH1B2	ZDHHC20	EFR3A
460	EEF2	GABARAPL1	ADAM19	OST4	PARP14	CCT4	AGMO	FYCO1
461	ADHFE1	PRR4	DPP6	SKP1	SF3A1	ARGLU1	ADAMTS1	UROS
462	UQCRB	MKRN9P	CYP1A1	TSG1	IFI35	TIMM44	GRPEL1	RGS10
463	EPS15	MGP	HK1	CNPY2	FAM3C	GNL3L	HM13	TMC6
464	SDHC	HTATIP2	GFOD1	BLOC1S1	STAT2	NCOR1	UBE2H	DTYMK
465	SLC50A1	TAPBPL	AGT	MTRNR2L3	SF3B5	GON4L	MRPS6	PARVB
466	ATP8B2	SUMF1	REEP4	PIGF	ARGFX	ATP5G3	EXOC4	RPS6KA5
467	ANXA7	TNFSF13B	TCF3	CYB5D2	GNPTG	TDRD3	RICTOR	RDH5
468	UHMK1	CARD16	CD4	CCDC142	IL6ST	SUPT5H	CDON	EGFL8
469	STX3	KIAA0040	MCOLN2	LRP10	EIF5	MRPL44	N4BP2L2	CDC42EP4
470	SWAP70	GSTT1	SLC43A1	FAM177A1	MEF2A	ARPC2	IP6K2	CPEB2
471	RAC3	RDH5	PSAT1	ATRAID	SKP1	NDUFA7	ATG16L1	EIF1AY
472	GPI	DNAJB9	MOXD1	PDDC1	HEXIM1	NDUFB7	RELL1	PLEKHF2
473	WDR81	GSTM1	NID1	APRT	C9orf16	QPRT	BSG	DUSP10
474	CHD1L	CTNNAL1	NCK2	DDX5	APOBEC3F	SEPT7	HIP1	LOC100507577
475	CAMK2D	C4B	SORL1	C17orf75	GBA	JOSD2	GGT7	DDX3Y
476	HSD17B11	C4B_2	GJC3	CEACAM1	KTN1	C21orf33	FAM60A	SLC25A1
477	GNL3L	GADD45A	ANKRD27	DDX51	PDIA3	SLC16A1	SNURF	FAM167B
478	RLF	USP53	PDLIM4	PER1	LOC284023	NCLN	PDIA4
479	ENTPD1	MPZ	MMP8	CD63	PMM1	GAS5	SLC12A2
480	IPO5	C4A	ST6GALNAC3	GTF3C6	PSMB1	RPS8	AKR1B1
481	SNX6	ANKRD20A12P	RNASE1	AGPAT1	CCPG1	LARS	AGK
482	ZNF662	OSBPL3	ABCA1	IFI35	DDX17	PRMT1	IFITM2
483	TRIM25	TMTC2	CKB	ATP6V1D	USP54	RPS3A	TMEM123
484	NDUFA3	GSTT2B	CMTM7	IFT81	ASAH1	C19orf24	CPNE8
485	RNF144A	LXN	APP	ARHGAP18	HPS5	BTF3	PM20D2
486	GAS2L3	RGS2	PTGES2	PRKD3	GDPD1	PAN3	ECSIT
487	NDUFV1	POTEM	HSPA7	NFE2L1	GANAB	EIF3F	TMX4
488	UROS	MAGEA10	GGH	SMARCC2	PCMT1	EIF5A	EEF2
489	AVPI1	MAGEA6	ETV1	MTRNR2L8	BRD2	PPM1G	PHACTR2
490	CALM3	LOC154761	ST3GAL5	SRD5A3	GTF2H5	CAMK2D	SUGP2
491	EIF2S3	TP53TG3B	MMP16	TMEM258	TMEM230	SUCLG1	H2AFY
492	MUM1	TP53TG3	GFRA3	RBM33	PHPT1	RPS21	FIBP
493	OPTN	CSAG3	IL27RA	LINC00493	PER1	CASP2	GBE1
494	PHLDB2		HSPB2	HIST2H2AA4	CPSF7	EIF3E	SOD2
495	ABCC5		BUB1	HIST2H2AA3	RAB5B	RSL1D1	CDR2L
496	SRP72		TMEM45A	RPS26	WEE1	KXD1	YAE1D1
497	KIF3A		TRMT10C	G6PD	FBXL20	RPS28	SNX2
498	ENOPH1		HPGD	LMBRD1	MTRNR2L3	GTPBP4	DCTN4
499	MTG1		CKAP4	KCTD10	CFLAR	CDK16	ASAP2
500	MKL1		ASNS	MRPL53	RNH1	RPS18	RTFDC1
501	FES		TRIM33	RPS27L	LRTOMT	PFN1	SRGN
502	APBB1		C19orf48	ZFP36	CD46	DHX15	EPB41L2
503	TMEM184B		COL5A2	MKNK2	CCDC47	SMIM15	MSANTD4
504	NDUFS2		CENPF	TRPV1	TMEM14B	LDHB	B4GALT1
505	NCOA4		SERPING1	DCAF11	MCL1	NUTF2	SENP5
506	C14orf2		LRP12	FAM3C	CD63	PRRC2C	ZAK
507	VPS26A		RTTN	MTRNR2L2	MVP	CEP170	MAGEA12
508	ALDH18A1		CCSAP	ACIN1	SHC1	CS	MMP16
509	OXA1L		MSANTD3	C14orf1	SLC48A1	SEMA5A	WDR18
510	RPL18A		GULP1	TOB2	SERTAD2	TROVE2	DTD1
511	PPP5C		LINC00488	SLC35E2	LOC155060	KPNA6	SERPINB6
512	VLDLR		TFCP2	LOH12CR2	PIGS	LARP1	SLCO1A2
513	RPL36A		VAMP5	GPX1	CITED2	ZFP36L2	PKP4
514	HMG20B		TWISTNB	MAGEA3	SLC3A2	NPM1	SMARCA4
515	GBAS		CERS4	AKAP5	ZNF850	YIF1B	NDUFS6
516	ADSS		REV3L	ERVK13-1	PRICKLE2-AS3	PPP2R1A	RPL6
517	CTSC		MX2	RAB3IP	IER3	SNRPD2	STAU1
518	YWHAZ		UCK2	JKAMP	GGNBP2	C19orf53	ACP6
519	DSTYK		RPSAP58	SUPT6H	GNE	B4GALT1	UAP1
520	CCDC50		C2orf88	SLC35F5	ZNF793	NOP56	HNMT
521	SNHG6		PLAUR	RRAGA	TMEM14C	MTPAP	DCBLD2
522	PSTPIP2		GPX3	ZBTB3	GOSR1	DSTYK	AP3S1
523	EIF3A		PALLD	FAM222B	CALM2	CCT2	ATP5G2
524	POLR1D		TNFSF13B	NICN1	TALDO1	EEF1D	TPP2
525	PLEKHA1		CYP2U1	TRIM66	PIGF	MRPS18B	PLIN3
526	PLSCR1		RNF126	LLGL1	FRMD8	MAN2B1	POLR2H
527	TIMM50		DEPDC1	ARHGAP19-SLIT1	FTH1	SDHD	STAG2
528	TOR3A		ZNF146	KCNE4	DYNLL1	IPO9	MPLKIP
529	CLNS1A		PTK7	EIF3C	LGALS1	RPL21	FAM96B
530	CORO1B		METTL1	NKX3-1	ATRAID	RPL18	ITGA1
531	NBPF15		SNRNP70	SPR	PPP4R2	SMARCA5	COPE
532	GHITM		PVT1	NGEF	SPAG9	DNAJC8	HIF1A
533	PSEN2		SAE1	SLC7A8	SOD1	FDPS	CCDC127
534	ACOT9		BID	C1QB	SERF2	RAD23A	C17orf49
535	EIF4EBP2		POSTN	SLC17A9	ANKRD20A9P	RAC1	PIGU
536	RPS6KA5		CAMKK2	FAM120B	CASC3	IARS	TGDS
537	APEH		PYCARD	PCDHGB4	ATP6V0B	CDC42	ZYX
538	FAM102A		PLEKHO1	IFITM10	SNX3	SDHA	PKN1
539	RNF125		CEBPG	SDR39U1	ARL2	TUFM	TPRKB
540	PITRM1		METTL21B	RUNX1	BTG1	SEC61G	ALAS1
541	TRIM14		TEX30	TESC	DGCR6L	RPS15A	EDEM2
542	COPA		PCCB	FAM172A	SDF2	CCT7	UBE4A
543	PIP5K1A		RELB	ARL17A	RRP7A	CCT6A	MARCKSL1
544	TMEM173		ZNF251	LINC00473	COA3	SNX27	NELFCD
545	ACTG1		RGS1	NRXN3	BBS2	HSF1	TTC1
546	SLC23A2		SRM	PSMG3-AS1	NBR1	MAP4K4	SSR2
547	TTLL4		ACAT1	FST	USP6NL	BLVRB	SERPINH1
548	SSR2		LONP1	EFHD1	CLK1	EEF1G	PDIA5
549	MRPS21		SPRY1	KIAA1217	TOB2	EPB41L4A-AS1	LOC728613
550	HADHA		BOP1	SLCO4A1	XPNPEP3	TBL1XR1	TARS
551	VCL		GNG2	DSCR8	ST13	ADSL	OFD1
552	HADHB		SETD7	SHROOM2	TCP1	CHMP5	PDK1
553	NOV		SESN3	C1QTNF1	C17orf75	ASNA1	NDUFS7
554	RUVBL2		NTMT1	EFNA5	PSMB3	AP3S1	BBS2
555	PI4KB		IFT172	NF1	LMF2	ZNF562	FZD3
556	FAM50A		AKAP8	C14orf132	ZNF207	ARCN1	MKRN2
557	PDXDC1		EXTL1	SSBP2	TAPBPL	POMP	CSAG1
558	ALDH3B1		PRPF31	FMOD	NDUFC1	APEH	CDC123
559	GLOD4		UGT2B7	COL9A3	PLEKHM1	MED4	RALA
560	DGCR2		SIRT2	THBD	TSPAN31	RPL11	SLC44A2
561	TIPRL		PPIF	NEO1	ZFAND5	TMEM147	HMG20B
562	NDST1		MGP	HID1	EN2	SIRT2	RPN2
563	TMEM141		ARSI	CELSR1	GSTK1	RPL15	RSU1
564	NAP1L1		STRN4	PAEP	SRRM2	UCK2	ATP2B1
565	RASSF3		DNMT1	SNED1	NDUFB2	TBCB	CD320
566	MRPL52		GRAMD1A	ZNF32	VPS25	EIF4EBP1	YIPF6
567	LAMB2		FAM76A	SLC12A7	CNPY2	IMPDH2	FRG1
568	ASAH1		PUS7	ZNF232	H3F3B	SEC31A	CHID1
569	CEP170		SH3GL1	DIAPH2	CMC2	EIF3I	VBP1
570	KDM5B		DBF4	CDK18	MRPS25	ATP5J2	EIF2S2
571	SEC31A		GLTSCR2	CRTC1	ZCRB1	ANKRD44	KDELC2
572	PTK6		AIMP2	DLGAP1	CSAG1	ALDH3A2	NDUFA13
573	ARAP1		THEM6	ITGB3	FKBP2	GRSF1	FASTKD3
574	YY1AP1		SDC2	GTSF1	MTRNR2L8	ACADVL	WDR91
575	CLOCK		TYRP1	SFRP1	KCTD10	HIGD1A	KIF16B
576	BCCIP		SMIM15	SLC22A18	DDX51	CHSY1	CHCHD2
577	UBAP2L		MAD2L1	FGFRL1	NEDD8	SMIM7	LRPPRC
578	ACTR10		NOSIP	SEC14L4	BLOC1S1	USE1	TRAPPC1
579	SLC19A2		HPDL	BHLHE41	CHD4	UBAP2L	C7orf49
580	RPS6		NUPR1	SERPINE1	NMNAT1	DHPS	CANX
581	SUPT5H		TOMM40	CACNA2D4	ZFP36	IFRD2	SAP18
582	NQO1		ASNA1	KIF6	NUP50	ACTB	MYO6
583	ARFGAP3		WDR4	ZNHIT3	ARL6IP5	ABCF2	VAPB
584	RPS5		TMEM55A	BMPR1B	EPG5	TSTA3	SUCLA2
585	SP110		CUL4A	ASRGL1	IRF9	SRSF4	ACOX2
586	RCN3		ACTA2	TMEM99	TADA3	ZC3H15	RBM28
587	AFG3L2		MCM7	CHN1	NXF1	PIP5K1A	LPIN2
588	FCGRT		NAA25	MYO7A	PDDC1	RPL32	COMMD9
589	ZNF362		BST1	OSBPL5	AHCYL2	RPSA	CCDC144B
590	SIRT2		CLPP	KLK6	APRT	TAOK3	SLC5A3
591	MTR		LINC00520	SOX8	VPS13A	UHMK1	TRIP13
592	ESRG		KLHL9	TRPM3	UBQLN1	CRTAP	ETFB
593	DCLRE1C		MLLT11	ARHGEF17	SUMO2	DDX18	BRIX1
594	FAM126A		EIF3B	RARA	HSP90AB1	SEC61A1	ZNF333
595	PMVK		XPO4	ACSL1	LOC286437	SRRM1	ESD
596	THEM4		BCHE	PCSK1	UTY	ANP32E	BBX
597	MYD88		USP39	POPDC3	FAM102A	RPS25	PAN3
598	FAM222B		TFB2M	FAM20C	NEU1	EIF4G2	STX10
599	SMNDC1		SUPT20H	APBB2	HIST2H2AA3	ALG5	VRK2
600	VDAC2		PAF1	EGR2	HIST2H2AA4	ANKRD36	SMARCC1
601	GALNT3		EIF5AL1	HHAT	MYL12B	EEF1B2	GADD45GIP1
602	HNRNPF		RCN3	TPD52L1	CCDC142	ATP5A1	PPP1CB
603	KLHL12		ELOF1	PRSS21	MIF	REXO2	EIF3M
604	FBXW5		FEM1A	SEMA7A	HMGN2	EIF5B	XPOT
605	RPRD2		CASP1	SH3TC1	TMEM258	RPL10A	MRPL33
606	SEMA4C		SUPV3L1	LIF	MTRNR2L2	DLD	GTF2F1
607	MPV17		PROSER1	CYP4X1	TMEM208	COMMD6	PAK1
608	ZFAS1		TIMM44	TRPM4	C4A	RPLP0	DSTN
609	LUZP1		ABCF1	KCNK15	JKAMP	MRPL16	C10orf10
610	CHP1		PHF20L1	KCNN4	SPCS1	TCEA1	CLK4
611	SLC25A5		C1orf52	KYNU	NAGA	GOT2	YWHAE
612	ANKRD36		CTBS	PIGH	TUBB4B	NUP62	SMIM7
613	RPL28		LPXN	LOC151174	SUPT6H	UQCR11	KIAA1551
614	WDFY1		SLC7A6	TIAM1	OARD1	WASF2	C21orf59
615	ESD		POP4	SERINC2	RPS27L	RPL5	MTCH1
616	CDK2		BCKDHA	SPINT1	RPS26	YBX1	GOLIM4
617	CHURC1		MIR1244-1	ST3GAL6-AS1	CYB5D2	RAP2B	GTF2F2
618	RPL17		MIR1244-3	XG	NF1	PFDN4	ACADVL
619	AEN		MIR1244-2	KRT8	LOH12CR2	EIF4B	ENO1
620	NADSYN1		BANCR	TSPAN6	PAQR8	SNHG15	PEG10
621	TIMM17B		EXOSC1	DFNA5	ZC3H6	NCL	CASP4
622	GOT2		RNASEH2A	EPAS1	B3GAT3	MRPL15	SNX1
623	GRHPR		POLR3K	CLU	ERAP1	SNHG16	AP1M1
624	DCAF8		SLC39A13	DENND1A	PAN2	GLOD4	HIPK2
625	NUP93		FKBP7	BOK	CPEB2	SNRPC	PTPN2
626	DDX39A		TMEM168	PPP1R9A	DCAKD	CEBPZ	UBAC2
627	TSTA3		CTPS1	MAEL	SLC35E2	G3BP1	TRA2A
628	G3BP2		WDR3	ABCA2	HIST1H2AC	SLC25A6	RPL18A
629	FKBP11		ARL4A	VAV3	ARHGAP19-SLIT1	GCNT2	SEC61G
630	NOC3L		ZFP91	PDK4	BCL6	PPIA	GLRX
631	ZFYVE21		PSMG1	FTX	FOXD3	HSPD1	LINC00649
632	MSANTD3		MAGEC1	KIAA0040	ADARB2	UBE4A	ERGIC1
633	CINP		ENG	SCUBE2	DTYMK	RBM39	CPNE1
634	PLEKHJ1		FAM204A	SERPINA1	PCDHGA4	TWISTNB	RRP15
635	EIF3M		IFRD2	BTG2	C14orf1	PGAM1	RPRD1A
636	R3HCC1L		DDX49	SH3TC2	PIGP	SRGAP1	CSTF3
637	SMARCC1		DPH2	MAF	PAX8	P4HA1	TBL2
638	EIF2AK2		EIF1AY	PLXNB3	INGX	ZC3H13	TMEM126A
639	DECR1		DYRK2	JAM3	PCDHGA2	PRELID1	RBM39
640	GON4L		UBE2E2	SLC38A1	PRKAB2	PTBP1	CDK2AP1
641	EIF1AX		BCL2A1	CCDC57	KCNJ10	MDM4	MRPL36
642	C19orf70		CCNA2	LAMA1	RASGRF1	OXA1L	ARHGEF26
643	POLR2A		PNP	CXADR	ANKRD20A12P	EIF3D	BTF3
644	STMN1		MTHFD1	C11orf74	EGR3	MTDH	TPD52L2
645	NIPSNAP1		PDP1	PCTP	ATG13	HNRNPUL1	C21orf33
646	TSNAX		ARHGEF2	ARSG	CAMK1G	PRPF31	C11orf49
647	C1QTNF6		YIPF2	ZNF717	NELL1	RPL27A	DANCR
648	ACTR1A		TK1	PCDHB13	COL12A1	ACTR3	EIF3G
649	MRPL21		GPSM2	CD96	NKX3-1	RPL35A	SERINC3
650	RPL8		MAP2K2	ATL1	TNFAIP8L2-SCNM1	SRGAP2C	STT3A
651	LSM14A		FAS	PCDHB16	EIF3C	ARNT	MALSU1
652	RPS7		EXOSC5	CHI3L1	LOC100288069	DEGS1	EIF3B
653	GAS5		HN1	PHLDA3	PCDHGB4	YTHDF2	TWISTNB
654	EIF3L		TRUB2	SLC6A6	EBF1	CYCS	ALG5
655	ACAA2		KTI12	PTPRR	LOC100130370	HNRNPA2B1	PLAUR
656	SNHG5		ANGPTL7	DOK5	LOC100507577	BSG	MAP4K4
657	GART		MAGEC2	PPL	MEIS2	RPL37A	ITM2B
658	SLC31A1		RIPK2	LOC340357	ARC	SPTSSA	ARFRP1
659	RASIP1		AMMECR1L	ULK4	ZNF718	SNRPF	TAB3
660	DCTD		NT5DC2	SLC7A4	KIAA1217	PSMD7	DDX39A
661	NBL1		ACBD3	CXXC5	PTCH1	KDELR1	AIP
662	PPAT		C19orf43	JUP	PCDHGB5	REV3L	ELOF1
663	H2AFJ		POLE3	PTPRK	SLC17A9	SF3A3	METAP2
664	CLCN7		TXNL4A	CFI	KCNH5	GATAD2A	ADI1
665	MAP4		PAN3	FUT8	FAXC	MRPL12	LMAN2
666	SEC24C		CDK9	TMEM242	CITED1	ATIC	TM9SF4
667	TMEM50B		NHLRC3	RAB6B	CREB5	TIMM8B	PAIP1
668	ARPC5		NOLC1	WRB	DSCR8	HDAC1	DHX15
669	ACOT2		CC2D1A	BCR	NAT8L	SNRPD1	ICK
670	DESI1		DOHH	EDIL3	CPEB1	HNRNPH3	UXT
671	RPP14		PHTF1	BIN1	C1QB	SNW1	BST2
672	YTHDC1		YKT6	VAMP8	CHN1	SF3B1	ERCC5
673	ATP5G2		TRMT1	MYO18A	NES	TSNAX	RAD52
674	BAX		BIRC5	ITPR2	SHROOM2	MYCBP2	TMED1
675	ITGB1BP1		PTTG1	SETBP1	AFAP1L2	NOP16	ABCA5
676	ANXA11			PPDPF	LINC00511	SKA2	TUBG2
677	NME4			PLCB1	ATF3	HMGN1	NMD3
678	CD68			VWA5A	MAEL	GBAS	MLLT1
679	TFIP11			PHF8	HMGA2	BNIP3L	SYS1
680	RBM4			ARHGAP31	TRPM2	HNRNPD	TBCA
681	NDUFS7			WWOX	CD33	CHTOP	MYCBP2
682	COX16			TCN1	RUNX1	PSMA7	STEAP2
683	MGAT1			CYFIP2	PAEP	HNRNPA1	TANC2
684	NCBP1			SOD3	ODF3B	LRRC59	DPH1
685	UAP1			KIF17	PKD1L2	LRRC47	FAM210A
686	SNRPF			MAGEB2	IFITM10	UCHL5	LONP1
687	SUPT16H			LAMA5	MAML3	RPS29	DHPS
688	SUMO3			GGT8P	SERPINE1	MRPS10	CLEC2B
689	DDX6			OSBPL10	SLC44A3	PI4KB	C19orf70
690	TRAK2			SMIM3	SLFN13	RPL7	RAB3D
691	PPM1G			BAGE	MICALL2	SF3B4	NCOR2
692	ASH1L			NUP210	YPEL4	MRPS12	OXCT1
693	CRELD2			FGF1	TMEM99	DBI	IFITM3
694	AP5B1			OR7A5	NEO1	RAB6A	TMEM256
695	SEC22C			CTGF	BTG2	PPIB	ATPAF2
696	STT3A			PTK6	KCNN4	TPI1	PCDHB16
697	MED15			DOCK5	SETBP1	RBM4	CLPP
698	SCAP			SEC14L2	ASRGL1	RPN2	EPB41L4A-AS1
699	OLA1			ACSS3	ARHGEF17	AASDHPPT	DIDO1
700	SUGP2			AKR1C3	COL4A5	TXNDC17	UBE2B
701	YLPM1			SLC16A3	PRKG2	PCNP	CEBPD
702	TCIRG1			FYB	CYP2J2	POM121	PCCA
703	RPS27A			NPHP1	AHNAK2	KARS	PELI1
704	USF1			FSTL5	TIAM1	TXN	ZFAS1
705	HSPA4			SGMS1	FIBCD1	PDHB	MRPS24
706	PLGRKT			IGFBP7	HSPA4L	EXOSC10	GAPDH
707	GALT			SMOX	EGR2	HSPA4	DKC1
708	CPSF1			ALDH3B1	BCL2L11	TOMM20	LYPLA1
709	TMEM55A			CELSR2	LRBA	ARIH2	MED16
710	HELZ			ERRFI1	DLGAP1	USP39	ZNF532
711	CS			LYRM9	FTX	IK	HILPDA
712	RAB7A			SEMA3C	SYNE1	THEM4	FAM3C
713	ZCCHC7			ACSM5	LOC254896	FUS	COX8A
714	LRRC58			TSPAN13	LIF	IWS1	MAU2
715	EEF1A1			C2	MT1E	RPL14	FLNB
716	LYPLA1			FAM46A	ZNF595	YY1AP1	DDX1
717	ATG4B			NPL	KIAA1755	LARP4B	FOCAD
718	ABHD14A			SPRED2	PTPRR	ARPC1A	ERGIC3
719	COMMD6			PARVB	SLC6A6	EIF4E	ZMYND8
720	XRCC5			AQP1	EPHX2	UBA2	PTPN12
721	SF3B4			ZNF670	CTTNBP2	SBNO1	ZNF562
722	SDCBP			GUCY1B3	DENND1A	SCAMP3	ADAMTS4
723	ETHE1			DHCR24	FGFRL1	SMU1	PPIB
724	CALM1			TTC8	KYNU	SSR3	COPS3
725	RPS11			HCP5	TRPM3	PA2G4	EFEMP2
726	AK2			MAGEA1	GRIK2	SRSF11	NDUFA7
727	USP54			ACCS	LOC340357	SNRPA1	SORD
728	PPARA			RPGR	SATB1	AP3D1	PAFAH1B2
729	C19orf60			TNFRSF11B	APBB2	HNRNPL	EIF2S3
730	IPO9			FYN	SLC16A3	U2AF1	AASDHPPT
731	RPL10			BFSP1	EFHD1	KIFAP3	KDM5C
732	GIGYF2			SIGIRR	MYOF	PSMD4	NPEPL1
733	KRTCAP2			OSBPL3	NFE2L3	C1orf43	CYP51A1
734	ZNF280C			NEDD9	PTPRK	USP10	R3HDM2
735	NHEJ1			THTPA	WWOX	SNHG3	HNRNPH1
736	CSTB			PLA2G6	STARD3	RNPS1	CSNK1G3
737	ALG8			ZNF331	KLF4	DPP9	SNX24
738	ZC3H13			FOXP1	ZNF717	CAP1	HSP90B1
739	SNAP29			ARHGAP32	LOC728989	GAPDH	WTAP
740	SETDB1			GLI3	COL9A3	MOB4	TP53
741	RPL13AP5			USP6NL	SEMA7A	RPP14	GNAI2
742	CYP51A1			LOC100507547	BAGE	RBBP4	SARNP
743	SNX27			CAMP	PLAG1	RASSF3	EI24
744	PHF3			CDH2	PCDHB13	DSCR3	NAPG
745	PPP1R7			ABRACL	SLC22A18	PHB2	ASL
746	TMEM192			PPT2-EGFL8	ULK4	ATP5L	AFTPH
747	IDH1			ARAP1	FGGY	RPS20	SEC61A1
748	GIT2			METTL7B	DAB2	NELFCD	ALDH7A1
749	WNK3			ABHD12	FGF1	PABPC4	FARSA
750	LTA4H			HAPLN1	ARHGAP15	CACYBP	TANK
751	RNF2			WWP2	CYP39A1	CCDC144B	ATG12
752	SGSM3			RECK	ATL1	SIKE1	C19orf66
753	RPA1			ENPP4	SQRDL	POLR2B	ERLEC1
754	CCAR1			FAM102A	JAM3	RPLP2	MRPL14
755	PNMA1			SNX24	TPD52L1	THOC2	USE1
756	ANKRD30BL			ITGA7	BOK	OSTC	EIF3F
757	KANK2			MAGEA4	CCDC57	FLII	USP22
758	PRDX3			CDH7	TCN1	RPL12	PIGT
759	NFYC			FLJ27354	TMEM242	GPX4	TXNDC17
760	ZNF326			PCDHB11	PLCB1	TP53RK	ARCN1
761	COL4A3BP			LMBR1L	ADM	PTP4A2	TRPC4AP
762	RPS9			DENND6B	MAGEB2	RABAC1	MUM1
763	CLN6			FOXO3	BCL2	ECHS1	TMEM87B
764	TXLNA			ID2	CBX7	DDX21	PCGF1
765	MRPS2			PHLDB2	BCR	SRP14	NUPR1
766	PRMT2			FBXL4	CHI3L1	QARS	TMEM131
767	EIF3D			MPZ	PSMG3-AS1	CALR	MED4
768	IARS2			CTDSP1	SEPT4	EYA3	MKRN1
769	PIAS3			CSAG1	SCGB1D2	NDUFS4	PJA2
770	PPP2R1A			PRPSAP1	CPED1	RBM34	POLRMT
771	SGPL1			EFCAB13	ALCAM	MRPL21	CLINT1
772	SEPHS2			PTCHD4	KRT8	ALKBH7	TIMM44
773	AK3			EHD3	SH3BP4	GOLGA3	UFM1
774	SLC3A2			ALMS1	VWA5A	YWHAB	DARS
775	HNRNPC			TRIML2	MLIP	CLIC1	TMED4
776	PMF1			HIP1R	PTPN13	RANBP1	CALU
777	CAP1			C1RL	GTSF1	SRSF10	BACH1
778	UGCG			FMO5	ACSS3	TUBB	PON2
779	RPL3			RASIP1	KCNK15	CRK	ARGLU1
780	ABHD14B			FNTB	C2	WBSCR22	KDELR2
781	SLC25A44			TYRO3	MAF	ATP5B	CRBN
782	HMOX2			SH3D21	FAP	NME1	PARD6B
783	NOLC1			TTLL5	OR7A5	STARD7	MRPL42
784	NDUFB8			SLC41A1	CDH7	NDUFS8	DNTTIP1
785	AP2S1			CLK4	ZNF670	MTCH2	DIXDC1
786	DPP9			SLC22A4	SCUBE2	AIP	HIBCH
787	SDF2L1			AQP3	SPINT1	CUL4A	SPPL2B
788	CDC42			MPPED2	FAM43A	VPS28	VPS11
789	EPRS			SEMA4F	HCP5	IMP4	ADAM17
790	EHMT1			C2orf82	PLA2G16	PUF60	KDM4C
791	FUT2			WEE1	SCN9A	ZNHIT1	GUSB
792	MAP3K11			LOC389641	SLC1A1	SUGT1	UBXN2B
793	PFN1			LNPEP	ST3GAL6-AS1	GORASP2	AVL9
794	FDPS			RGS5	FBXO15	RPS14	HSPH1
795	PRCC			APPL2	CCR10	OSBPL8	REXO2
796	MRPL37			PIK3IP1	ARSE	RBM42	NAMPT
797	ECD			SERPINF1	BMP8B	FOXRED2	C6orf62
798	ZNF480			FUCA1	FAT1	NOLC1	VPS51
799	SF3B2			CP	EFCAB13	TPMT	TRMT1
800	DCTPP1			CTSO	VASN	UBE2V1	RAB6A
801	PLEKHO2			KIAA0430	ZNF485	GNAI3	LARS
802	CRTAP			TMEM63B	CFI	THOC7	AES
803	SIGMAR1			SULT1C2	CYFIP2	ACADM	PRPF8
804	ZC3HAV1L			TNRC6C	HOMER2	ITM2B	CTBP1
805	SNHG8			MAGEB10	DNAJA4	CYB5B	MEF2A
806	RPL12			GDPD5	LRRC8C	WDR3	DNAJC15
807	ATXN2L			GLCE	CCDC152	EIF3L	PARP4
808	ALAS1			ACAA2	KIAA0556	COA4	CHMP7
809	FAM210A			SPAG4	LINC00239	TIA1	RPL31
810	RPL13A			OARD1	ELMO1	RPS23	RPS6
811	IAH1			CDKN1A	FYN	IMMT	MMADHC
812	RHOA			ATN1	NAALADL2	ABI2	C19orf53
813	METAP2			ANGEL1	KAT2B	RIOK3	FLOT1
814	CCT3			LDOC1	MGAT5	RABEP1	BABAM1
815	NOP56			SESN1	MFAP2	GGCT	SNRNP27
816	GYG1			CRELD2	LCN2	DDX46	MPV17L
817	AASDH			ERAP1	ABHD4	MPHOSPH8	EIF4B
818	B4GALT3			SMPDL3A	EHD3	IFITM3	RAE1
819	CHKB			IFT43	TTC8	MFF	SMIM15
820	COA6			FCGRT	LAMA1	CLINT1	CNOT2
821	ENOSF1			WDR19	MME	SNRPE	RNASEH2C
822	RPL37			APOBEC3G	ZNF608	RPL35	TRAM2
823	HMGA1			WBSCR27	ROCK1P1	EIF6	SAT2
824	ATP5D			BCL6	NINJ2	EIF4H	MRPL4
825	GLTSCR2			CTAG2	RAB40B	PSMA2	TBL1XR1
826	AKR1A1			ADHFE1	FBXL4	HIF1A	GPR108
827	PGLS			ITGB4	SGMS1	RPL7L1	UCHL3
828	QARS			CHURC1-FNTB	PAGE5	RFC2	ACAT1
829	CLTA			INGX	CHURC1-FNTB	PSMC6	NONO
830	IMPDH2			PDE4D	LOC100507547	GOLGA4	PMPCB
831	RPL22L1			MLH3	ZDHHC2	TPD52L2	PPME1
832	EIF3K			ORMDL3	DGCR6	RPL4	CHMP5
833	GPATCH4			C21orf91	FAM118A	PMPCB	PSPH
834	GBA			SAA1	ZNF32	DCTPP1	LPAR6
835	PSPC1			SLC1A4	NOXA1	CCT8	RAB22A
836	RAB5C			ZNF485	APOBEC3G	NDUFV3	RAB3IP
837	USE1			GABARAPL1	CGRRF1	MRPL17	CCDC86
838	NDUFS8			AMZ2P1	FADS3	RPS27	RAB11B
839	TRA2A			GGT7	ST7	TTLL4	BCL6
840	CDS2			ZC3H7B	NT5DC1	OAZ1	HYOU1
841	DIP2A			TMEM173	FMO5	COPG1	PTS
842	RPS15			CFL2	MAP3K14	DDX27	NCOR1
843	POLR3C			PLCB4	SLC2A13	ZRANB2	MLEC
844	PRRC2C			FAHD2A	XAGE3	ADAM15	CMAS
845	RPL26			CCDC107	PREP	G3BP2	EIF2AK1
846	SRGAP2C			TECPR2	FAM229B	BRIX1	AP3D1
847	RIMKLB			FAM168A	LDOC1	SLC19A1	RB1
848	CNPPD1			PRKAB2	LIMK2	YIF1A	TNFRSF1A
849	LAMTOR1			CCR10	ERBB2	SLC25A3	OAZ1
850	MYCBP2			C11orf71	RTP4	PSMB4	RPL26
851	MRPL43			C16orf45	XKR3	SYF2	PRPSAP2
852	TIMM9			GHDC	MRAS	ATG12	LRRC59
853	FTL			ZFYVE26	ABHD12	HNRNPA3	RPS14
854	AIP			ZNF80	ABCA2	NDUFAB1	PPIL3
855	MOB1B			SPG11	C14orf159	RPS2	MAPRE1
856	APH1A			C14orf159	P2RX4	CCNG1	AEBP2
857	DSCR3			NUDT2	CD74	NRAS	C6orf48
858	BFAR			KBTBD3	SMPDL3A	RPS13	SBNO1
859	RPS10			PARP16	GINM1	U2SURP	NAA20
860	DDX50			UXS1	AVPI1	COPS5	CCNL2
861	CIRBP			PPIP5K1	OCIAD2	VPS72	USP39
862	NNT			USP53	ENPP4	RPL30	ASNA1
863	AIFM2			PAGE5	CNN2	RAB3GAP2	CALR
864	C1orf43			GATSL3	LGSN	NME2	CTDSP1
865	RBFA			ANKH	TMEM140	RANBP3	C19orf24
866	SMG7			ABTB1	BFSP1	RPS12	PSMB3
867	TRAF7			RAD51C	TGFBR2	KDELC2	ZNHIT1
868	TUBA1A			PRR19	ACSM5	NDUFS5	SDHD
869	ZNF426			TMEM140	ABCB9	GRWD1	ATP5E
870	CCNI			AAMDC	ORMDL3	HNRNPU	EIF4A1
871	TMEM147			HINT2	LINC00472	CCT5	PLEKHJ1
872	CDIP1			N4BP2	PLEKHA4	HSPA9	VAPA
873	RPS29			PAN2	NQO2	PPAT	LMO4
874	UGDH			RPP25L	RNF146	RPL3	MRPS17
875	POLR3G			SH3BP5	EPDR1	EIF2AK4	CARS
876	HNRNPH3			TMEM80	ERAP2	ATP5F1	CEBPZ
877	ARRB1			TEP1	ITPR3	TPT1	PRPSAP1
878	GATAD2A			MOCS2	MIF4GD	RPL9	RANBP3
879	UBXN2A			C2orf74	PTGR2	KEAP1	RPL39
880	MPDZ			TUBG2	TLR1	RSL24D1	ARRDC3
881	FAM204A			NINJ2	CTAG2	PRCC	NSA2
882	CEP135			TM7SF2	GCHFR	TRAF7	TMEM161A
883	PLCXD1			GBAP1	CCDC107	TRPC4AP	UBA52
884	GNPAT			APBB3	RGS2	MIA3	DLD
885	CABIN1			ZMAT1	PNPLA2	RPL23	ZNF655
886	ARHGAP5			TMEM2	KIAA1109	ANKRD17	RAC1
887	ABL2			TMEM198B	UCN2	MRPL34	RPS21
888	RPSA			PAGE2B	FNTB	RPL22L1	ADCY6
889	CCDC43			AASDH	SUMF1	SYNCRIP	VPS16
890	UCHL5			ELK3	ADPRHL1	LAMTOR2	BCL2L2-PABPN1
891	FLII			ERLIN2	FUT8-AS1	FAM204A	IVD
892	IWS1			KANSL1-AS1	ABTB1	SMG5	ZRANB2
893	GARS			ERV3-1	MKRN9P	SGTA	ZFP36L2
894	SYNCRIP			SYTL2	SAMHD1	PNRC2	ILF3
895	UFD1L			BBS1	MKNK2	RAB8A	WDR60
896	DHX9			SYVN1	AVIL	MPHOSPH10	DDX27
897	ZC3H12C			FAM229B	ACCS	RPL7A	RPS25
898	RBM5			ALG12	RNPC3	PRPF38B	DDX49
899	PPP2R3C			REM1	ZNF432	RPAIN	NDUFB7
900	TRAK1			TM9SF1	FLJ27354	CCAR1	BET1L
901	SLC25A51			HTRA2	PRR4	ATP5O	FKBP8
902	CNTLN			PTGS2	HIST2H2BE	TOR1AIP2	TOM1L2
903	POLR2B			SPSB2	DDAH2	CRCP	ZNF117
904	PTPN1			SGSM2	LOC100506100	PSMA5	ARMC6
905	EIF4A1			CITED2	ZMAT1	PNO1	DNAJC21
906	ARHGDIA			RGP1	PIK3IP1	EIF3B	SNAPC3
907	RPL21			ITGA10	IFT43	RABGGTB	MCOLN1
908	C16orf62			UBTF	PDK2	RPL27	WDR70
909	USO1			ALDOC	DNM1P46	PITHD1	ZNF783
910	NME6			CSAG4	UNK	TARS2	RPS15
911	MRPL11			DDAH2	NME3	KCTD20	CBFB
912	RPS15A			EML3	CST2	MRTO4	ZNF208
913	UQCRC2			SDF2	YPEL3	ABCE1	ABCA13
914	DCK			MRPL43	DDX3Y	AFG3L2	DPF2
915	COA4			TNFSF4	KDM5D	OGFOD1	COPS5
916	FAM217B			CDK10	SERPINI1	MRPL9	PNPLA6
917	DARS			PIGP	SH3D21	DNAJC2	OVCA2
918	EYA3			APBB1	DLGAP1-AS1	MARCH7	PEX16
919	SKA2			PAGE2	GIT1	COPB2	NDEL1
920	ANKRD52			SERPINI1	CPT1B	SRP9	ABCA1
921	RAP2B			ABHD4	GSTM1	MCM3AP	ZDHHC4
922	PFDN2			TIPARP	GSTT1	GFPT1	RPL10
923	SNRNP40			FADS3	DAAM1	RPL21P28	PREPL
924	RPL39			TGM2	CD52	ABCF1	ABI2
925	POLR3GL			NME3	SDR39U1	RMND5A	RNF216
926	CPNE3			POLR3GL	RMRP	SNRPG	SNHG15
927	TWF1			PIGO	PPIP5K1	HCG18	C1QBP
928	GTF3C6			C10orf10	LOC100289230	EI24	RPAIN
929	NDUFV3			C6orf226	SLC22A4	DNTTIP2	CCDC130
930	PPP6R2			LOC728752	CDH2	PTCD3	ACOT8
931	SNW1			GIT1	USP53	RPLP1	SLC4A7
932	MSTO1			CCDC127	B3GALT4	IPO7	CALM2
933	DDX39B			PTPN13	CREB3	BTF3L4	CCT7
934	DMXL1			KLRC2	GPR107	COQ10B	ZNF506
935	HMGXB3			TP53TG3D	GSTZ1	FAM60A	TMEM205
936	YIF1B			ST7	PEX12	PRDX3	ZNF626
937	ME2			HRNR	LOC100289511	NHP2	RPL36
938	ARHGAP17			CDC25B	KCNJ2-AS1	MAZ	SERPINB1
939	AP2A1			RDH5	SULT1C2	AFMID	ZC3HC1
940	SPECC1L			VASN	TP53TG3D	PRPF3	PHF14
941	RAB1B			LOC155060	FAM46A	PCMTD2	TMEM248
942	PCNA			NRSN2	MFSD6	TMCO1	LUC7L
943	DGCR6L			KRTAP19-1	SESN1	NDUFS1	SCAMP1
944	COX6B1			ADD3	C4B_2	IRF2BP2	RSF1
945	ECH1			VAMP1	C4B	RBBP5	COPB2
946	ILF2			PDK2	CARD16	DCAF13	NME1
947	EEF1D			SPESP1	PLA2G6	FTL	SF3B2
948	KDELR1			NT5DC1	METTL7B	PSPC1	IL6ST
949	PBRM1			MAGEA12	NMRK1	ARPC4	UCK2
950	SPCS2			TAPBPL	GSTT2	PRR13	MAN2C1
951	SRM			MIF4GD	RSPH3	NOSIP	STAMBP
952	PTRH2			NT5C	USP9Y	ENOSF1	RPL37
953	SNX5			PRR4	MAGEA3	MRPL14	RPS28
954	TRIM27			SVIP	RNF43	PSMG1	RPN1
955	ANKLE1			MBD6	ARL17B	TMF1	TMEM167A
956	RAB5B			LANCL1	TP53TG3C	SH3GLB1	CPD
957	REEP3			AP1G2	SCARNA17	CD68	CAPZA1
958	FAM207A			CRELD1	CLSTN1	BCKDHA	EIF5A
959	RPL36			SP1	LOC154761	UFC1	ESF1
960	ACAT1			RPL23AP7	RGPD6	COPS6	GLOD4
961	ZCCHC9			LOC100507577	POTEM	CDV3	LSM5
962	CAMTA2			PNMA1	TP53TG3	TMEM120A	POFUT1
963	DEGS1			PLEKHM1	TP53TG3B	LIMD1	CCT2
964	PPM1K			FTH1P3	FAM224A	MRPS16	STRAP
965	WDR6			OCIAD2	CSAG3	MRPL32	IK
966	PTPN23			CREB3		MRPL38	HSPD1
967	HEATR5A			UBE3B		PRKCA	TNPO2
968	RPS12			PTGR2		CDC73	NOP16
969	RPL18			FAM118A		GTPBP3	SCAF11
970	ANKRD17			GSDMD		UBE3A	DNMT1
971	G3BP1			PPP4R2		WDR6	MRPL15
972	PGPEP1			NMRK1		TPR	ALKBH5
973	P4HA1			SGSH		NDUFB3	ZC3H15
974	LIMD2			ELMO1		AZIN1	MRPL32
975	KLHL22			ZNF432		MCM7	GOLGA3
976	VPS35			LOC284412		DDX39B	SUB1
977	CCNK			CDK17		SNRPB	MPHOSPH10
978	RPS8			ANKRD20A12P		MARS	PSMC3
979	MRPS16			MAGEA6		TAF1D	POMP
980	EIF4A3			GSTM1		TMEM55A	PIN1
981	SGTB			C4A		HAX1	LCLAT1
982	TARS2			MKRN9P		WDR18	NSRP1
983	OLFML2A			CTTNBP2		C5orf15	UQCR11
984	SMC6			SOCS5		MRPL19	PPFIA1
985	RPL10A			CHKB		PCID2	RFC2
986	RBBP4			RMRP		ZMYM2	WBSCR22
987	TRAPPC2L			YPEL3		DDX56	CRNKL1
988	HNRNPUL1			FAM84B		DEDD	TXNDC15
989	TROVE2			HIPK3		NACA	GPKOW
990	FAM98A			NT5C3B		SDE2	MAN2B1
991	WDR5			RSPH3		DNAJA2	ZNF395
992	ANKRD12			PCOLCE		GCSH	PHB
993	GRWD1			ZNF280D		KRR1	PRELID1
994	ZNF562			PEX12		UBL5	MED28
995	RSL1D1			LINC00623		PDS5B	RBM26
996	ITSN1			RABL2B		SEPHS2	CWC15
997	SNHG16			PCED1A		CNBP	USP34
998	TRAF3IP2			C4B_2		SUCLA2	RPL21
999	DPP3			C4B		SERP1	TVP23C
1000	SCFD1			CA8		PBRM1	PSMA2
1001	C14orf166			EGFL8		SNHG8	SSR1
1002	PGAM1			CBWD3		BPNT1	SRSF9
1003	ANP32E			POTEM		TMED5	EIF6
1004	EEF1G			ARL17B		NME4	PGLS
1005	STAT6			TP53TG3		PAK1IP1	COPS6
1006	EIF3G			TP53TG3B		DR1	TPI1
1007	SDAD1			LOC100288069		POLR2I	SMTN
1008	VPS4B			RGPD6		WDR12	KXD1
1009	DIP2B			LOC100506844		WDR46	SSR3
1010	UNC45A			LOC154761		MOB3A	RAD1
1011	ASCC2			DLGAP1-AS1		MTX1	NCLN
1012	USB1			ARHGEF35		PIH1D1	CRK
1013	CTPS1			CSAG3		ZFX	CCT6A
1014	CSNK1E			FAM27B		ANKRD12	MEA1
1015	CHTF8			TP53TG3C		SRSF7	MRPL22
1016	RPL35			FAM224A		PNN	SLC35C2
1017	HNRNPD			MSMP		FASTKD2	BAZ1B
1018	SUGT1					DDX49	CLIC1
1019	SNHG3					APPL1	PGGT1B
1020	ZNF146					WDR83OS	DNAJB11
1021	KPNA2					SLU7	MRPS10
1022	YTHDF3					GSPT1	RPL23
1023	RPS3A					EXOSC4	EIF2B1
1024	FAM136A					VPS26A	CCT4
1025	LMF2					APH1A	KLRC2
1026	ALDH1L2					NKTR	CBX3
1027	MAZ					C19orf43	PCGF3
1028	TUBA1B					MRPL22	EIF2A
1029	BLOC1S2					CNOT7	RMND5A
1030	MRPS14					RBM8A	TIMM8B
1031	PTBP1					GABARAP	WDR83OS
1032	RPL7A					GPS2	FAM96A
1033	YIF1A					PTMA	PNPLA8
1034	RABIF					CSNK2B	SRA1
1035	NTPCR					WDR82	CUL7
1036	MGRN1					MRPL30	SOD1
1037	AP1M1					RNF10	CCT8
1038	CDC73					SPRYD7	KLHDC10
1039	RINL					FLAD1	RPL7
1040	SCAF4					NHLRC3	DERL2
1041	DEDD					TMEM167A	TIMM13
1042	BPNT1					PRKRA	TMED7
1043	CHKA					CHMP2A	RSL24D1
1044	EIF4B					MRPS34	RPS27A
1045	AFF1					IDH3A	NHP2
1046	AVL9					TMEM165	TPT1
1047	ZFYVE16					DNAJA3	DCTN3
1048	PCID2					DNAJC15	POLR2E
1049	COX20					RNF216	BAG4
1050	TMEM189					ELP3	SERBP1
1051	SNRPA					TRAPPC1	FLII
1052	OVCA2					BCAN	IFT57
1053	RPL11					HYOU1	REST
1054	AP1G2					RPL24	ATP5L
1055	CARD8					RPA1	NCOA3
1056	UBA52					RPL34	IFT52
1057	RBM34					RIT1	CRCP
1058	FUS					RC3H1	RAD23A
1059	DDX17					TTC37	ARHGAP21
1060	VAT1					RNF2	MCM7
1061	TOR1AIP1					IDH1	NDUFA4
1062	EML4					SEC22C	YWHAG
1063	MEGF8					MRPL24	SHMT1
1064	EEF1B2					THAP5	EIF4H
1065	NUMB					ATAD1	VPS33A
1066	NCL					ZNF621	NDUFA1
1067	ADIPOR1					ZNF557	RNF114
1068	NLN					LPGAT1	TUBGCP3
1069	RABEP1					DIEXF	RPS13
1070	CLN8					DNM1L	THAP5
1071	PSMG1					SLC35E1	COPG1
1072	MRPL12					DIS3	CAPS
1073	POLR2L					TMED7	HMBS
1074	RBBP5					SYT11	ATXN7L3B
1075	LZTS2					RPL41	LSM3
1076	ZNF281					GNPAT	TECR
1077	AK1					DHX33	RPE
1078	GTF2F1					SRPK1	ZHX3
1079	SCAMP3					MRPS23	OTUB1
1080	NUTF2					PTEN	COX17
1081	FRA10AC1					STOML2	PDHB
1082	PTEN					ACBD3	TMED2
1083	PART1					EIF2S1	FAR1
1084	AGPS					NIP7	MRPL21
1085	RPL5					ARF6	CKAP4
1086	EEF2K					TRIM13	EIF2AK4
1087	SLC25A3					DDA1	CCNG1
1088	NDUFB1					MYO9B	GPD2
1089	SRSF7					TNPO2	EMC6
1090	MLXIP					FKBP14	UCKL1
1091	TIMM17A					DCP1A	RANGRF
1092	CEBPZ					BLOC1S2	RRP9
1093	WSB2					GMPS	LINC00493
1094	S100PBP					ACOX1	SKP2
1095	PSMB4					CTBS	MRPL17
1096	CCNG1					STX10	SH3BGRL3
1097	BTF3L4					XPO1	HARS
1098	PEX19					DCTN5	ATP13A1
1099	MBD6					INTS7	NDUFV2
1100	GPHN					NRN1	EEF1G
1101	SHC1					AURKAIP1	CWC27
1102	FLAD1					NAA15	KRR1
1103	CCT4					TPT1-AS1	EMG1
1104	C1QBP					ETFB	ATP5D
1105	DCUN1D1					PRPF4B	RPUSD3
1106	FEM1B					CUL5	NACA
1107	RPLP0					SLC25A11	P4HB
1108	ZNF330					TBRG1	SLC39A10
1109	EGLN2					MRPS14	ATP6V1F
1110	SLIRP					B4GALT3	PAPD4
1111	RBM4B					SUPT7L	HNRNPA1
1112	RPL37A					B3GALNT2	CERS2
1113	APOLD1					METTL21B	SLC25A11
1114	SRGAP2					EIF4EBP2	DNAJB9
1115	HMGN1					FOXN2	RPS18
1116	NMRAL1					APEX1	YIPF2
1117	MEF2D					POLR2D	MRPS18B
1118	HN1L					PSMG3	PTRHD1
1119	C14orf1					TSR1	LOC441601
1120	RAB8A					ARRDC3	TYK2
1121	AAMDC					ALAS1	DNAJC2
1122	TECPR2					PPP2R5C	ROMO1
1123	FASTKD2					VDAC3	MPRIP
1124	RIT1					NLN	CDV3
1125	DHRS4-AS1					MED29	MOB3A
1126	SSNA1					COPS2	WDR46
1127	SMG5					UBE2H	PCBP2
1128	LAMTOR2					AKT2	EID1
1129	CRK					RALA	HSP90AB1
1130	RCHY1					LRRC41	GPX4
1131	NOB1					NFYC	KAT5
1132	SMIM4					MECR	TMCO3
1133	POLRMT					EIF1AD	DDX56
1134	PDCD11					NUDCD3	YIPF3
1135	ATP7A					SNAPIN	POLR3E
1136	TUBB					AP3M1	IMP4
1137	ZNF780A					NAA50	HUS1
1138	CC2D1B					INTS3	MRPS26
1139	STRADB					RPE	RALGAPB
1140	PYCR2					VPS4A	SDHAP3
1141	TP53					NUBP2	PAFAH1B1
1142	RPL14					CHD1	METTL5
1143	MAPK1IP1L					ATXN2L	DDX47
1144	TOX4					NFKBIB	ING4
1145	ATP5A1					RBM12	ABCC4
1146	RPS27					LSM2	RNF168
1147	SLC25A6					MLX	GTF2H1
1148	MPC2					SNHG1	NKIRAS2
1149	RPS28					GLRX3	ZNF91
1150	ONECUT1					KRI1	NUP160
1151	NIT1					HN1L	GNL3
1152	DCTN5					MPRIP	PRR13
1153	TFPT					RAP1GDS1	BOLA3
1154	GPATCH2					METTL16	TP53RK
1155	MICU1					SCAP	SRPK1
1156	GMFB					NMD3	UBXN6
1157	MRPS11					BRD4	RRAGA
1158	SEC23IP					PPP3CA	ZFAND2A
1159	UBA2					RMDN1	MRPS30
1160	HN1					TP53	MRPL54
1161	SYT11					GPX1	GOLT1B
1162	ABCE1					SEH1L	UQCRQ
1163	PDS5B					FAU	SSBP1
1164	POLR2E					YEATS2	C8orf59
1165	CCDC171					FAM168B	UBE2G1
1166	GABARAP					SEC24C	AAAS
1167	RPS20					SP3	PSMG3
1168	OR7E156P					SEC23IP	MRPL45
1169	COG1					YTHDF3	POM121
1170	SLC35A4					SFRP1	WDR74
1171	ANGEL2					SNX2	SNRPD1
1172	TMOD2					ITPA	EIF3J
1173	QRICH1					MAGOH	RPS11
1174	MAN2B1					LOC100506548	ARL6IP4
1175	TRAPPC4					LIN7C	MANF
1176	HSPA8					SETD5	CRYBG3
1177	RPL32					WTAP	COMMD7
1178	CCSER2					GPR180	POLR1B
1179	VPS18					MED8	TRIM5
1180	TRAF5					MCCC2	METTL7A
1181	AZIN1					PILRB	RPL35A
1182	BLZF1					PKD1	LIN7C
1183	BOLA3					NAA25	TAF1D
1184	RHBDD3					BAZ1B	GTPBP3
1185	RPS18					LENG8	PGAP1
1186	ZBED1					ELAVL1	RAB24
1187	IMP3					ZDHHC20	C1GALT1
1188	MRPL24					LSM5	SP3
1189	HMG20A					C10orf11	UBL5
1190	TMEM251					RXRG	TTI1
1191	RBM42					GAPVD1	WDR12
1192	NHLRC2					UBE2G1	MKKS
1193	PDSS2					NR2F2	ZNF791
1194	PNN					ALDH1A3	RNF181
1195	RC3H1					COL4A3BP	RPL32
1196	EIF2S1					UBAC2	SNX21
1197	TIMM22					MRPS26	TMTC3
1198	RPAIN					PEX19	RGL2
1199	RPS23					C19orf12	COX5B
1200	RPL36AL					RAB22A	VAMP1
1201	METTL13					PMVK	RPL4
1202	TAX1BP3					RAP1GAP	TMEM126B
1203	CCDC107					DIP2A	COG6
1204	RBM12					DCP2	RPL23A
1205	TMEM120A					MAU2	RPL19
1206	LENG8					KBTBD6	MRPL51
1207	POM121					FAM20B	TVP23B
1208	CLSPN					POLR2H	HSPA5
1209	TPP2					MEIS1	MKNK2
1210	MPDU1					IGF2BP3	MCTS1
1211	CEP57					DLL3	LOC388692
1212	TPT1					NFIB	SNRPB
1213	UFC1					PRKXP1	PPP1R18
1214	UPF3A					CSNK1G1	DPY19L1
1215	HNRNPA1					ALX1	MSH6
1216	LIG1					WDR36	PDHX
1217	SMC5					HMG20A	SNX22
1218	HINT2					SKAP1	B3GAT3
1219	PCBP1					TMOD2	KRI1
1220	MRPS15					COL4A2	NAT9
1221	PLEKHG2					TROAP	HINT1
1222	POLD4					LOC400043	RPLP2
1223	ZBTB8OS					L1CAM	ASXL1
1224	MLX					HMOX2	KCTD9
1225	UROD					MT1A	RPS23
1226	RMDN1					HOXD4	DCP2
1227	HOXC10					SEPT5	ORMDL1
1228	PRPF31					MT1G	TUFM
1229	PRMT5					FGF13	AHSA2
1230	CDC42SE1					PCDHGA12	PPIA
1231	ALKBH7					RNMT	ETV6
1232	MTX1					SRA1	KLHL9
1233	NOX4					SPDYE5	NSUN5
1234	EI24					ACBD6	CCDC14
1235	CEP68					AMMECR1	CACYBP
1236	MCM3AP					CBX8	GTF3C3
1237	MRPL4					MT1F	KIF3B
1238	KIAA0930					CHERP	BRAT1
1239	THOC5					ESRP1	TTC19
1240	HAUS5					POLR3C	RPL9
1241	TFAM					NFATC2	C12orf57
1242	INTS3					TFAP2C	PSMA7
1243	SAFB2					PURB	COG3
1244	RPL27A					ARL16	PRDX5
1245	AKT2					DLEU1	DVL2
1246	MYO9B					KAZN	FKBP2
1247	PPIL2					LTBP4	SNTB2
1248	RAB2B					GALNT18	SERP1
1249	NUP62					ELOVL2	METTL21B
1250	TUFM					NGEF	MRPL34
1251	AP3M1					PKNOX2	BIRC2
1252	CCDC125					CACNA2D4	PICALM
1253	PRRC2A					GDNF	ZNF3
1254	DDX21					SLC12A7	NUP205
1255	RPS21					ADAMTS2	NFU1
1256	SLC25A1					UBD	TAF9
1257	C19orf48					AGPS	STOML2
1258	BCKDHA					GPC4	ELAC2
1259	TMEM70					ECE2	RNASEH1
1260	GNPNAT1					SLC35F1	DND1
1261	HNRNPA1P10					CDKN2B-AS1	TMEM259
1262	RPL30					MRPL36	DDX41
1263	CHCHD1					MRPL42	PABPC1L
1264	PGAM4					PHF20L1	NELFE
1265	INTS4					HRH2	WDR6
1266	ZC3H7B					C3orf70	RNASEK
1267	RNF115					ADCY2	DPM1
1268	YDJC					KCTD15	NDUFA2
1269	CRTC2					RPS6KA2	UBXN1
1270	NSF					PKD1P1	USP53
1271	HNRNPL					WIPF3	ZNF43
1272	MOB3A					RAMP3	ATP5I
1273	SAT2					LINC00629	SPAG7
1274	CBLL1					EXOC6	MRPL38
1275	GBAP1					CBS	LTN1
1276	C19orf12					INPPL1	KRIT1
1277	POLR1A					MSC	TRAPPC4
1278	CCNB1IP1					IGFBP5	GPS2
1279	VAMP2					COL15A1	SRM
1280	TIMM44					ZNF536	SP1
1281	ATM					DYNC1I1	PHB2
1282	ZBED6					BCAR1	ZNF737
1283	RPL9					FMOD	RPLP0
1284	GPX1					CDH3	CHCHD5
1285	MYADM					TPPP3	ZMYM2
1286	XPR1					ACSS1	MED13L
1287	GYS1					TMEM54	PFDN5
1288	NSL1					ZNF518B	B4GALT5
1289	PRPF39					RP9P	SLC5A6
1290	RRAGA					IRX6	CHMP2A
1291	TIMM23					EXTL1	MTX3
1292	PRR14L					TERT	RPL24
1293	RBM8A					POLG	RPLP1
1294	FAM167B					IGFBP3	PGM2
1295	WDR11					CNRIP1	DIMT1
1296	EIF3I					PDGFA	CSNK2B
1297	RPL4					MMP17	PGM2L1
1298	HIF1AN					CRIP1	DDA1
1299	FAM161A					CNIH3	POGLUT1
1300	NIP7					PBK	MAGEA3
1301	TP53RK					FAM89A	MRPL53
1302	PSMD4					PTGDS	ARFIP2
1303	CWF19L1					FAM65A	TRMT112
1304	DALRD3					HAUS7	MUC15
1305	RRP1B					MCOLN2	FDX1L
1306	C2orf69					ANTXR1	GPN3
1307	LDB1					PDZRN3	NUDT15
1308	TSTD1					ZMIZ1	RPL37A
1309	LSM2					MYO7A	GALNT1
1310	HECTD1					DKK3	TSR1
1311	MECR					SRPX2	GPANK1
1312	SNAPIN					KDELR3	C19orf43
1313	ACOX1					MICB	FBXO9
1314	FECH					TCEA3	FOXN2
1315	KIAA1143					MID1	RFXANK
1316	CACYBP					CYB5R2	HOTAIR
1317	RPL23					SLC43A1	FBXO22
1318	DTD2					NRCAM	BAGE4
1319	GTPBP3					CLEC11A	BRD4
1320	CHD3					FAM188A	TBC1D23
1321	PHB2					TGFB1I1	FNTA
1322	PPRC1					FRZB	POLR2M
1323	ZNF292					OCRL	CRLS1
1324	MRPL41					FAM20A	KCTD3
1325	ZMAT5					PTP4A3	CHPF2
1326	CFL2					RAB6B	GPN1
1327	TRAF4					FAM156A	SLC25A12
1328	CUL5					DOCK4	KIF2A
1329	RPLP2					TNFRSF19	POLR2C
1330	SLC39A1					PXDN	NOL6
1331	TUBG1					CAMK2N1	ANKIB1
1332	TCTN3					GATM	WIPF2
1333	SNRPE					IDH3G	WDR73
1334	GPR89A					COL1A2	AHCTF1
1335	RPL34					COL18A1	MAK16
1336	SLC25A15					TBC1D4	EXTL2
1337	RELA					SCML4	LINC00623
1338	POLR2I					CDKN2B	BET1
1339	DGKE					DPYSL3	FAU
1340	RNF167					EPN2	SRP14
1341	SNAPC3					ARMCX2	AGFG1
1342	ARF6					FHIT	SKIV2L2
1343	WDR12					SHISA2	COX7B
1344	TIMM8B					PRKCD	SKIV2L
1345	RPS6KC1					WNK4	ZFAND1
1346	MRPS18C					ENOX2	CNTNAP3B
1347	RPLP1					KIT	ZNF431
1348	ORC6					LDB3	PFAS
1349	WASH2P					CLCN5	MANSC1
1350	PRKXP1					TPM1	SIX1
1351	PTMA					PIGA	PDS5B
1352	UBA6					HID1	CDK5RAP1
1353	ZNF749					PTGFRN	SESTD1
1354	RAN					EGFL7	RPL27
1355	HAX1					HEY1	ITFG2
1356	MRPL35					TFF2	ARFGAP2
1357	SETDB2					PALLD	CES2
1358	HOXB13					SEPT3	MAP3K2
1359	GDE1					STARD13	KIAA0907
1360	AKAP11					GPR37	POTEF
1361	LINC00662					ARHGAP4	METTL16
1362	TMEM220					DNAH9	TMEM258
1363	ZNF549					ITGB4	NR2F1
1364	ERF					MAST3	GLS
1365	RASGRP4					TGFBI	ALG9
1366	PTBP3					FHL1	DRG2
1367	C10orf76					SORBS3	MAGEA6
1368	RPS6KB2					RGS16	ZNF708
1369	EIF1AD					RDH13	MPDU1
1370	APEX1					COL6A2	ZNF286A
1371	PIH1D1					GLDC	MAN1A2
1372	OSTF1					TREM1	TMEM175
1373	CBY1					RBFOX2	EVI2A
1374	DENND4B					CMTM7	FAM117B
1375	MRPL9					SH3PXD2A	KLHL5
1376	NBN					FAM65B	PPAT
1377	TP53I3					CABLES1	FOXC1
1378	UTP3					KIRREL	CBWD2
1379	SLC17A5					HDAC4	ALKBH7
1380	RPL27					TXLNG	PURB
1381	COX10-AS1					KIAA1211	TOP3A
1382	CAD					PDLIM1	RPS27
1383	RCOR3					TNS1	AGPS
1384	FEN1					SMYD2	USP32P1
1385	RPL41					FRMD4B	MCRS1
1386	HECTD3					TF	PGM3
1387	SHOC2					MIR100HG	ULK3
1388	ZMYM6					FCRLA	MIDN
1389	ACBD5					SLC2A10	C1RL
1390	SMIM15					TEAD4	ATL2
1391	COX15					PLCD1	POM121C
1392	HMGXB4					CDCP1	CETN3
1393	DNAJC18					DMPK	ZNF493
1394	ZNF410					FST	ZNF100
1395	METTL16					LSAMP	C11orf57
1396	KLHL8					ITIH6	USP24
1397	PATL1					GDAP1	TDG
1398	CEP85					COL11A2	SLC33A1
1399	KHSRP					TMEM246	TBX3
1400	VPS36					RGS10	GPCPD1
1401	PPM1F					ACSBG1	BAG1
1402	MMACHC					CXCL1	ZBTB44
1403	GPS2					PEPD	RPL41
1404	THAP6					DGCR14	CHD3
1405	CISD1					PLEKHG3	VARS
1406	TCEANC2					HLA-DPB1	TRIM56
1407	ZNF566					EPHA3	KBTBD6
1408	ISG20L2					ITPKB	LOC100506548
1409	MIR4461					CD4	ZNF148
1410	NR2C1					MAP2K3	FEM1A
1411	C22orf29					FAM174B	CCNT1
1412	DDT					PHKA2-AS1	DLX1
1413	ATN1					RGS3	SH3GL1
1414	LIN54					FAF1	LOC400043
1415	LINC00094					NBPF3	ANKRD13A
1416	EXO5					TUBA8	TRMT6
1417	TTL					MED27	METAP1D
1418	MTFP1					C10orf90	MEIS1
1419	SHKBP1					CDC42EP1	TBX15
1420	ZNF80					TACC3	DLX6
1421	RPS26					CHTF18	FBXO11
1422	KIAA0907					CLDN1	PIK3R2
1423	ZNF197					RPP25	WIPI2
1424	PXK					UCHL1	PIP4K2B
1425	WDFY2					MMP8	ZNF286B
1426	BOLA3-AS1					HEATR1	ZZEF1
1427	UCK2					VEGFA	SEC24A
1428	PEX26					RAP2C	POLR2J
1429	WDR75					MT1L	SORCS2
1430	DARS2					A1BG-AS1	SYT6
1431	CHD8					CDC42BPA	MFAP3
1432	ZMYM2					EPS8L2	CPXM1
1433	DHX33					MEST	HS6ST2
1434	ZNF687					VIT	NFASC
1435	ZBTB24					ROR1	ANKRD20A12P
1436	SCNM1					TTC39A	GID8
1437	TIAL1					PINX1	GADD45A
1438	GMPR2					EHD2	JRK
1439	WDR76					B4GALT6	MRPL48
1440	TRAPPC6B					B3GNT7	MTRF1L
1441	MRPS31P5					ABT1	LYSMD1
1442	TRAPPC11					COL22A1	CBX2
1443	SLK					GPC1	EGFLAM
1444	IPO4					CYGB	MT1G
1445	HCG11					SLC13A3	MRPL2
1446	LCOR					MAPK12	NGFR
1447	ARHGEF39					LCP2	TMEM163
1448	SLC25A17					MCHR1	GPR153
1449	MMS22L					HAS2	RXRG
1450	HSD3B7					YAE1D1	TRIM36
1451	MTHFR					HAGHL	POLR2J3
1452	POM121C					C5orf30	LRTM2
1453	TRIM32					EYA1	NOMO2
1454	PTRHD1					C9orf142	DUSP15
1455	TSR1					LRP5	PCDHGB4
1456	LOC652276					JAZF1	POTEM
1457	NOL8					AQP1	SPDYE5
1458	CHERP					MX2	GTF2IP1
1459	PRPF4					ST6GALNAC3	TGFA
1460	TNKS2					DOK5	PRRX1
1461	C3orf62					TUBB4A	KCNMA1
1462	CBWD1					FADS2	PCDHGB7
1463	CDKN2A					TDRD7	UPK3BL
1464	TATDN1					UAP1L1	PCDHGA11
1465	DPAGT1					ID3	NRG1
1466	IGHMBP2					OSMR	MT1M
1467	RABL2B					CPN1	SYBU
1468	POLR3A					PAM	EPHB3
1469	ZNF839					LPL	SOX8
1470	SLC6A17					TESC	DNAH2
1471	CHML					BCAR3	MCTP1
1472	SLC25A24					FAM129A	PDE4A
1473	THAP4					SLC1A3	AMMECR1
1474	RIPK4					CTPS2	GNAS-AS1
1475	NUDT22					RASA3	BMP4
1476	RBBP9					PHF6	LAYN
1477	HOXA10					CMSS1	CD70
1478	RP2					NREP	NTM
1479	MTHFS					CCDC167	ICOSLG
1480	GTF2H2C					ADORA2B	BPIFB1
1481	C10orf11					RGL1	NFIB
1482	PIGC					CYB561	ST8SIA5
1483	RAP1GAP					TRIM14	HOXD9
1484	GINS1					RHBDF2	ACSS1
1485	HSDL2					ADARB1	PPP1R1B
1486	PLAC4					ISG15	BMI1
1487	CD40					LMO4	NPTX2
1488	HLX					CDCA7	ANO1
1489	FGF13					MEGF8	DYNC1I1
1490	TRMT5					STX8	GDNF
1491	MAL					SAA2	CHRDL1
1492	BNIPL					ERICH1	STRA6
1493	CLDN14					RBMX2	PKD1P1
1494	PRKCB					RAB9A	HOXC13
1495	SEPT5					RNF219	CLCN4
1496	NOP2					DNPEP	GJA5
1497	CCDC8					PLA2G4C	KCTD1
1498	RANBP17					KLHL20	CPXM2
1499	ALX1					ITGA4	GPC4
1500	WFDC1					TCF3	TSPAN11
1501	KAZN					GNB1L	CYTL1
1502	NR2F2					ALS2CR11	MT1F
1503	SPDYE1					RNASE1	CSMD1
1504	FXYD6					GPX7	RASAL1
1505	SYN3					UBE2E2	COPZ2
1506	RAC2					RARG	PREX1
1507	TSPAN9					RAMP2	C1QTNF1
1508	PCDHGA12					LARP6	SPOCK1
1509	EGFL7					TMEM45A	CHN2
1510	COL22A1					SLC22A17	AGAP1
1511	KREMEN2					MOXD1	FBXO3
1512	RPS6KA2					ATP7A	FGFRL1
1513	IGFBP5					LGALSL	DSCR8
1514	OAF					LOX	ZNF343
1515	KIF26B					TUBB6	EPAS1
1516	LTBP4					GFOD1	SCHIP1
1517	PCBP3					HDGFRP3	MEGF10
1518	ENTHD1					BAALC	RAPGEF4
1519	RAI1					PRIM2	WIPF3
1520	IL2RB					MOB3B	UNC80
1521	LRAT					SCRN1	AHRR
1522	FAM69C					GAB2	MAG
1523	BTAF1					LATS2	CLMP
1524	GJB2					VANGL2	ANTXR1
1525	EPS8L1					ANAPC15	LZTFL1
1526	GPATCH2L					LOXL2	DDAH1
1527	AHRR					VPS37B	DHH
1528	ZNF536					CTTNBP2NL	TLE2
1529	NR4A3					MAP1LC3A	RTN1
1530	CRTC1					PHLDA2	TKTL1
1531	HTRA3					ZDHHC9	LRP2
1532	C10orf35					ATP5SL	STK32B
1533	HOXA5					YTHDF1	NOL3
1534	CRIP1					TYMS	ABCG1
1535	ZNF518A					ZBTB40	EGFR
1536	MGAT5B					RAB31	EPB41L4A
1537	APCDD1					SPDL1	NDRG2
1538	ZNF280A					RCAN3	ZNF521
1539	OLFM1					GALNT5	SDK1
1540	GALNT18					CAP2	SLC6A6
1541	LOC339166					GNG11	TBC1D8B
1542	FBLN2					PPM1H	YAP1
1543	PAEP					CRTC3	PHEX
1544	GDPD5					ACVR2A	COBL
1545	GTF2H2B					GPSM2	COL8A1
1546	TPM1					ZNF512	CHGB
1547	PRR5					NPM3	ZNF232
1548	WASH7P					ADAM19	EPS8L2
1549	DGCR14					C2orf82	SPATA18
1550	HSF4					AKAP2	SPON1
1551	POMC					TARBP1	OSBPL6
1552	GAPDHS					ZNF433	TNFAIP2
1553	KLHL35					MED9	MRGPRX3
1554	PPFIBP2					UBLCP1	ADAMTS9
1555	CNNM1					CHRNA6	TRIL
1556	PINX1					NPL	MMP2
1557	TKTL1					N4BP2L1	PRR5L
1558	ZNF280B					HAPLN1	CDKN2B
1559	PTGDS					CKB	RP9P
1560	FAM106A					ZMYM1	SPTSSB
1561	CPNE7					ETS2	HTRA1
1562	POPDC3					THBS2	G0S2
1563	LOC100130987					CLDN11	SLC43A1
1564	SUSD5					CSK	CSAG3
1565	HOPX					MGST2	PCSK1
1566	SLC38A8					MUM1	ID4
1567	DAGLA					DHRS3	GAP43
1568	PASD1					SIAE	TMEM255B
1569	PRSS21					GPSM1	COLEC12
1570	EXTL1					HSPB2	MITD1
1571	MDGA2					CENPW	DUSP5
1572	SLC25A42					ZNF302	BLOC1S5-TXNDC5
1573	PCBP4					DEF8	ARMCX2
1574	RAB20					DEPDC7	SLC4A3
1575	FXYD7					PRDM7	ARHGEF28
1576	KCNQ5					PEMT	NSUN5P1
1577	LOC494141					C1S	RGL3
1578	FAM188A					BANCR	JAG1
1579	ZNF574					ANKH	PDZD2
1580	BMPR1A					ZFYVE9	PARM1
1581	EXOC6					TNFRSF11B	PKDCC
1582	EPN2					PKLR	TRPV4
1583	SLC37A1					PHGDH	WNK4
1584	CNFN					TSPAN10	MORC4
1585	FHIT					CCDC22	SYTL4
1586	SPESP1					FCGR2B	QRFPR
1587	ST8SIA6					RASSF1	FAM184B
1588	SYNPO					HEMK1	TREM1
1589	STARD13					LGI4	OBSL1
1590	ALDH3B2					ENPP2	FCRLA
1591	CDCA7L					SCIN	HBA2
1592	LHPP					CHI3L2	STC1
1593	CABLES1					MGMT	FAM171A1
1594	EPHA5					PTPRZ1	VASH1
1595	MSL3P1					RLF	TFF2
1596	FUOM					MYO1B	PLXND1
1597	EMILIN2					PYROXD2	FHIT
1598	TNFAIP2					GINS2	C6orf141
1599	PIK3R3					RBP1	THRB
1600	MYEOV					TMTC4	ST6GALNAC5
1601	TNS1					DRAP1	PMEPA1
1602	PKIB					UVRAG	ARPP21
1603	SSBP4					IFI30	MAOA
1604	AMOT					ATP8B2	EYA4
1605	PLCD1					CHIC2	CMTM7
1606	FAM69B					PELO	TMEM178B
1607	FRMD4B					CD302	MAP2K2
1608	FAM89A					BRD7	ARNTL
1609	KIF4A					SMYD3	TBC1D1
1610	KCNN2					HCCS	RAB9B
1611	C11orf80					XRRA1	NALCN-AS1
1612	C15orf39					DDX54	MERTK
1613	SCO2					ARHGAP35	MAGEA2B
1614	ZDHHC11					MIR17HG	ATG4A
1615	CSRP2					APEX2	STEAP3
1616	NUDT14					EML2	PRKAR1B
1617	CCDC148					NPDC1	TCF7L1
1618	DTNB					ZNF14	SLC44A5
1619	TMC8					FOCAD	TGFBI
1620	PDZRN3					PGF	SMA4
1621	ANKRD27					ADA	CPE
1622	CDCA7					RNF6	COL9A3
1623	ACSBG1					RBM28	PRLR
1624	SLC2A6					SPRY1	MEOX2
1625	SMYD2					PDK1	AP3B2
1626	PRDM7					RAB20	PLCB1
1627	ZBED4					CA5BP1	MACROD2
1628	C19orf66					RFC3	LRP4
1629	A1BG-AS1					NINL	LOC254896
1630	DHRS2					DNMT3A	EVL
1631	BTRC					JARID2	HEY1
1632	ITGA4					STAMBPL1	CMSS1
1633	RGS3					C7orf13	TXLNG
1634	HSPB8					ILKAP	COL18A1
1635	FBXW4					CDCA7L	IGFBP2
1636	SH3TC1					STEAP1B	FAM47E
1637	IQCE					URGCP	GPR176
1638	PDE8A					NR2C2AP	IL15RA
1639	RDH13					CCZ1B	MYCN
1640	FADS2					CAMP	PDRG1
1641	MX2					SMAGP	FCHO2
1642	RASGEF1A					AQP3	COL4A1
1643	PLCB4					SPPL2B	LOC100506474
1644	PLD1					AGMO	HOTAIRM1
1645	LOC100506474					TBL3	PPARGC1B
1646	PTPRU					TRAF5	ACADL
1647	FSTL5					GAS2L3	CNTN5
1648	ITGAE					C1R	OTOR
1649	OAS2					NARFL	FAF1
1650	PAM					ZC3H3	FAM46C
1651	TANC2					CA14	IRAK3
1652	TUBA8					IRAK1	STX1A
1653	ENC1					PAK1	LOC284581
1654	GPR19					DIXDC1	VEGFA
1655	SLC7A4					FAM178B	SDPR
1656	HDAC4					PHLDB2	TPD52L1
1657	SNAP47					GRPEL1	GFRA3
1658	BANCR					ORAOV1	CHI3L1
1659	CCL18					HOMER3	ADSSL1
1660	ARHGAP39					TSEN15	ZDHHC13
1661	TRPM4					EGLN1	PARD3
1662	SEPT6					ITGA5	COL11A2
1663	SLC7A7					HDAC3	ART3
1664	CDKN3					COL6A1	LRRC8E
1665	MAPK12					BAAT	SSUH2
1666	PRDM15					EPS15L1	SATB1
1667	HHAT					SEMA4C	DMRTA1
1668	HAS2					CCSAP	MAP2
1669	SLC36A1					ZNF426	MLLT3
1670	RASSF1					ZNF134	SLC22A17
1671	SNRK					BET1	SYNPO2
1672	RAPGEF1					SMG6	ABCB4
1673	CPT1C					SNAPC2	APBA2
1674	ALDH2					HKR1	SCRN1
1675	CAP2					CPNE8	CERS1
1676	TGFB1I1					PUS3	SRPX2
1677	SUFU					ACP6	BAALC
1678	AMOTL2					ZW10	HLA-DPB1
1679	PPFIA3					LINC00189	CSNK2A2
1680	CES1					ABCA8	SH3RF1
1681	KIT					RB1	GTF2H2
1682	URI1					HSPA2	SPDYE2
1683	GAS6-AS1					CTNNBL1	B3GNTL1
1684	DIAPH3					HMGB3	IGIP
1685	PAK1					CUEDC2	LGR4
1686	TEKT5					RCBTB2	SMA5
1687	TMEM246					PLOD2	PLCXD3
1688	ZNF84					ZNF441	KLK6
1689	ADK					MKRN2	TMEM158
1690	TYMS					ATAD2	CMTM8
1691	PLA2G4C					TRPM1	PLA2R1
1692	DTNA					MUC15	FAM189A2
1693	STK32C					RGS19	MGLL
1694	REEP6					BDH1	BACE1
1695	PELI2					ZCCHC24	SLC1A1
1696	CYB5R2					GMPPA	PLCB4
1697	TFF3					TUSC3	HSPB2
1698	TARBP1					SPATC1L	OSBPL10
1699	CA5BP1					PTGS2	PCDHB6
1700	ORAOV1					METTL1	ZNF560
1701	NINL					COX19	TMEM198
1702	EXOC6B					KIF13A	DMPK
1703	RENBP					ANXA3	EPHB4
1704	DLG5					C19orf48	CSTA
1705	ANKRD46					MVB12A	ZSWIM6
1706	ZNF512					ANKRD27	PALMD
1707	RFPL2					RAI14	CA6
1708	SNX12					DPCD	NPDC1
1709	RNF19B					SEC24D	CD38
1710	HIST1H4E					ANKLE1	SHISA4
1711	ZFYVE9					FAM198B	CXCL2
1712	PARP10					ZNF662	EDA2R
1713	APEX2					CDC45	FAM188B
1714	CBX6					C10orf88	B9D1
1715	ANKRD30B					ZNF275	BDKRB2
1716	CRYM-AS1					C20orf27	SLIT2
1717	ZBTB45					C2orf88	CRADD
1718	RECK					SPARCL1	PHKA1
1719	POLL					SH2D4A	PGF
1720	ZNF75D					PKN1	TEAD4
1721	ACER3					STEAP1	SYNPO
1722	ATP10A					SUN1	LRRK2
1723	LPAR2					ETV6	ZNF275
1724	HAAO					PVT1	ADARB1
1725	CERS4					PRICKLE2	GABRA3
1726	SYMPK					FBXO17	CSTF2
1727	LNX1					URI1	TGFBR3
1728	FAM198B					HEBP1	SEPT6
1729	TLE1					RACGAP1	TSPAN5
1730	C10orf88					SACS	KCTD12
1731	TMEM204					MND1	CCZ1B
1732	ARHGAP24					C8orf48	PLBD1
1733	RFPL3S					DPH1	MAGEB1
1734	CRISPLD1					EHHADH	NCALD
1735	RGS1					AIM2	TPTE
1736	ZNF491					CAMSAP2	ZNF702P
1737	CASP7					BPHL	NFIL3
1738	SPATC1L					ETS1	RGL1
1739	DEF6					ZNF574	LRP5
1740	USP51					ECHDC2	COL4A2
1741	CROCC					RPS10-NUDT3	CCDC7
1742	TRAPPC6A					REV1	UTP14A
1743	TRIM46					SMARCD2	CACNB3
1744	ARHGAP42					CDKN3	C5orf58
1745	CCDC169					KRBA1	FCGR2B
1746	CLIP3					DGKD	CSF3R
1747	PKLR					ZNF3	CDO1
1748	FDXR					GEMIN6	LAMB3
1749	CENPF					SLC25A46	UPF1
1750	MYBBP1A					LOC100294145	C1S
1751	APC					SMARCA1	LPAR1
1752	MYL9					SUSD5	CEP72
1753	EGLN3					ASNS	GABRE
1754	BCAS4					AKT1	COL19A1
1755	CDC45					MPLKIP	KLF5
1756	RAB32					EIF2B3	RNASE1
1757	MELK					JAK2	ABI3BP
1758	TFCP2					TXNDC5	DEPDC7
1759	MYO1B					CDC34	LST1
1760	HIST1H4J					PTK7	INHA
1761	ZNF140					CAMTA2	PACSIN3
1762	TESK2					ZFP82	LOC100507377
1763	AUNIP					HSPA7	DGKQ
1764	RRAGB					GRAMD1A	MAP2K5
1765	ZFP90					CCNB2	SEL1L3
1766	RRAGD					STX6	DEPTOR
1767	NCAPH					RNPEP	KLF9
1768	KIAA0586					BRCA1	MAFG
1769	FANCB					ATP11B	PDGFD
1770	CCDC22					STK17B	GPX7
1771	PPT2-EGFL8					ZNF672	NELL2
1772	ATAD2B					ADAMTS1	TNFRSF4
1773	DEPDC1B					MSRB2	PCDHB8
1774	FAM212A					MYBBP1A	RNF175
1775	ANKRD53					STARD10	FNDC4
1776	MB21D1					URM1	MAML2
1777	MKL2					RPS6KC1	JUP
1778	TTC38					ZNF439	TNFAIP8
1779	VPS16					ZNF317	SUZ12P1
1780	C15orf38-AP3S2					SPRY2	STON1
1781	LOC100507194					RGS5	WFDC3
1782	ABCC2					ZNF148	CD79B
1783	C2orf88					CYP2U1	MXRA8
1784	DNMBP					PPP1R7	FAM134B
1785	KIF11					TP53BP2	ZDHHC15
1786	TPST2					MIPEP	SQRDL
1787	ZNF567					HFE	LARP6
1788	TFCP2L1					BLCAP	B4GALT6
1789	PTPRF					IFIT5	MLF1
1790	TCAIM					MAGEA4	MRC2
1791	ACO1					MRPS2	TINAGL1
1792	MTFR1					DHRS7B	CNDP1
1793	DNMT3A					ABCC4	TIAM2
1794	RNLS					TRIP10	ZNF287
1795	ZNF345					NRIP1	ITGA5
1796	DUSP22					DHX35	PCDHB10
1797	BARD1					CERS4	PRKAR2B
1798	WBP1L					VPS16	TPBG
1799	NEK3					TMSB15B	GAL3ST1
1800	BANP					ZHX1	BCR
1801	NHLRC1					ZNF358	PRRG1
1802	MST1R					TPD52	ZEB1
1803	RRN3P2					FAM126A	DGKZ
1804	IFT88					RYBP	MYBBP1A
1805	E2F3					CLPB	B3GALNT1
1806	E2F7					PRICKLE3	GPRIN3
1807	SF3A2					LINC00520	NEDD4
1808	ZNF684					LAMP1	RAB31
1809	FAM175B					SNRNP70	ZNF577
1810	SLC25A30					VBP1	MCHR1
1811	NEK4					POLR3B	CCDC144NL
1812	ABCA7					ASCC2	RPGR
1813	JAK2					CDADC1	SETD7
1814	IFIT5					LURAP1	NDUFC2-KCTD14
1815	UCP2					DUSP12	TTR
1816	LOC285000					TMEM204	PRICKLE2
1817	FAM86C2P					SSBP4	RILPL1
1818	LIX1L					KLHL18	PLXNA3
1819	TAF1B					LSS	HDAC3
1820	CHEK1					RPUSD1	TSSC1
1821	POLD3					BTBD3	HOMER3
1822	BCL7A					WBP1L	PCDHB5
1823	FKBP15					MC1R	CAP2
1824	FAM160B1					CAMKK2	VAV3
1825	WDR62					KIF2A	TBXAS1
1826	HEATR5B					ACTR3B	RRAS2
1827	MAP1S					VRK3	PTPRF
1828	LURAP1L					PDIA5	CACNB2
1829	DCAF4					WDFY2	KCNMB4
1830	CSK					JRK	ZNF121
1831	CTTNBP2NL					DUSP7	DOCK6
1832	ADCK5					REEP4	PRPF40B
1833	RUSC2					GZMM	ZNF177
1834	GTSE1					CHFR	ANGPT1
1835	CHEK2					ALG11	LOC730101
1836	MARVELD1					ELP5	SAA2-SAA4
1837	XXYLT1					NDST1	LBH
1838	MSRB2					MRPS22	CMAHP
1839	PTRH1					URB2	NSUN6
1840	FHL3					SCLT1	C1orf226
1841	ID3					COG3	ID1
1842	PER3					DIDO1	CADPS2
1843	TEX30					MAPK6	SRXN1
1844	ZWILCH					FANCI	FOXO1
1845	TRAM1L1					TCIRG1	LOC654342
1846	RMI1					WDR76	PBX3
1847	POLD1					CP	LRRC1
1848	PHC1					TRAK2	ELL2
1849	NANP					RABEPK	ARHGEF6
1850	STEAP1					ZNF7	CNTROB
1851	MPST					OPA1	STAMBPL1
1852	CDC6					HLA-DMA	SLC43A2
1853	ASF1B					HS2ST1	DCSTAMP
1854	ASCC1					WDR41	PDGFC
1855	ARMCX1					THEM6	TNF
1856	MTSS1L					CHST3	RARRES1
1857	MIPEP					MTMR2	RNF219
1858	ZRANB3					VCL	C20orf96
1859	NUSAP1					TRO	SMG6
1860	KIF20B					PNP	SEMA3E
1861	ZMYM1					WISP3	PYROXD2
1862	CERK					KDM6A	PCDHB12
1863	CDT1					ETNK2	SCML1
1864	NUMBL					STX3	SAAL1
1865	FABP3					KIFC3	GEMIN6
1866	SIMC1					BTBD1	RCL1
1867	ZFYVE26					C3orf14	ELK1
1868	TPX2					GALK2	B3GNT5
1869	LRRC45					HSD17B14	RBP5
1870	XRCC1					NTPCR	MYL5
1871	GRAMD4					KIAA1586	LOC100130872
1872	EML2					SNX21	ASPHD1
1873	ATE1					RNF126	RFTN2
1874	PKMYT1					LOC646762	SMAD3
1875	U2AF2					ARHGEF18	GUCY1B3
1876	CENPM					PDLIM4	VCX3A
1877	FAM168A					GK	ZNF133
1878	PRR3					ASB7	TRHDE-AS1
1879	PGBD2					TRIP13	SMAD1
1880	CDCA2					CD2AP	ZNF14
1881	PGF					ZNF627	CST7
1882	RNF169					PHTF2	MIPEPP3
1883	RNASEL					BTAF1	GNAI1
1884	BLM					WDR75	ZNF559
1885	PLSCR3					PDE8A	ID3
1886	PITPNM1					TBL2	ZNF83
1887	FAM153C					RAC3	PARP16
1888	EFHD2					LOC284581	ANGPTL2
1889	MESDC1					COX10	CPS1
1890	HMOX1					CECR5	IL17B
1891	DPY19L3					UBE2D4	GLT8D2
1892	ADNP2					ZNF136	ZNF860
1893	USP18					TESK2	LOC283683
1894	TDRD3					ANAPC7	CHST3
1895	ENTPD5					SUGP1	TRMT61B
1896	SP2					STK17A	CCDC144A
1897	LZTR1					TOP2A	MAPK14
1898	BCAT2					BRD9	COX7B2
1899	GPAM					FSCN1	SSBP4
1900	CYP7B1					CC2D1A	TC2N
1901	ZDHHC8					NCAPH	TBC1D19
1902	FIGN					RAB32	GLRB
1903	HNRNPUL2-BSCL2					TSC22D2	FZD7
1904	ZNF226					SNRNP27	CAPN5
1905	SLC37A4					KCTD3	CCL20
1906	TGFBRAP1					SFXN4	PFKFB4
1907	BRCA1					ARMCX5	SMAGP
1908	C15orf61					DNAJC11	LAPTM5
1909	TMEM161A					NUP107	BAGE3
1910	LOC100130357					SLC25A43	BAGE2
1911	TTLL12					FGD1	AKR1C2
1912	TBCE					FDX1	TVP23C-CDRT4
1913	C16orf95					MED13L	LMCD1
1914	PPP2R1B					PEX11A	LTBP1
1915	NCKAP5L					TPX2	RGS19
1916	UBE2Q1					ARRB1	ABT1
1917	LACTB2					CAPRIN2	KIAA0895L
1918	MAP4K3					RABGEF1	ENPP4
1919	LYSMD4					IKBKE	C2orf27A
1920	RAB11FIP2					NADK	SEPHS1
1921	COG8					OVCA2	KRBA1
1922	LMNB2					ZNF550	SNCG
1923	PIK3R4					EXTL3	RASD1
1924	HERC2P10					FABP3	MGST1
1925	SRGAP2D					POLRMT	PCOLCE2
1926	TADA1					REST	PPP2R2A
1927	C14orf169					DCUN1D1	TMTC2
1928	LMNB1					DNM2	PECAM1
1929	PRKAR2A					MELK	LACC1
1930	NUDT2					CEP112	RUNX2
1931	C1orf109					SLC25A12	KCTD14
1932	FAM57A					ARFIP1	MAP2K1
1933	NSMF					ZP3	SOSTDC1
1934	NMB					SESN3	KLHL26
1935	ZNF446					POLR1E	CEBPB
1936	GLUD1					ARRDC2	SNAI1
1937	ATAD3B					LYSMD2	HP
1938	IPO13					HENMT1	TRO
1939	KPNA3					TRIM11	SEZ6L2
1940	FBXL15					PICALM	LINC00326
1941	RPS6KA4					EIF5AL1	PON3
1942	NEU3					SAA1	AGR2
1943	MYADML					MTRF1	ZNF736
1944	TTC5					UGGT2	CHRNA6
1945	TOR2A					BID	CAMTA2
1946	MCMBP					HRNR	PROCR
1947	USP35					TIMM8A	SEC14L2
1948	ERCC2					EIF2D	PDCD2
1949	HELLS					CCDC77	C1QTNF3-AMACR
1950	CHAC1					MAP1S	TNIP1
1951	ZNF586					MRPS31	IGFBP4
1952	AKT1					IFT172	N4BP2L1
1953	FOCAD					CCDC97	TCF3
1954	NPAT					SLC39A3	PUS3
1955	PPP6R1					CIR1	ARHGAP32
1956	STK38L					NDUFAF2	CCDC80
1957	POLR1E					ARMC1	ZNF433
1958	RANBP10					EDEM3	WIZ
1959	BCL2L1					VPS36	OPN3
1960	SUGP1					PPP1R18	KANSL1L
1961	IKZF5					POLE	MZF1
1962	AES					TMED1	YTHDF1
1963	LRP5					PIAS2	ARHGEF18
1964	RAB4B					MIER2	ACVR2B
1965	PTPDC1					HPGD	SLC35G2
1966	PRKAR1B					CSTF2	PIGL
1967	WDR20					NEK3	IFT74
1968	PIAS4					SDAD1	PTN
1969	TYSND1					TP53INP1	SPAG4
1970	DDX59					CCDC94	RUFY1
1971	RABEPK					HSPA14	GEM
1972	STX6					SENP2	TRIB3
1973	SURF2					ASL	GLCCI1
1974	BOLA1					SUPT20H	NR2C2AP
1975	TUBGCP5					CRISPLD1	CEP70
1976	COMTD1					B4GALT2	FAM214A
1977	KIAA0391					MGST1	PLD2
1978	KDM6A					SYMPK	ZNF844
1979	CDK1					UBE2O	HRNR
1980	TSTD2					PGAP1	HEPN1
1981	TMEM79					NUPR1	TICAM1
1982	ELP6					NDE1	DGKD
1983	PLAA					CHKA	ACVR2A
1984	UCK1					USPL1	SIN3B
1985	TYK2					HMBOX1	VPS26B
1986	TMEM177					EDIL3	STIM2
1987	SETD9					GUF1	IMMP1L
1988	TMEM254					UBL4A	DCN
1989	PRMT7					RRN3P2	BLID
1990	IFI30					SIRT6	SEMA3D
1991	ATG16L2					EED	KIAA1147
1992	FAM50B					BIVM	ZNF92
1993	RPL13AP20					PKP4	PCDHB2
1994	SRRD					ARMCX1	ARRDC2
1995	SLC18B1					ACO1	PTGS1
1996	METTL10					NET1	C20orf196
1997	IBTK					PLD6	NDUFAF5
1998	KLHL20					EXOC1	AIM2
[truncated: 1,224 more rows]

## Sheet: Cluster 4 (M) DE genes
	pvalue	corrected_pvalue	rankDiff(cluster0-cluster1)	triage_score
BCAN	6.04469e-82	6.16335e-77	3.78611	1.07099
TFAP2A	2.27089e-14	2.31547e-09	0.961313	0.346301
PAX3	2.34755e-09	0.000239364	0.813605	0.265313
BUB3	4.16346e-14	4.24519e-09	0.982553	0.163978
TRIM63	1.3934e-46	1.42075e-41	2.47252	0.112506
NAV2	2.07045e-07	0.021111	0.563216	0.0896835
PKNOX2	4.0103e-41	4.08903e-36	0.639705	0.0578267
CRNDE	2.11714e-08	0.0021587	0.526051	0.0555791
SPR	1.05877e-11	1.07955e-06	0.848787	0.0550875
DLL3	5.96555e-52	6.08266e-47	0.605975	0.0508739
GPM6B	2.87808e-58	2.93457e-53	2.13995	0.0459167
ABR	4.77099e-30	4.86465e-25	1.31448	0.0418547
HIST3H2A	3.99613e-26	4.07457e-21	1.61683	0.0370449
LINC00473	2.28301e-13	2.32782e-08	0.995681	0.0336
KCNAB2	2.16173e-79	2.20417e-74	2.99376	0.030733
MLPH	1.30483e-60	1.33044e-55	1.85307	0.0265026
PHACTR1	8.88719e-13	9.06164e-08	0.673498	0.025746
ZEB2	1.08198e-11	1.10322e-06	0.736994	0.0255906
DMKN	1.08293e-49	1.10418e-44	1.01361	0.0248089
RUNX3	7.03454e-33	7.17263e-28	0.255752	0.0244745
EMX2OS	0.02227	1	0.047736	0.021294
CELF2	1.13925e-17	1.16162e-12	0.871898	0.0198032
PLXNC1	4.39777e-11	4.4841e-06	0.561749	0.0196034
MXI1	1.3025e-21	1.32807e-16	1.3131	0.0192454
BMP7	9.72697e-16	9.91791e-11	0.159591	0.018488
CCND1	2.02469e-34	2.06444e-29	1.82819	0.0179287
ESRP1	2.34071e-51	2.38666e-46	1.19531	0.0177024
SKAP2	1.03459e-37	1.0549e-32	1.01975	0.017066
MCC	1.71633e-18	1.75002e-13	0.66903	0.0168463
PRAME	2.60958e-37	2.66081e-32	1.23684	0.0163053
OCA2	5.7339e-52	5.84646e-47	0.217833	0.0161842
KIRREL	1.88503e-34	1.92204e-29	1.2249	0.0158057
NRP2	3.61211e-33	3.68302e-28	1.38667	0.0155821
SLC24A4	1.31714e-19	1.343e-14	0.214159	0.0151127
CHCHD6	2.11878e-30	2.16037e-25	1.54996	0.0146115
MYH10	6.39195e-34	6.51742e-29	1.42013	0.0141876
HSPA12A	4.18242e-18	4.26452e-13	0.162186	0.0141721
GPR143	3.14199e-68	3.20367e-63	2.24947	0.0141393
CDH3	1.35221e-35	1.37875e-30	1.83203	0.0129134
TBC1D16	5.88221e-21	5.99768e-16	1.12006	0.0125556
FAM65A	1.19096e-24	1.21433e-19	1.23143	0.0123203
PIR	3.11e-26	3.17105e-21	1.63266	0.0120143
PPIE	0.000204319	1	0.32953	0.0120102
PTP4A3	5.42873e-58	5.53529e-53	0.972378	0.0119178
MET	1.14462e-39	1.16709e-34	1.55195	0.0114564
PLEKHH1	1.61754e-27	1.6493e-22	0.922617	0.0104582
HES2	1.01116e-13	1.03101e-08	0.173774	0.010447
GREB1	1.42888e-23	1.45693e-18	0.824747	0.0101669
MCF2L	1.48221e-59	1.51131e-54	0.283346	0.0100723
PCDHGC3	0.000976965	1	0.271338	0.00959076
TACC1	2.09594e-25	2.13709e-20	0.898492	0.00915594
PTPRS	1.74031e-08	0.00177447	0.454397	0.00865119
BIRC7	9.76529e-13	9.95698e-08	1.29204	0.00848894
FGF5	0.0026248	1	0.114799	0.00837067
DCT	3.98345e-86	4.06165e-81	6.1412	0.00781076
ADAMTS2	1.49727e-62	1.52666e-57	0.328829	0.00777635
SHOX	0.02552	1	0.092336	0.00760889
NPM3	5.06136e-53	5.16072e-48	2.69664	0.00738518
FXYD5	4.82107e-74	4.91571e-69	2.78697	0.00719921
FN1	6.08452e-06	0.620396	0.771116	0.00680746
ZFHX3	3.96641e-20	4.04427e-15	0.194024	0.00662414
INPP4B	3.17778e-59	3.24016e-54	2.30224	0.00656752
FAM178B	1.06706e-40	1.088e-35	1.02077	0.00638479
ZMIZ1	2.41425e-23	2.46164e-18	0.574288	0.00635519
NF2	6.65956e-24	6.79029e-19	1.04501	0.00594235
GNAL	8.7521e-23	8.92391e-18	0.210453	0.00553176
TUBB4A	2.07791e-83	2.1187e-78	4.42446	0.00547349
LHFPL3-AS1	2.9763e-72	3.03473e-67	4.0979	0.00543649
FHL2	2.45313e-19	2.50129e-14	1.46934	0.00541442
PEPD	5.09877e-18	5.19886e-13	1.35769	0.00533261
QPCT	3.02357e-77	3.08293e-72	3.00571	0.00526904
CLCN5	2.33397e-34	2.37979e-29	0.6788	0.00516332
ISG15	1.56385e-37	1.59455e-32	3.02519	0.0051318
PLP1	8.91924e-07	0.0909432	0.544373	0.00505837
SFXN3	1.33011e-20	1.35622e-15	1.00589	0.00497882
CELSR1	1.39443e-20	1.4218e-15	0.190291	0.00497077
SIRPA	1.64319e-09	0.000167545	0.714339	0.00496204
RGS10	6.51014e-33	6.63793e-28	1.97234	0.00495736
MMP17	3.831e-37	3.9062e-32	0.493651	0.00493242
SHISA9	0.0125019	1	0.178374	0.00484751
ANP32B	1.05924e-11	1.08004e-06	0.716255	0.00477802
ASTN2	0.152053	1	0.0954467	0.00475554
RAB6B	1.71087e-71	1.74446e-66	1.18849	0.00453999
OTUD7B	1.12974e-23	1.15192e-18	0.79243	0.00443221
RPL38	9.26231e-26	9.44413e-21	0.70358	0.00437991
FBLN1	2.40072e-25	2.44785e-20	0.465654	0.00435711
SRCAP	5.78852e-18	5.90215e-13	0.725964	0.00434291
MITF	2.60294e-25	2.65404e-20	1.42612	0.00400029
SLC45A2	1.47806e-16	1.50707e-11	1.6844	0.00397243
PHLDB1	1.27244e-15	1.29742e-10	0.871017	0.00396302
TTC39A	6.28891e-73	6.41236e-68	2.54257	0.00395928
KREMEN1	4.46653e-13	4.5542e-08	0.573406	0.00389573
DAB2	3.86674e-26	3.94264e-21	1.42556	0.00379375
ARHGAP4	4.55836e-54	4.64784e-49	0.622924	0.00371487
SEMA6A	3.33779e-31	3.40331e-26	1.08041	0.00367719
MBP	1.52371e-36	1.55362e-31	1.83199	0.00360023
ETS1	3.22358e-27	3.28686e-22	0.146642	0.00350611
TEAD1	8.34368e-05	1	0.150644	0.00348319
PYCARD	1.05892e-55	1.07971e-50	3.85486	0.00348281
SREBF2	2.50707e-09	0.000255629	0.576296	0.00347703
MARCKS	6.05434e-21	6.17319e-16	0.878072	0.003367
RBMS1	1.67794e-15	1.71088e-10	0.620826	0.00328901
ARHGEF1	9.81183e-23	1.00044e-17	1.04786	0.0032501
EPS8	2.23447e-11	2.27834e-06	0.748439	0.00324819
CTBP2	8.10689e-30	8.26603e-25	1.1454	0.00324749
PPM1H	7.7172e-42	7.86869e-37	0.839106	0.00323301
PDK3	2.06078e-13	2.10123e-08	0.788141	0.00317598
CPT1A	2.60607e-11	2.65722e-06	0.46984	0.00313367
LDLRAD3	1.54764e-16	1.57802e-11	1.0681	0.00313075
TRPM1	5.50767e-92	5.61579e-87	3.99594	0.00313003
BCOR	1.35102e-13	1.37754e-08	0.0628085	0.00308603
ASAP1	1.77333e-14	1.80814e-09	0.588867	0.00306448
C9orf142	8.97965e-19	9.15592e-14	1.22343	0.00305864
INPPL1	2.04238e-15	2.08247e-10	0.222435	0.00303607
TMC6	2.83194e-84	2.88753e-79	2.75725	0.00302298
RBBP7	0.00903165	1	0.217148	0.00299832
PRKCE	1.71391e-23	1.74755e-18	0.379476	0.00290196
SCD5	0.0625355	1	0.137672	0.00277192
DLGAP1	7.19907e-25	7.34038e-20	0.308215	0.00272614
CDC42EP1	1.66062e-63	1.69322e-58	0.871115	0.00272017
SLC7A5	1.61677e-18	1.64851e-13	1.09065	0.00267697
RAB9A	1.58661e-18	1.61775e-13	1.18554	0.00265195
PMP22	0.0304785	1	0.225483	0.00264015
RPS4X	1.34039e-23	1.3667e-18	0.902213	0.00258359
HUWE1	8.82802e-09	0.000900132	0.434747	0.00256714
ITPKB	1.83969e-57	1.87581e-52	1.43832	0.00255921
RPP25	1.73833e-36	1.77245e-31	1.15871	0.00252937
SCIN	2.89947e-109	2.95639e-104	3.36281	0.00251236
C10orf90	1.74274e-41	1.77695e-36	1.59014	0.00247573
MAGED1	2.89787e-19	2.95475e-14	1.14042	0.00243566
SYTL2	2.46005e-64	2.50835e-59	2.26054	0.00242309
KIF17	3.85033e-179	3.92591e-174	1.91652	0.00241657
S100A10	1.22899e-08	0.00125312	0.615363	0.00237515
ICMT	5.05872e-07	0.0515802	0.331123	0.00233059
PIK3CD	1.66535e-16	1.69804e-11	0.427602	0.00230685
HS1BP3	3.49201e-19	3.56056e-14	0.944446	0.00227496
SFXN1	3.10518e-16	3.16614e-11	0.818041	0.00223081
CYP27A1	3.35948e-11	3.42543e-06	0.736886	0.00221921
EPPIN	0.0170717	1	0.159465	0.00220384
BNC2	3.99948e-12	4.07799e-07	0.293958	0.00217548
MCAM	7.01334e-17	7.15102e-12	1.59611	0.00211915
FMN1	2.35638e-13	2.40264e-08	0.596519	0.00210962
FAM174B	1.05872e-51	1.0795e-46	1.92636	0.00208661
PNPLA3	9.32611e-31	9.50918e-26	0.310313	0.00206577
LAMC1	1.2847e-05	1	0.209133	0.00206359
SCD	2.10957e-77	2.15098e-72	3.54844	0.00205297
GMPR	2.66687e-16	2.71922e-11	0.60221	0.00204334
WWTR1	0.0265836	1	0.18556	0.00202987
TUBB2B	0.00372701	1	0.185786	0.00202513
MAD1L1	2.36685e-21	2.41331e-16	1.20078	0.00197294
SLC6A4	3.27199e-05	1	0.092153	0.00196472
SNAI2	1.01028e-59	1.03011e-54	3.08487	0.00196189
TRIM2	1.4037e-11	1.43126e-06	0.834044	0.00192185
ATP11A	2.6683e-48	2.72068e-43	0.347115	0.00189496
TUBB3	1.82925e-07	0.0186516	0.446876	0.00188115
MAP3K13	2.67917e-16	2.73176e-11	0.946383	0.00186683
TSPAN4	3.19994e-13	3.26276e-08	0.807656	0.0018642
BCAS3	4.0469e-06	0.412634	0.191673	0.00181259
NBPF9	7.87483e-06	0.802942	0.141692	0.00177054
SLC1A4	3.90573e-59	3.9824e-54	2.49827	0.00170974
FARP2	0.000468998	1	0.325397	0.00165715
TTYH2	1.55681e-17	1.58737e-12	1.01659	0.00163116
RBM10	7.10449e-05	1	0.214231	0.00162208
GYG2	4.61234e-20	4.70288e-15	1.45418	0.00156175
STXBP2	2.26322e-22	2.30765e-17	0.708397	0.00155812
ALDH1B1	4.68357e-28	4.77551e-23	1.2616	0.00155155
RAB3B	7.1424e-07	0.0728261	0.0926756	0.00154795
CNRIP1	3.62135e-36	3.69244e-31	0.238817	0.00154573
SLC24A5	2.08278e-20	2.12366e-15	1.92317	0.00152726
PDE4D	2.92779e-15	2.98526e-10	0.291628	0.00152147
AP1S1	0.000104308	1	0.39559	0.00149034
IGSF3	4.35344e-08	0.0044389	0.643552	0.00148684
STXBP1	2.18393e-26	2.2268e-21	1.29925	0.00147015
CA14	1.05852e-93	1.0793e-88	3.85961	0.0014674
CRYL1	2.36911e-21	2.41561e-16	1.44031	0.00146689
SLC5A4	7.72328e-116	7.87489e-111	0.430908	0.00143747
LSAMP	2.2754e-13	2.32006e-08	0.430319	0.00141908
STK32A	4.77885e-22	4.87266e-17	1.56907	0.00141314
EDNRB	4.00439e-13	4.083e-08	1.03397	0.001406
LMNA	3.34445e-09	0.000341011	0.526965	0.00140462
HAGHL	5.88421e-37	5.99972e-32	1.73672	0.00139632
MTMR9	0.00238751	1	0.0412723	0.00138281
RPP30	3.38231e-10	3.44871e-05	0.459795	0.00137388
IKZF3	0.185929	1	0.0428183	0.0013646
UACA	0.00050674	1	0.208492	0.00134522
LOC340357	4.82625e-13	4.92099e-08	0.725759	0.00133177
H1F0	3.62492e-26	3.69608e-21	1.61269	0.00133062
CDC16	2.8908e-40	2.94755e-35	2.0676	0.00127765
IGSF11	6.48697e-10	6.61431e-05	0.718071	0.00127612
P2RX7	5.90271e-30	6.01858e-25	1.53747	0.00126075
CHP2	1.24025e-06	0.12646	0.133605	0.00121086
LINC00518	1.21366e-10	1.23748e-05	0.231409	0.00119601
TRIB2	1.1559e-40	1.17859e-35	1.87104	0.00118196
TRAPPC5	9.09667e-08	0.00927524	0.687742	0.00117018
PLTP	6.33365e-21	6.45798e-16	1.81583	0.00116143
GEMIN8	8.79349e-08	0.00896611	0.435682	0.00116002
MSRB3	7.90432e-07	0.0805948	0.171871	0.00114998
TCEAL8	1.73791e-06	0.177203	0.537144	0.00113342
NDUFA8	0.00967768	1	0.225852	0.00111154
CAPN3	4.45694e-09	0.000454443	0.868758	0.00109749
JAK3	0.0024266	1	0.108372	0.00109144
LDB3	4.37964e-28	4.46561e-23	0.105764	0.00109039
AGRN	0.000229029	1	0.0425961	0.00108101
AFF3	0.00140121	1	0.0604554	0.00107234
MYO5A	1.02246e-24	1.04253e-19	1.04172	0.00106965
IL6R	2.96806e-35	3.02633e-30	1.15468	0.00106524
GSTO1	2.8978e-69	2.95469e-64	2.5896	0.00105182
NPL	3.45135e-84	3.5191e-79	2.56335	0.00104263
TNFRSF14	8.08153e-46	8.24017e-41	1.9654	0.00102773
SOAT1	3.58347e-59	3.65382e-54	2.04143	0.00101316
TMEM9	0.000235226	1	0.400343	0.00100257
RAB38	4.6261e-48	4.71691e-43	2.65134	0.00100187
MICAL3	1.23699e-07	0.0126127	0.357206	0.000997149
KANK1	1.01964e-06	0.103966	0.26183	0.000995899
ST6GALNAC2	5.50238e-05	1	0.279432	0.000992941
SCRN1	1.30241e-29	1.32798e-24	0.709234	0.000992293
IL17RD	0.00298701	1	0.0582178	0.000989633
OAT	4.33821e-31	4.42337e-26	1.70602	0.0009862
KBTBD12	5.35365e-09	0.000545874	0.105897	0.000976242
SLC7A8	7.64027e-11	7.79025e-06	0.84784	0.000976142
HSPA2	1.20961e-66	1.23335e-61	2.98106	0.000966265
SIGIRR	2.36071e-18	2.40705e-13	1.05733	0.000963703
SLC14A2	0.000931914	1	0.113693	0.000959533
PTGIS	0.0232482	1	0.0565281	0.000948551
C1orf198	2.41824e-27	2.46571e-22	1.31326	0.000947804
PYGL	4.45338e-44	4.5408e-39	2.5702	0.000947782
SERPINF1	2.11999e-94	2.16161e-89	5.15722	0.000940939
SLC5A5	0.00528172	1	0.0905693	0.000939315
FLJ42102	7.8062e-05	1	0.0833806	0.000936577
BNIP3	1.36266e-16	1.3894e-11	1.2534	0.000934567
ACP5	1.89329e-48	1.93045e-43	3.55142	0.000925225
RBFOX2	8.17036e-17	8.33074e-12	0.5869	0.000905685
MTAP	6.4524e-05	1	0.107042	0.000892789
CDKN2B-AS1	1.05473e-10	1.07544e-05	0.0524463	0.000889116
CDH1	0.0022879	1	0.268168	0.000873132
CCBE1	0.0892741	1	0.0178761	0.000870226
ANKS4B	2.68886e-06	0.274164	0.120547	0.000868645
DPP7	1.03251e-42	1.05278e-37	1.56582	0.000864004
ZNF518B	1.38583e-17	1.41304e-12	0.0989635	0.000857099
RHOJ	1.01882e-15	1.03882e-10	0.446767	0.000855623
PIGH	4.36273e-05	1	0.284463	0.000852698
PTTG1IP	5.76369e-70	5.87683e-65	1.64867	0.000847224
GSTP1	1.61202e-83	1.64366e-78	2.36975	0.000842975
VSIG1	0.00642406	1	0.101701	0.000839873
GNL2	2.52402e-06	0.257356	0.256764	0.000835919
TOP1MT	2.1458e-10	2.18792e-05	0.396119	0.000821012
PLS3	0.225409	1	0.0831897	0.000816278
SYNE2	2.19364e-05	1	0.402526	0.000797224
SPG20	1.90027e-20	1.93757e-15	1.06273	0.000791208
VEPH1	1.1276e-48	1.14974e-43	1.11766	0.000787686
ABCC9	1.41737e-09	0.00014452	0.367047	0.000775048
SH3PXD2A	5.45224e-37	5.55927e-32	0.360669	0.000767096
RPS19BP1	6.3996e-07	0.0652523	0.582842	0.000762368
PAPLN	0.0020793	1	0.0524112	0.000757701
ETNK2	8.56517e-21	8.73331e-16	0.186174	0.00074922
ITM2C	1.61265e-07	0.0164431	0.673525	0.000748056
PAG1	9.63529e-25	9.82443e-20	0.978917	0.000747028
NXNL2	7.68448e-07	0.0783533	0.211653	0.000736333
VANGL2	1.58575e-74	1.61687e-69	0.410291	0.000734256
SIGLEC10	6.13244e-05	1	0.212537	0.000731175
TTYH3	3.51844e-35	3.5875e-30	1.36904	0.000730087
GAB2	3.16554e-36	3.22768e-31	1.14544	0.000725365
GJC1	0.0165065	1	0.117083	0.000721341
SHMT2	2.1534e-10	2.19567e-05	0.768072	0.000714481
NDUFA10	0.00353618	1	0.22625	0.000703646
SEPT11	6.62637e-32	6.75645e-27	1.32078	0.000702538
SEPT9	2.07435e-10	2.11507e-05	0.600483	0.00069639
BAIAP2	3.23538e-07	0.0329889	0.617549	0.000682946
ZNF704	1.10678e-08	0.0011285	0.13232	0.000673315
GK	1.20833e-39	1.23205e-34	1.44843	0.000671573
GPR137B	3.72242e-06	0.379549	0.529076	0.000667832
UBLCP1	7.14256e-12	7.28276e-07	0.636244	0.000661231
PRPS2	0.000454605	1	0.353407	0.000658595
NENF	6.36606e-57	6.49103e-52	2.79176	0.000655182
CTSH	1.77685e-20	1.81173e-15	1.46029	0.00065408
MOB3B	1.8222e-66	1.85797e-61	0.658969	0.000649414
SMC3	8.57557e-21	8.7439e-16	1.06936	0.000637328
CXorf38	2.43147e-11	2.4792e-06	0.421029	0.000631329
ARV1	2.48378e-06	0.253254	0.332492	0.000629977
SORBS1	1.11185e-20	1.13367e-15	0.495705	0.000621267
LZTS1	4.49578e-06	0.458403	0.494414	0.000620929
KLHL9	1.10807e-32	1.12982e-27	0.808161	0.000611328
AP1S2	2.88197e-27	2.93855e-22	1.14829	0.000608578
TUBB6	1.42943e-18	1.45749e-13	1.10374	0.000605798
GALNT2	3.14319e-31	3.20489e-26	1.4977	0.000592485
PPDPF	1.32895e-16	1.35504e-11	0.603115	0.000576293
KIAA1211	1.43186e-45	1.45997e-40	0.30325	0.000572304
CHIC2	2.50685e-22	2.55606e-17	1.32974	0.000570664
ACADSB	5.9538e-21	6.07067e-16	0.494706	0.000569928
SPTBN1	1.76819e-07	0.018029	0.548193	0.000566172
LY6K	1.46952e-71	1.49837e-66	1.54295	0.000564784
APP	2.2678e-08	0.00231231	0.953967	0.000555592
PEMT	1.26017e-10	1.28491e-05	0.547018	0.000554736
TSPAN10	9.55519e-69	9.74276e-64	1.29286	0.000553088
LIPA	1.50381e-18	1.53333e-13	1.25995	0.000550747
CDC42BPA	1.60559e-12	1.63711e-07	0.261776	0.000545308
TDRD7	1.90065e-46	1.93796e-41	0.488522	0.000537467
SCML4	5.1715e-14	5.27301e-09	0.163541	0.000530777
FGD1	3.55678e-31	3.6266e-26	0.227721	0.000521617
RGS12	5.68443e-16	5.79601e-11	0.564668	0.000520541
ST5	0.000385573	1	0.195116	0.000517007
GCNT2	9.5414e-26	9.7287e-21	1.26525	0.000514141
ST3GAL6	0.0663322	1	0.197843	0.000511868
MYO1E	3.32446e-13	3.38972e-08	0.572435	0.000506272
SSU72	9.99492e-07	0.101911	0.67024	0.000506129
GGA1	4.68449e-16	4.77645e-11	1.07926	0.000503557
SYNGR1	2.30918e-14	2.3545e-09	1.06759	0.000502388
ST6GALNAC3	1.10645e-23	1.12817e-18	0.426766	0.000500411
PTP4A1	3.50929e-21	3.57818e-16	1.31874	0.000498085
FBXO7	6.0615e-15	6.18049e-10	0.959641	0.000497812
SMS	9.28147e-09	0.000946366	0.748473	0.000491254
HNRNPR	8.89904e-09	0.000907373	0.558039	0.000489418
PTPN14	6.15106e-11	6.27181e-06	0.416761	0.000487869
CLEC4GP1	2.12863e-06	0.217042	0.0158587	0.000485585
GBF1	3.91085e-26	3.98762e-21	0.973357	0.00048383
TRABD	6.97385e-23	7.11075e-18	1.21933	0.000474078
USP3	0.000223486	1	0.0962432	0.000472354
DEF8	4.26603e-11	4.34977e-06	0.529112	0.00047132
PPP1CA	3.7971e-24	3.87164e-19	1.28563	0.000470943
TPCN2	1.55289e-77	1.58338e-72	2.30183	0.000466341
ZC3H12D	0.00105163	1	0.141573	0.000466004
MAPRE2	1.57683e-06	0.160778	0.361617	0.000456434
SYAP1	2.22804e-10	2.27178e-05	0.630137	0.000455335
MID1	4.25599e-67	4.33953e-62	0.0948966	0.000454877
ACTR2	4.26964e-07	0.0435345	0.502271	0.000451737
TULP4	1.98435e-17	2.0233e-12	0.81319	0.000451466
UQCRFS1	2.71257e-29	2.76582e-24	1.74459	0.000450942
RPS19	7.85389e-55	8.00806e-50	1.82536	0.000449844
PFN2	3.71562e-10	3.78855e-05	0.754472	0.000449813
RAMP2-AS1	0.212812	1	0.0725678	0.000445062
ISOC2	9.60447e-09	0.0009793	0.419148	0.000440859
GDF15	8.50241e-08	0.00866931	1.00391	0.000440048
S100A11	4.81522e-05	1	0.340934	0.000438212
MPZL1	3.92116e-26	3.99814e-21	1.55075	0.000435982
MSN	0.00404855	1	0.278612	0.000432668
CDK2AP2	2.02396e-13	2.06369e-08	1.02032	0.000431102
FAM213A	3.39844e-19	3.46515e-14	1.27517	0.000430472
ANKRD44	7.96437e-19	8.12071e-14	1.1674	0.00042787
AHCY	4.42565e-26	4.51253e-21	1.35686	0.000425652
CECR7	1.11384e-11	1.1357e-06	0.21654	0.000425046
HCFC1	1.22245e-05	1	0.282328	0.000422593
MAP1LC3A	2.97482e-25	3.03321e-20	1.00365	0.000417128
AKAP2	4.13286e-18	4.21399e-13	0.328807	0.000413903
RALB	2.65019e-14	2.70221e-09	0.95685	0.000412852
PARVB	5.3461e-25	5.45104e-20	0.869508	0.000411969
SPATA20	8.51386e-23	8.68098e-18	1.61443	0.000408485
PIP4K2A	3.40589e-29	3.47275e-24	1.39737	0.000408276
OSBPL1A	1.08659e-06	0.110792	0.467467	0.000403187
TPM4	5.43934e-11	5.54612e-06	1.05557	0.000399057
BLVRB	2.22855e-20	2.2723e-15	1.47475	0.000398932
HCFC1R1	1.714e-08	0.00174765	0.584965	0.000398373
NID1	2.97823e-08	0.00303669	0.283316	0.000393364
MAPKAPK3	3.13564e-18	3.19719e-13	0.764851	0.000390316
TANGO2	1.83855e-05	1	0.423951	0.000389857
FABP5	3.34853e-35	3.41426e-30	2.0176	0.000384982
PCTP	4.05791e-21	4.13756e-16	0.422179	0.000378193
SLC37A2	0.164022	1	0.0810686	0.000373242
SAMM50	3.01213e-38	3.07125e-33	1.83263	0.000370071
SMAD5	6.5321e-08	0.00666032	0.388107	0.000370034
IDH2	1.87913e-27	1.91602e-22	1.66117	0.000364215
NDUFB11	0.00171525	1	0.292661	0.000364178
ANXA5	9.08001e-20	9.25826e-15	0.606525	0.000362717
UVRAG	1.0492e-24	1.06979e-19	0.768131	0.000361893
TPM3	2.27817e-33	2.32289e-28	0.823678	0.000360567
CUEDC2	1.03103e-14	1.05127e-09	1.12447	0.000355089
ABCB5	0.000202155	1	0.185201	0.000352981
AHNAK2	3.17506e-08	0.00323738	0.0285789	0.000352622
RCAN1	2.74692e-08	0.00280084	0.841121	0.000351881
ISYNA1	4.83462e-38	4.92952e-33	1.95646	0.00035177
MICAL1	8.63175e-40	8.80119e-35	1.97307	0.00035148
STARD10	7.37698e-41	7.52179e-36	1.19367	0.000350091
RDX	0.00578544	1	0.287235	0.000349935
VIM	3.81888e-11	3.89385e-06	0.440052	0.000347254
CD99	0.007538	1	0.291223	0.000342204
KLHDC8B	6.92098e-49	7.05684e-44	2.65189	0.000342131
LIN28A	0.0163919	1	0.0228825	0.000339704
IQGAP1	2.78566e-17	2.84035e-12	0.998534	0.000334133
EXOC1	2.23563e-21	2.27952e-16	1.24424	0.000333701
TUBA1C	3.39311e-18	3.45972e-13	1.31724	0.000331289
ZNF593	0.000267458	1	0.282012	0.000330475
PTCSC3	3.07202e-06	0.313232	0.316384	0.000330373
FUT6	1.05407e-06	0.107476	0.109293	0.000329106
CTSF	1.18486e-11	1.20812e-06	0.703097	0.00032691
IL16	3.39177e-15	3.45835e-10	0.129561	0.000326472
LGALS3	0.0648144	1	0.191924	0.000323337
PRDM2	9.27757e-08	0.00945969	0.166771	0.00032222
CHMP2B	3.52455e-11	3.59374e-06	0.526068	0.000320822
FBXO27	0.0021112	1	0.185876	0.000319858
AARS2	0.0127917	1	0.14113	0.000319485
PRELP	1.86298e-10	1.89955e-05	0.185672	0.000316999
SLC43A3	4.00164e-12	4.08019e-07	1.02591	0.000311947
ISG20	3.79905e-25	3.87362e-20	0.92385	0.000311945
PCGF5	0.000155846	1	0.0759014	0.000311787
MAST3	1.03155e-19	1.0518e-14	0.199133	0.000311603
ECHS1	1.63951e-16	1.6717e-11	1.19768	0.000311238
GNG12	0.450494	1	0.0619746	0.000309674
ADAR	1.32144e-25	1.34738e-20	1.0785	0.000306967
DPM3	3.56513e-06	0.363511	0.549214	0.000306509
CPM	3.02231e-14	3.08163e-09	0.52097	0.000305888
YAF2	0.000624389	1	0.118602	0.000302763
SGK3	2.48261e-16	2.53134e-11	0.980316	0.000301859
DAPK1	3.80967e-10	3.88445e-05	0.247294	0.000301797
NAGK	4.92172e-19	5.01833e-14	1.11986	0.000300199
NEDD4L	7.59058e-06	0.773959	0.217876	0.000299011
SPIB	0.00158535	1	0.152765	0.000293986
FUT1	0.0397456	1	0.0451304	0.000293419
PLEKHF2	2.81636e-37	2.87164e-32	1.80128	0.000292486
CTSK	3.51602e-45	3.58504e-40	3.29918	0.00028868
RPL29	4.40296e-68	4.48939e-63	1.59319	0.00028859
BPHL	1.81191e-21	1.84747e-16	0.964145	0.00028621
LMCD1	2.403e-34	2.45017e-29	0.980398	0.000285919
RPS24	5.4618e-62	5.56902e-57	1.86999	0.000285288
LIMA1	1.08485e-24	1.10614e-19	1.39648	0.000284751
CHRNB1	0.00237057	1	0.15039	0.000277811
TANC1	0.0505463	1	0.115064	0.00027701
PPP6R3	1.96541e-09	0.000200399	0.636348	0.000276933
COG2	1.25917e-11	1.28389e-06	0.498826	0.000271486
ADD3	6.31171e-35	6.43561e-30	1.73891	0.00027098
CRTC3	8.37092e-20	8.53524e-15	0.542043	0.000269223
HMGB1	6.62196e-05	1	0.338616	0.000269128
QPRT	1.25216e-21	1.27674e-16	1.38716	0.000268048
SLC25A4	0.029278	1	0.219281	0.000267552
CTNNB1	1.79705e-31	1.83233e-26	1.19442	0.000266536
HSD17B14	7.83942e-51	7.9933e-46	1.51567	0.000263546
UNC13B	9.5314e-25	9.7185e-20	0.280972	0.000261884
SCARB1	6.93476e-17	7.07089e-12	1.09559	0.000261542
FOXRED2	2.74283e-56	2.79667e-51	2.24405	0.000260745
XG	1.63616e-43	1.66828e-38	0.150511	0.000260019
PES1	2.8579e-13	2.914e-08	0.741515	0.000259219
TGIF1	8.97456e-05	1	0.376278	0.000258875
SLC25A13	3.57715e-05	1	0.436547	0.000258018
UBE2G2	2.60308e-10	2.65418e-05	0.696017	0.00025454
RPS3	2.53748e-71	2.58729e-66	1.68074	0.000253519
DOCK1	6.1905e-20	6.31202e-15	0.176335	0.000252639
ERICH1	3.69951e-10	3.77214e-05	0.289503	0.000252139
RPL13	1.81495e-40	1.85058e-35	0.944019	0.000251212
ATCAY	0.118596	1	0.0671166	0.000249941
TBXA2R	1.51396e-16	1.54367e-11	0.571353	0.000248324
PPP2R5C	4.0808e-09	0.000416091	0.485483	0.000248197
PARD6G	3.03363e-06	0.309318	0.162171	0.000245374
GNPDA1	3.90892e-12	3.98565e-07	0.913004	0.000244938
VPS53	1.15017e-26	1.17274e-21	0.853588	0.000243686
LINC00514	0.00166732	1	0.100329	0.000242685
REV3L	3.63669e-21	3.70808e-16	0.549961	0.000242099
DUSP3	9.26034e-18	9.44212e-13	1.05864	0.000241064
OSBPL9	1.01456e-06	0.103447	0.577582	0.000239915
ILKAP	5.39182e-08	0.00549766	0.569467	0.00023926
LOC729732	8.19093e-07	0.0835172	0.169884	0.000238651
VPS72	2.20327e-22	2.24652e-17	1.40889	0.000236634
FAM45A	3.4744e-29	3.54261e-24	0.914563	0.000235542
OPHN1	0.365864	1	0.0549971	0.000235494
RUFY3	3.30773e-28	3.37267e-23	1.51577	0.000235029
SLC7A1	7.32211e-16	7.46585e-11	0.675376	0.000234361
WIPI1	4.36193e-24	4.44755e-19	1.39441	0.000233761
RAB36	1.94504e-09	0.000198322	0.202921	0.000233718
WRB	1.60149e-08	0.00163293	0.581134	0.000232971
MAX	7.031e-22	7.16902e-17	1.20423	0.000232936
UBL3	9.59762e-49	9.78602e-44	1.93013	0.000232736
SNCA	0.000165131	1	0.354022	0.00023167
PPA1	1.22537e-38	1.24943e-33	1.97554	0.000230697
ATP6V0D1	0.000281828	1	0.355801	0.000229674
SORD	5.23075e-20	5.33343e-15	0.809361	0.000229569
METTL9	6.86081e-37	6.99549e-32	1.80627	0.000229538
FIBP	1.91388e-17	1.95145e-12	1.17134	0.00022949
HPS1	4.92356e-30	5.02021e-25	1.69832	0.000228998
MLANA	1.69315e-48	1.72639e-43	1.57635	0.00022897
GYPC	9.97419e-17	1.017e-11	0.830455	0.000228244
ADAM15	1.06699e-14	1.08794e-09	1.01182	0.000227968
XPNPEP1	7.52135e-23	7.669e-18	1.35495	0.000227631
JOSD2	3.33581e-11	3.40129e-06	0.81656	0.000227414
XRRA1	3.95544e-20	4.03309e-15	0.606919	0.000227264
GLRX3	1.11501e-10	1.13689e-05	0.799693	0.000226318
ARMC9	0.00012398	1	0.26662	0.000226035
C21orf91	3.86481e-48	3.94068e-43	1.72329	0.000225785
CSNK2A1	0.000358906	1	0.26978	0.000225646
FH	3.72694e-07	0.038001	0.564029	0.000225545
MARVELD3	0.00554042	1	0.12719	0.000225413
GLUL	1.55901e-17	1.58962e-12	1.23698	0.000225273
BTG3	4.45647e-23	4.54395e-18	1.55294	0.000225109
TRPV2	1.50402e-19	1.53354e-14	1.40182	0.000224436
PMEL	5.45052e-44	5.55752e-39	1.61639	0.00022437
KCNQ1OT1	0.678046	1	0.0218754	0.00022388
TOM1	7.9511e-22	8.10718e-17	1.31788	0.000222725
ZFP36L1	1.90936e-18	1.94684e-13	1.13024	0.000222233
DAP3	6.94265e-22	7.07894e-17	1.06149	0.0002218
SLC19A1	1.19049e-25	1.21386e-20	0.912271	0.000221646
OSBPL2	0.0511081	1	0.048847	0.000221584
PQBP1	5.88137e-22	5.99682e-17	1.49467	0.000221555
SUCLG2	5.63003e-14	5.74055e-09	0.815568	0.000221231
MMP14	0.000244384	1	0.291601	0.000219228
LOC100126784	0.00311837	1	0.217085	0.000219141
LAMA1	1.53207e-22	1.56215e-17	0.0593564	0.000219123
LRRN4CL	8.29531e-25	8.45815e-20	0.888309	0.000218492
ATXN10	2.22647e-20	2.27018e-15	1.02033	0.000218458
SOX10	6.57654e-05	1	0.412112	0.000217131
STX7	0.00134092	1	0.323839	0.000216147
NXN	0.00049965	1	0.139206	0.000215267
FAM111B	2.32918e-06	0.23749	0.115054	0.000213225
CCS	9.03093e-28	9.2082e-23	1.69408	0.000212912
NCMAP	0.0309422	1	0.0434696	0.00021238
SASH1	1.50185e-06	0.153133	0.105585	0.0002115
NARS2	1.24727e-19	1.27175e-14	1.38813	0.000211311
RASA3	7.61027e-14	7.75966e-09	0.32078	0.000210491
TUBB2A	7.99193e-13	8.14881e-08	0.991336	0.000210184
C2orf91	0.00168853	1	0.122794	0.000208695
ANXA6	3.93769e-18	4.01499e-13	1.11967	0.000208635
IFI16	1.17683e-26	1.19994e-21	1.03096	0.000207599
MC1R	8.65207e-29	8.82191e-24	1.38461	0.000207428
NOA1	3.10491e-35	3.16586e-30	2.3443	0.000207393
TSPAN14	1.39195e-16	1.41928e-11	0.996589	0.000207333
MAB21L3	0.0101144	1	0.167555	0.000206859
C11orf24	9.64447e-57	9.83379e-52	2.59443	0.000205616
POGK	5.52297e-17	5.63138e-12	0.829465	0.000204388
ARNT	5.42709e-18	5.53362e-13	0.946061	0.000203699
PLEKHG3	7.32173e-21	7.46546e-16	0.166037	0.000202363
ACOT7	0.00386518	1	0.293946	0.000201688
HPSE	0.000280654	1	0.0914872	0.000201523
MYEF2	1.70761e-07	0.0174113	0.268138	0.000201321
MGST3	2.27759e-34	2.3223e-29	0.923292	0.000200468
CECR5	1.91124e-16	1.94876e-11	1.11513	0.0002001
FADS1	3.70962e-14	3.78244e-09	0.851757	0.000200015
XAF1	0.000544665	1	0.252603	0.000199612
PDCD5	2.37298e-08	0.00241956	0.748465	0.000199558
MMS19	6.4725e-24	6.59956e-19	1.18273	0.00019946
PRKCD	4.38503e-12	4.47111e-07	0.0785908	0.000198336
PIGM	1.55842e-17	1.58901e-12	1.04741	0.000198255
PAICS	2.2369e-33	2.28081e-28	2.31142	0.000196605
PNPLA4	1.94367e-11	1.98182e-06	0.42549	0.000196545
TMEM165	2.05722e-28	2.09761e-23	1.81964	0.000196155
FAM69A	5.28295e-19	5.38665e-14	0.728583	0.000196147
SOX4	7.6526e-05	1	0.32998	0.000194807
NDUFA11	6.90687e-06	0.704245	0.465408	0.000194198
MOK	1.9232e-06	0.196096	0.606309	0.000193951
HPS4	6.44339e-52	6.56987e-47	1.89385	0.000193891
SLC41A1	8.51551e-18	8.68266e-13	0.456303	0.000193356
HEBP1	1.35928e-06	0.138596	0.41656	0.000192318
HDGFRP3	8.36225e-37	8.5264e-32	0.212849	0.000192278
BZW2	2.48126e-27	2.52996e-22	1.51469	0.000191598
ILVBL	1.61969e-20	1.65148e-15	1.47393	0.000190605
TUBGCP2	1.04665e-44	1.0672e-39	1.35163	0.000190129
KIFAP3	4.49535e-18	4.5836e-13	1.02008	0.000189902
GM2A	1.92515e-24	1.96294e-19	1.27596	0.000189601
SAE1	1.94475e-24	1.98293e-19	1.53524	0.000189566
PRKD3	9.95551e-24	1.01509e-18	0.789951	0.000188911
DCAF7	3.09743e-09	0.000315824	0.704854	0.00018831
PAFAH1B3	4.47163e-36	4.55941e-31	2.48233	0.000187899
AKT3	0.000598919	1	0.341466	0.000186672
TMEM33	0.00116855	1	0.282678	0.000183836
SORT1	0.0429276	1	0.204144	0.000183326
PABPC1	2.30392e-52	2.34914e-47	1.19763	0.000182972
DUSP23	4.14417e-14	4.22552e-09	1.02674	0.000182882
RDH11	7.22817e-29	7.37006e-24	1.64696	0.000182515
SS18L1	2.17906e-56	2.22184e-51	1.73812	0.000181855
TNFRSF9	0.00736506	1	0.0603598	0.000181753
TBRG4	2.23385e-05	1	0.301007	0.00018138
MYC	1.62209e-06	0.165393	0.804874	0.000180283
COTL1	7.16227e-06	0.730286	0.524018	0.000178435
ST7	2.34596e-09	0.000239201	0.587031	0.000178281
PARVA	2.90196e-05	1	0.322069	0.000177577
RPL6	8.81259e-24	8.98558e-19	0.736737	0.000177208
CES3	0.00680569	1	0.159225	0.000176484
RSU1	2.57628e-10	2.62686e-05	0.552064	0.000176024
LINC00670	0.00924238	1	0.167944	0.000175969
POGZ	1.9619e-08	0.00200041	0.471153	0.000175542
TMEM134	2.76122e-17	2.81542e-12	1.32059	0.000175533
AP3B1	0.0117951	1	0.0500869	0.000175449
SRGAP1	1.66899e-10	1.70176e-05	0.40346	0.000175054
PLXNA1	0.000245172	1	0.315403	0.000174884
XYLB	3.84281e-20	3.91824e-15	0.825384	0.000174736
FBL	2.91384e-20	2.97103e-15	1.22168	0.0001745
ANKRD39	3.59332e-13	3.66386e-08	0.875439	0.00017439
ACBD6	6.15579e-15	6.27663e-10	1.04109	0.000174322
TCEAL4	0.0219162	1	0.255568	0.000173245
ATAD1	7.10293e-26	7.24236e-21	1.39776	0.000173198
EMP2	0.101838	1	0.131905	0.00017265
HRNR	1.1036e-21	1.12526e-16	0.282151	0.000172344
CACUL1	4.384e-12	4.47005e-07	0.587661	0.000171392
ELMOD1	0.0514305	1	0.00282902	0.000171311
PXN	3.77048e-05	1	0.411462	0.000170791
MTHFD1	1.67276e-23	1.7056e-18	1.43432	0.000170773
RPL31	6.61839e-38	6.74831e-33	0.990713	0.000170584
SRD5A3	4.42089e-21	4.50767e-16	1.15485	0.000170148
NBPF3	5.48216e-14	5.58978e-09	0.164725	0.000168358
ADSL	1.86176e-33	1.89831e-28	1.86792	0.000168352
P2RX5-TAX1BP3	0.00594478	1	0.109205	0.000168171
GNB4	1.27684e-06	0.130191	0.339177	0.000167522
DUSP12	1.13528e-13	1.15757e-08	0.818344	0.000167073
UBQLN2	2.81976e-10	2.87511e-05	0.533099	0.000166483
RPS16	4.72312e-47	4.81584e-42	1.33326	0.000166036
C20orf27	5.34946e-15	5.45447e-10	1.07638	0.000165436
SNX8	4.43981e-21	4.52697e-16	0.982893	0.000165382
OFD1	7.39103e-12	7.53611e-07	0.359759	0.000165067
PLA2G16	8.88111e-07	0.0905545	0.524089	0.000165033
LRRC2	2.71966e-08	0.00277305	0.154626	0.000164942
RAD21	0.193103	1	0.0419181	0.000164748
TRAPPC1	6.03573e-14	6.15421e-09	0.928606	0.000164525
RAB27A	4.595e-12	4.6852e-07	0.854046	0.00016342
EGFL8	4.12052e-66	4.20141e-61	4.12934	0.000163179
RUSC1	3.99311e-40	4.0715e-35	1.6853	0.000163178
SRSF5	1.78715e-20	1.82223e-15	0.78251	0.000162813
NBPF1	4.5431e-09	0.000463228	0.27628	0.000162574
GRSF1	1.48244e-31	1.51154e-26	1.6175	0.000162071
LSS	4.46234e-28	4.54994e-23	1.34049	0.00016177
SERPINH1	4.55814e-14	4.64761e-09	1.12957	0.00016136
SFT2D2	3.20162e-10	3.26447e-05	0.912215	0.000161317
MTX2	0.00330777	1	0.228616	0.000160945
FLYWCH1	5.42869e-22	5.53525e-17	0.358018	0.000160387
LILRB3	0.000919842	1	0.106904	0.000160143
FAM53B	2.74858e-51	2.80254e-46	0.778237	0.000159344
MOSPD2	5.8504e-18	5.96524e-13	0.306905	0.000158485
GALE	3.23375e-26	3.29723e-21	1.68625	0.00015752
TBC1D22A	4.15181e-08	0.00423331	0.252207	0.000157203
EEF2	1.11562e-32	1.13752e-27	1.32385	0.000157046
ADHFE1	3.94851e-40	4.02602e-35	0.45736	0.00015676
UQCRB	3.55437e-09	0.000362415	0.377324	0.000156707
EPS15	3.43391e-22	3.50132e-17	1.17364	0.00015639
SDHC	2.07266e-14	2.11335e-09	0.660433	0.000156154
SLC50A1	2.69594e-08	0.00274886	0.700129	0.000155827
TSPO	1.81953e-06	0.185524	0.371567	0.000155762
BVES	1.7012e-06	0.173459	0.0753134	0.00015549
PSMC1	2.74373e-05	1	0.469656	0.000154146
ATP8B2	1.36482e-20	1.39161e-15	0.186508	0.000153981
CHMP3	5.86332e-07	0.0597841	0.561956	0.000153707
ELMSAN1	0.0250909	1	0.137548	0.000153626
ANXA7	2.13817e-18	2.18014e-13	1.2818	0.000153172
UHMK1	2.26221e-15	2.30662e-10	0.738458	0.000153064
STX3	4.47418e-09	0.000456201	0.233919	0.000152311
ACTN1	9.78003e-06	0.997201	0.532842	0.000151867
SWAP70	1.54145e-10	1.57171e-05	0.580433	0.000151248
RAC3	1.04061e-41	1.06104e-36	1.00217	0.000151174
GPI	8.6823e-22	8.85273e-17	1.34121	0.00015029
WDR81	1.61616e-40	1.64789e-35	1.0969	0.000150115
CHD1L	3.36923e-16	3.43537e-11	0.99645	0.000150101
CAMK2D	4.75346e-13	4.84677e-08	0.576288	0.000148595
HSD17B11	7.58985e-19	7.73884e-14	1.02141	0.000148383
GNL3L	3.24094e-22	3.30456e-17	0.722761	0.000147599
RLF	8.54258e-09	0.000871027	0.326637	0.000147407
ENTPD1	2.81812e-11	2.87344e-06	0.287945	0.000147315
AIFM1	8.59595e-05	1	0.248561	0.000147288
IPO5	1.2129e-10	1.2367e-05	0.487404	0.000146562
CYB5R1	1.26541e-06	0.129025	0.596646	0.000146561
F2R	0.000963177	1	0.14522	0.000146458
SNX6	2.56675e-22	2.61714e-17	1.18106	0.000146429
WDR43	0.0017711	1	0.244936	0.000144911
ZNF662	5.39678e-15	5.50272e-10	0.163517	0.000144782
ZYG11A	0.00148892	1	0.0961908	0.000144321
SLC39A11	0.024175	1	0.135754	0.000144288
TRIM25	4.84668e-13	4.94182e-08	0.402769	0.000144034
IER3IP1	0.00780327	1	0.270754	0.000143721
NDUFA3	4.36733e-17	4.45306e-12	1.30437	0.000143252
FAM122C	0.000784894	1	0.163485	0.000143144
WARS	0.000137562	1	0.570535	0.000142896
RNF144A	6.47087e-09	0.000659789	0.174998	0.000142822
GAS2L3	6.62039e-10	6.75035e-05	0.348308	0.000142646
NDUFV1	1.87509e-20	1.9119e-15	1.15135	0.000142518
IL12RB1	0.0273954	1	0.0816616	0.000142232
UBA1	1.15275e-06	0.117538	0.489455	0.000141822
UROS	5.79602e-26	5.9098e-21	1.4523	0.000141813
AVPI1	1.7452e-15	1.77946e-10	1.26962	0.000141731
CALM3	3.29016e-27	3.35474e-22	1.30021	0.000141259
EIF2S3	9.53253e-28	9.71966e-23	1.06862	0.000141086
MUM1	9.29682e-11	9.47932e-06	0.357269	0.000140745
OPTN	2.14838e-11	2.19055e-06	0.727604	0.000140644
PHLDB2	1.07365e-67	1.09473e-62	0.258202	0.000140467
ABCC5	4.90782e-12	5.00416e-07	0.426501	0.000139672
SRP72	2.51682e-25	2.56622e-20	1.77161	0.000139596
KIF3A	7.18246e-13	7.32345e-08	0.531838	0.000139253
ENOPH1	1.33332e-16	1.3595e-11	1.06273	0.000138325
MTG1	1.26666e-27	1.29152e-22	1.47518	0.000138155
TMEM136	0.00142516	1	0.136128	0.000137546
MKL1	3.70073e-31	3.77337e-26	0.760047	0.000137292
FES	9.15867e-51	9.33846e-46	0.861511	0.000136962
USP9X	0.115652	1	0.100327	0.000136947
APBB1	2.9997e-12	3.05858e-07	0.337765	0.000136376
TMEM184B	1.73083e-15	1.76481e-10	0.87868	0.000136152
NDUFS2	2.40554e-17	2.45276e-12	0.930407	0.000135101
KIAA1324	0.0128629	1	0.033516	0.000134477
NCOA4	5.4242e-23	5.53068e-18	1.48578	0.000134272
C14orf2	2.11378e-10	2.15528e-05	0.563848	0.000133962
VPS26A	1.4652e-25	1.49396e-20	1.53664	0.000133885
ALDH18A1	4.00326e-19	4.08184e-14	1.044	0.000133785
OXA1L	7.34697e-48	7.49119e-43	2.01433	0.000133647
RPL18A	6.92276e-25	7.05866e-20	1.45227	0.000133567
PPP5C	2.16829e-18	2.21086e-13	0.843073	0.000133161
VLDLR	1.31247e-19	1.33823e-14	0.114982	0.000132989
RPL36A	5.41036e-29	5.51656e-24	0.928335	0.000132944
HMG20B	3.24252e-13	3.30617e-08	0.907778	0.000132141
GBAS	3.19828e-14	3.26106e-09	1.02013	0.000131877
ADSS	1.55021e-16	1.58065e-11	1.1493	0.000131837
CTSC	6.97561e-14	7.11254e-09	0.867085	0.000131647
YWHAZ	4.32835e-52	4.41331e-47	1.18518	0.000131602
DSTYK	1.30553e-17	1.33116e-12	0.720226	0.000130985
CDC37	0.000697628	1	0.350818	0.000130968
IL10	7.07201e-05	1	0.113508	0.00013017
CCDC50	1.93481e-07	0.0197279	0.592439	0.000129274
SNHG6	1.79129e-23	1.82645e-18	1.12309	0.000129109
PSTPIP2	3.5565e-10	3.62631e-05	0.349364	0.000128625
EIF3A	5.76901e-30	5.88226e-25	1.13794	0.000128287
POLR1D	1.63441e-12	1.66649e-07	1.05881	0.000127957
SCPEP1	6.12584e-06	0.624609	0.531716	0.000127377
PLEKHA1	2.16609e-14	2.20862e-09	0.34024	0.000127364
PLSCR1	9.04417e-19	9.2217e-14	0.975214	0.000127364
TIMM50	5.24821e-39	5.35123e-34	1.95163	0.000127191
TOR3A	2.88924e-27	2.94596e-22	1.3485	0.00012714
CLNS1A	1.02108e-15	1.04112e-10	0.876281	0.000126506
CORO1B	1.36455e-26	1.39134e-21	1.54141	0.000126331
NBPF15	6.85436e-17	6.98892e-12	0.78724	0.000125882
PPARD	1.48122e-05	1	0.264289	0.000125693
GHITM	2.64087e-12	2.69271e-07	0.798594	0.00012555
PSEN2	4.0735e-07	0.0415347	0.391753	0.000125312
ACOT9	5.02569e-12	5.12434e-07	0.460968	0.000125204
EIF4EBP2	4.37345e-40	4.4593e-35	1.1489	0.000124283
RPS6KA5	2.99123e-14	3.04995e-09	0.570467	0.000124196
APEH	3.55305e-18	3.6228e-13	1.06457	0.000124098
FAM102A	3.17996e-13	3.24238e-08	0.904322	0.000124017
RNF125	1.00848e-11	1.02828e-06	0.412519	0.000123682
PITRM1	1.13887e-08	0.00116123	0.69273	0.000123547
FBLIM1	0.172885	1	0.110778	0.000123507
TRIM14	6.73696e-10	6.86921e-05	0.18872	0.00012345
COPA	1.05054e-35	1.07116e-30	1.1484	0.000122759
XRN2	0.135395	1	0.0635954	0.000122616
CYP1A2	0.144881	1	0.0378229	0.000122336
PIP5K1A	2.2155e-14	2.25899e-09	0.913473	0.000122272
TMEM173	1.0782e-19	1.09936e-14	1.09467	0.000121878
ACTG1	2.23624e-48	2.28014e-43	0.988892	0.00012127
SLC23A2	4.05858e-08	0.00413825	0.407729	0.000121019
TTLL4	1.30999e-12	1.3357e-07	0.731855	0.000121017
SSR2	4.77462e-21	4.86835e-16	0.812636	0.000120892
MRPS21	1.76227e-28	1.79686e-23	0.968923	0.000120681
LSM7	8.59915e-06	0.876795	0.677183	0.000120623
DDX3X	0.0136115	1	0.234099	0.000120416
HADHA	2.28334e-22	2.32816e-17	1.03274	0.000120065
VCL	1.63734e-22	1.66948e-17	0.789865	0.000119465
HADHB	2.80506e-29	2.86012e-24	1.1575	0.000119079
NOV	4.28074e-13	4.36477e-08	0.258213	0.000118861
RUVBL2	2.90139e-15	2.95835e-10	1.17878	0.000118474
PI4KB	9.08451e-33	9.26283e-28	1.60356	0.000118192
FAM50A	2.72259e-07	0.0277603	0.567632	0.000117987
PDXDC1	3.11122e-10	3.1723e-05	0.753808	0.000117835
ALDH3B1	2.69071e-14	2.74353e-09	0.248466	0.000117831
GLOD4	5.55503e-27	5.66408e-22	1.57972	0.000117264
DGCR2	1.83135e-07	0.018673	0.516498	0.00011693
TIPRL	2.59682e-14	2.6478e-09	0.995262	0.000116767
NDST1	5.04051e-25	5.13946e-20	0.783288	0.000116327
FAM127B	0.0170948	1	0.263701	0.00011622
TMEM141	2.74181e-15	2.79563e-10	1.10125	0.000115957
NAP1L1	4.25831e-09	0.000434191	0.404783	0.000115577
ABI1	1.64531e-06	0.167761	0.397515	0.000115234
RASSF3	1.01848e-27	1.03847e-22	0.641533	0.000115078
MRPL52	3.1321e-09	0.000319358	0.716803	0.000115069
IFT27	3.35115e-06	0.341693	0.132983	0.000114919
NIN	3.98799e-05	1	0.0389244	0.000114887
LAMB2	9.51121e-11	9.69791e-06	0.696215	0.000114769
ASAH1	1.07641e-23	1.09753e-18	1.01318	0.000114663
CEP170	4.50734e-30	4.59582e-25	1.20258	0.000114531
PLEKHA5	1.31294e-06	0.133871	0.482297	0.000114435
KDM5B	3.20181e-08	0.00326466	0.416148	0.000114068
SEC31A	3.74024e-26	3.81366e-21	1.14388	0.00011404
PTK6	3.37751e-08	0.00344381	0.16714	0.000113611
ARAP1	7.85306e-26	8.00721e-21	0.66908	0.000113609
YY1AP1	1.83311e-23	1.8691e-18	1.27645	0.000113283
CLOCK	1.82619e-23	1.86204e-18	0.600214	0.000113261
BCCIP	2.51577e-19	2.56516e-14	1.35866	0.000113203
UBAP2L	1.07788e-27	1.09903e-22	1.20855	0.000113171
ACTR10	1.26709e-09	0.000129196	0.690035	0.000113085
SLC19A2	8.1978e-14	8.35873e-09	0.871644	0.000112912
RPS6	5.24344e-47	5.34637e-42	1.60973	0.000112785
SUPT5H	3.31249e-20	3.37752e-15	1.14607	0.000112377
NQO1	3.39115e-24	3.45772e-19	1.43833	0.000112077
PSMD8	1.63297e-06	0.166502	0.471072	0.00011205
ARFGAP3	5.26892e-10	5.37234e-05	0.802011	0.000111561
LYST	8.72521e-05	1	0.347537	0.000111337
ST3GAL4	3.63465e-05	1	0.4441	0.00011123
RPS5	1.94301e-28	1.98115e-23	1.02689	0.000110851
SP110	1.20523e-07	0.0122889	0.284489	0.000110687
SEC11A	6.64183e-06	0.677221	0.457913	0.000110626
RCN3	1.26128e-22	1.28604e-17	0.685264	0.000110566
AFG3L2	6.3221e-19	6.44621e-14	0.978032	0.000110519
FCGRT	4.61242e-14	4.70296e-09	0.786688	0.000110497
TOMM5	3.59461e-05	1	0.463417	0.000110433
ZNF362	4.54109e-16	4.63024e-11	0.578436	0.0001103
SIRT2	5.52906e-14	5.63759e-09	0.916175	0.000110226
MTR	1.12948e-07	0.0115165	0.324677	0.000110164
WDR61	8.08381e-05	1	0.426561	0.000110139
ESRG	6.1287e-11	6.24901e-06	0.377043	0.000110105
DCLRE1C	1.28075e-17	1.30589e-12	0.349452	0.000109732
FAM126A	1.03134e-17	1.05159e-12	0.553845	0.000109297
PMVK	1.01867e-18	1.03866e-13	1.19821	0.000108849
THEM4	2.84973e-16	2.90567e-11	0.608875	0.000108175
MYD88	6.15243e-18	6.27321e-13	1.01327	0.000107832
FAM222B	1.33809e-22	1.36436e-17	0.996682	0.000107778
SMNDC1	1.63672e-20	1.66884e-15	0.479302	0.00010756
VDAC2	1.79894e-26	1.83425e-21	1.37539	0.000107449
GALNT3	8.20869e-40	8.36982e-35	0.255753	0.000107065
HNRNPF	1.30502e-26	1.33064e-21	1.14884	0.000106441
KLHL12	9.13915e-14	9.31855e-09	0.693301	0.000106274
FBXW5	1.31843e-16	1.34431e-11	1.2235	0.000106202
RPRD2	2.00053e-28	2.0398e-23	0.896604	0.000105889
SEMA4C	1.18485e-14	1.20811e-09	0.200666	0.000105818
OSTM1	3.75355e-06	0.382724	0.509587	0.000105633
MPV17	3.50095e-08	0.00356967	0.63459	0.000105097
LINC00311	4.87693e-05	1	0.109149	0.000104614
ZFAS1	5.76536e-19	5.87854e-14	0.970396	0.000104265
PRRC1	4.27568e-06	0.435961	0.212936	0.000104265
LUZP1	3.50698e-18	3.57582e-13	0.626724	0.000103746
CHP1	2.87441e-26	2.93083e-21	0.905542	0.000103496
SLC25A5	4.08163e-20	4.16175e-15	0.919524	0.000103325
ANKRD36	3.17753e-24	3.2399e-19	1.09027	0.000103109
RPL28	5.50705e-57	5.61515e-52	1.49274	0.000102882
WDFY1	3.60379e-09	0.000367453	0.699999	0.000102855
LITAF	0.0547878	1	0.151039	0.00010277
ESD	1.52198e-09	0.000155186	0.752517	0.000102712
CDK2	1.12578e-37	1.14788e-32	1.85754	0.000102398
CHURC1	1.39693e-07	0.0142435	0.542677	0.000102305
RPL17	2.58288e-30	2.63358e-25	0.862271	0.000102232
AEN	3.05384e-22	3.11379e-17	0.884225	0.000102115
NADSYN1	2.99281e-16	3.05156e-11	0.858933	0.000101763
TIMM17B	2.2449e-07	0.0228896	0.444771	0.000101621
GOT2	6.08501e-13	6.20446e-08	0.884214	0.000101557
GRHPR	6.17006e-17	6.29118e-12	1.19035	0.000101545
ARID5B	8.16511e-05	1	0.395913	0.000101493
DCAF8	2.10099e-07	0.0214224	0.621041	0.000101442
NUP93	2.36163e-09	0.000240799	0.690972	0.000101358
DDX39A	1.46858e-13	1.4974e-08	1.15903	0.000100933
TSTA3	3.11268e-18	3.17378e-13	1.24174	0.000100901
G3BP2	3.94201e-32	4.01939e-27	1.52496	0.000100871
FKBP11	5.45986e-16	5.56704e-11	1.25343	0.00010028
NOC3L	1.53784e-19	1.56803e-14	0.329926	0.000100234
ZFYVE21	1.13343e-18	1.15568e-13	1.09188	0.000100231
MSANTD3	1.364e-22	1.39078e-17	0.625148	0.000100027
CINP	1.4821e-20	1.51119e-15	1.34077	9.98306e-05
PLEKHJ1	1.13884e-14	1.16119e-09	1.113	9.95687e-05
EIF3M	2.07098e-07	0.0211163	0.534051	9.95083e-05
R3HCC1L	9.4071e-26	9.59176e-21	0.406067	9.94864e-05
DCTN1	1.04133e-05	1	0.457197	9.94228e-05
SMARCC1	7.63267e-08	0.0077825	0.319615	9.94182e-05
SKA1	0.000726992	1	0.207656	9.93232e-05
EIF2AK2	9.73855e-13	9.92972e-08	0.743913	9.88921e-05
DECR1	3.87528e-16	3.95135e-11	1.06075	9.87134e-05
GON4L	8.3201e-12	8.48343e-07	0.604476	9.87106e-05
EIF1AX	6.80713e-20	6.94075e-15	0.877331	9.83839e-05
C19orf70	4.10523e-16	4.18581e-11	1.08437	9.83657e-05
POLR2A	3.0144e-20	3.07357e-15	1.03465	9.82587e-05
STMN1	4.27069e-08	0.00435453	0.66726	9.8107e-05
NIPSNAP1	3.64363e-10	3.71515e-05	0.847571	9.80905e-05
TSNAX	1.09335e-19	1.11482e-14	1.17313	9.80885e-05
C1QTNF6	1.49231e-07	0.0152161	0.202921	9.79643e-05
ACTR1A	8.61685e-21	8.786e-16	1.19187	9.79202e-05
MRPL21	8.22848e-19	8.39e-14	1.30512	9.75985e-05
RPL8	1.42642e-26	1.45442e-21	0.840256	9.74141e-05
LSM14A	2.85098e-14	2.90694e-09	0.850641	9.73596e-05
RPS7	1.15526e-45	1.17794e-40	1.16125	9.73002e-05
GAS5	6.429e-46	6.5552e-41	2.20257	9.71323e-05
EIF3L	1.84029e-29	1.87641e-24	1.08056	9.70878e-05
ACAA2	6.44103e-16	6.56747e-11	0.954313	9.6972e-05
SNHG5	4.30379e-42	4.38827e-37	1.66766	9.68851e-05
GART	1.44917e-13	1.47762e-08	0.926786	9.68562e-05
AQP6	3.89673e-06	0.397323	0.0627423	9.67128e-05
SLC31A1	9.24058e-17	9.42197e-12	0.866369	9.67035e-05
RASIP1	8.14503e-51	8.30492e-46	0.270236	9.6591e-05
FCAR	0.00412952	1	0.182684	9.62893e-05
DCTD	6.46717e-12	6.59412e-07	0.54989	9.62419e-05
NBL1	1.11099e-27	1.13279e-22	0.0342437	9.60742e-05
PPAT	1.44943e-21	1.47789e-16	0.935037	9.60618e-05
PSMD1	0.00288124	1	0.285342	9.60255e-05
CAMK1D	0.0304741	1	0.0145625	9.59586e-05
H2AFJ	2.39645e-24	2.44349e-19	0.924485	9.55181e-05
CLCN7	3.4638e-08	0.0035318	0.537997	9.53623e-05
COX7A2L	0.000411109	1	0.306987	9.52729e-05
MAP4	6.18224e-12	6.30359e-07	0.56823	9.50423e-05
SEC24C	1.6212e-23	1.65303e-18	1.17182	9.50311e-05
TMEM50B	1.40239e-08	0.00142992	0.631756	9.43442e-05
ARPC5	1.99472e-17	2.03388e-12	0.866767	9.42801e-05
ACOT2	3.87235e-25	3.94837e-20	1.29873	9.39299e-05
DESI1	4.79331e-10	4.88741e-05	0.550929	9.38768e-05
RPP14	2.67827e-07	0.0273085	0.326487	9.32565e-05
YTHDC1	5.52697e-15	5.63546e-10	0.510207	9.32347e-05
ATP5G2	1.76461e-07	0.0179924	0.327052	9.32311e-05
BAX	1.37903e-23	1.4061e-18	0.825333	9.3061e-05
ITGB1BP1	1.13414e-16	1.15641e-11	0.891355	9.29809e-05
ANXA11	3.4386e-07	0.035061	0.496612	9.29445e-05
PARL	2.49659e-06	0.25456	0.396167	9.26138e-05
NME4	2.5785e-20	2.62911e-15	1.25398	9.25914e-05
CD68	1.40503e-54	1.43261e-49	2.86525	9.24016e-05
CCDC124	1.0665e-05	1	0.52203	9.20537e-05
TFIP11	6.78916e-23	6.92243e-18	1.24361	9.19845e-05
RNF185	5.13302e-06	0.523378	0.310544	9.1909e-05
RBM4	1.38296e-17	1.41011e-12	1.06094	9.18484e-05
NDUFS7	9.07587e-09	0.000925403	0.828295	9.1793e-05
COX16	1.16878e-11	1.19173e-06	0.656065	9.15448e-05
PPCS	7.38911e-05	1	0.404566	9.14425e-05
MGAT1	4.96303e-16	5.06045e-11	1.01316	9.13133e-05
NCBP1	1.99552e-25	2.03469e-20	1.11462	9.12225e-05
UAP1	1.25582e-07	0.0128047	0.372877	9.12052e-05
SNRPF	2.5702e-13	2.62065e-08	0.84795	9.1196e-05
SUPT16H	6.39203e-19	6.51751e-14	1.08128	9.10786e-05
SUMO3	1.73076e-08	0.00176473	0.621519	9.09775e-05
DDX6	1.3042e-17	1.32981e-12	0.898493	9.08779e-05
ZNF483	0.045807	1	0.110955	9.06739e-05
TRAK2	2.38765e-14	2.43452e-09	0.646119	9.06613e-05
PPM1G	3.86425e-08	0.0039401	0.634166	9.05009e-05
ASH1L	4.90193e-15	4.99816e-10	0.613159	9.01582e-05
CRELD2	5.42844e-15	5.535e-10	0.910671	9.01244e-05
AP5B1	4.15216e-07	0.0423367	0.13885	9.00869e-05
SRPRB	0.0165625	1	0.162435	9.00824e-05
SEC22C	4.21873e-13	4.30155e-08	0.764701	8.99134e-05
STT3A	4.76835e-13	4.86195e-08	1.05757	8.97243e-05
MED15	5.00064e-10	5.09881e-05	0.650744	8.94271e-05
RRBP1	0.0223105	1	0.184709	8.9223e-05
PDE6A	0.0679509	1	0.0641214	8.87485e-05
SCAP	2.32496e-13	2.3706e-08	0.754255	8.86568e-05
OLA1	2.02082e-07	0.0206049	0.458154	8.81548e-05
SUGP2	1.06244e-07	0.0108329	0.257534	8.81527e-05
YLPM1	2.24466e-26	2.28873e-21	0.723397	8.80094e-05
TCIRG1	1.19861e-25	1.22213e-20	0.80903	8.78739e-05
RPS27A	5.1659e-26	5.26731e-21	0.627087	8.77219e-05
USF1	3.95425e-23	4.03187e-18	0.785664	8.75604e-05
HSPA4	6.09395e-12	6.21358e-07	0.807868	8.75367e-05
MACF1	0.0357809	1	0.0702154	8.73632e-05
PLGRKT	6.2437e-20	6.36627e-15	0.536023	8.72762e-05
GLO1	0.000247613	1	0.393781	8.69023e-05
GALT	2.12127e-34	2.16291e-29	1.45885	8.67728e-05
MRPS5	7.21247e-05	1	0.324401	8.67637e-05
CPSF1	5.2936e-24	5.39752e-19	0.964528	8.66763e-05
TMEM55A	3.8059e-11	3.88061e-06	0.805705	8.66276e-05
SMIM12	9.16058e-07	0.0934041	0.371952	8.63331e-05
HELZ	1.06258e-10	1.08344e-05	0.47304	8.61388e-05
NDUFC2	5.1984e-05	1	0.743564	8.61227e-05
CS	5.78563e-22	5.89921e-17	1.18272	8.60472e-05
RAB7A	1.66406e-12	1.69673e-07	0.519066	8.60023e-05
ZCCHC7	2.36252e-11	2.4089e-06	0.454908	8.59178e-05
RAB17	9.52835e-06	0.971539	0.216613	8.58147e-05
LRRC58	9.74171e-09	0.000993294	0.484402	8.57252e-05
EEF1A1	1.53467e-31	1.56479e-26	0.800693	8.5671e-05
LYPLA1	2.37858e-09	0.000242528	0.685695	8.56356e-05
KCNA7	0.116263	1	0.00731838	8.55413e-05
ATG4B	3.35292e-12	3.41874e-07	0.783617	8.54122e-05
ABHD14A	7.84747e-15	8.00152e-10	0.636422	8.52137e-05
COMMD6	8.73477e-12	8.90623e-07	0.606969	8.51794e-05
XRCC5	4.23003e-07	0.0431307	0.4611	8.51286e-05
SF3B4	1.10384e-32	1.12551e-27	1.47006	8.49978e-05
SDCBP	1.38458e-09	0.000141176	0.494838	8.45887e-05
ETHE1	9.74984e-13	9.94123e-08	0.638347	8.45142e-05
CALM1	5.31175e-17	5.41601e-12	0.741126	8.44394e-05
RPS11	1.58848e-49	1.61966e-44	1.36983	8.43535e-05
HIF1A	7.17398e-06	0.731481	0.41366	8.4192e-05
AK2	6.79579e-08	0.00692919	0.542431	8.3934e-05
USP54	6.81241e-11	6.94613e-06	0.492425	8.3854e-05
LASP1	4.31342e-05	1	0.312469	8.37513e-05
USP48	5.75665e-06	0.586966	0.505094	8.37434e-05
PPARA	4.17425e-07	0.0425619	0.0854148	8.36719e-05
C19orf60	1.6484e-09	0.000168075	0.786121	8.36688e-05
COX6A1	1.32651e-06	0.135255	0.609781	8.36551e-05
IPO9	1.6871e-17	1.72022e-12	0.738124	8.33361e-05
RPL10	1.01563e-15	1.03557e-10	0.689801	8.32442e-05
GIGYF2	1.15008e-08	0.00117266	0.48641	8.30691e-05
DHRS7	0.000165882	1	0.398805	8.2916e-05
KRTCAP2	9.59865e-12	9.78708e-07	0.518291	8.28564e-05
ZNF280C	3.82933e-07	0.0390449	0.159602	8.2813e-05
LOC646214	0.0419908	1	0.13035	8.27895e-05
NHEJ1	6.40125e-22	6.5269e-17	0.291588	8.27459e-05
CSTB	1.71896e-15	1.7527e-10	0.961737	8.24654e-05
ALG8	1.96274e-09	0.000200127	0.878891	8.24532e-05
ZC3H13	7.41166e-12	7.55715e-07	0.67166	8.24424e-05
CPPED1	1.45123e-06	0.147972	0.304502	8.23636e-05
SNAP29	2.36937e-19	2.41588e-14	0.861478	8.23519e-05
SETDB1	7.73952e-21	7.89145e-16	0.920247	8.20286e-05
SPATS2	6.56338e-07	0.0669222	0.408819	8.20122e-05
ENDOD1	0.0131278	1	0.261657	8.19379e-05
RPL13AP5	4.75613e-52	4.84949e-47	1.44822	8.18398e-05
CYP51A1	4.47627e-11	4.56414e-06	0.855914	8.17658e-05
SNX27	3.84048e-08	0.00391587	0.515568	8.17567e-05
PHF3	4.0461e-08	0.00412553	0.412537	8.17363e-05
PPP1R7	5.93328e-10	6.04976e-05	0.618651	8.15124e-05
DYNC1LI2	1.84351e-05	1	0.407787	8.14655e-05
TMEM192	5.37645e-08	0.00548199	0.412633	8.14134e-05
IDH1	5.61513e-20	5.72535e-15	1.09403	8.13861e-05
GIT2	9.44915e-10	9.63464e-05	0.722971	8.12703e-05
WNK3	2.33105e-29	2.37681e-24	0.0731492	8.11642e-05
MS4A10	0.0701704	1	0.0556672	8.10455e-05
LTA4H	6.15558e-09	0.000627641	0.494622	8.1031e-05
RNF2	2.04819e-13	2.08839e-08	0.446752	8.06148e-05
SGSM3	1.46894e-08	0.00149777	0.741663	8.05925e-05
RPA1	9.29304e-12	9.47547e-07	0.682028	8.05783e-05
CCAR1	3.69836e-13	3.77096e-08	0.73808	7.98816e-05
PNMA1	1.17975e-15	1.2029e-10	0.90303	7.95982e-05
ANKRD30BL	2.21279e-08	0.00225623	0.105314	7.95982e-05
SP100	0.0328516	1	0.261431	7.95587e-05
KANK2	1.71198e-12	1.74559e-07	0.387326	7.93164e-05
PRDX3	4.07017e-45	4.15007e-40	1.65717	7.93064e-05
NFYC	1.66836e-13	1.70111e-08	0.701505	7.92914e-05
ZNF326	2.22699e-12	2.27071e-07	0.591167	7.92171e-05
COL4A3BP	6.34928e-13	6.47391e-08	0.632469	7.91386e-05
RPS9	2.71141e-45	2.76463e-40	0.983749	7.91207e-05
CLN6	5.2564e-17	5.35958e-12	0.55772	7.89856e-05
TXLNA	4.80009e-16	4.89431e-11	0.958955	7.89248e-05
MRPS2	1.40175e-10	1.42927e-05	0.446228	7.8815e-05
PRMT2	6.22954e-08	0.00635182	0.545079	7.87111e-05
EIF3D	2.91833e-25	2.97562e-20	1.10957	7.87059e-05
IARS2	2.4885e-11	2.53735e-06	0.78212	7.87032e-05
PIAS3	1.25809e-16	1.28279e-11	1.07921	7.84895e-05
PPP2R1A	1.59023e-21	1.62144e-16	1.02956	7.84858e-05
HIGD1A	4.40809e-06	0.449463	0.483438	7.83641e-05
SGPL1	4.92998e-15	5.02676e-10	0.378506	7.83579e-05
SEPHS2	2.2664e-12	2.31088e-07	0.965901	7.80519e-05
AK3	1.17888e-16	1.20203e-11	0.862476	7.796e-05
CD81	4.21281e-06	0.42955	0.472823	7.78339e-05
SLC3A2	3.80822e-13	3.88298e-08	0.732768	7.78137e-05
HNRNPC	1.28419e-27	1.30939e-22	0.790265	7.77406e-05
SAP18	1.62361e-05	1	0.426248	7.76284e-05
PMF1	1.63916e-11	1.67134e-06	0.789538	7.76149e-05
CAP1	1.79322e-18	1.82842e-13	0.723871	7.74999e-05
UGCG	5.99319e-14	6.11084e-09	0.616671	7.74756e-05
RPL3	2.95637e-37	3.0144e-32	0.88046	7.73648e-05
ABHD14B	1.89895e-07	0.0193623	0.593113	7.73279e-05
SLC25A44	4.13624e-25	4.21744e-20	1.05515	7.72415e-05
HMOX2	5.7899e-11	5.90355e-06	0.702571	7.71578e-05
BMS1	6.34432e-05	1	0.221536	7.71402e-05
NOLC1	6.05504e-23	6.1739e-18	1.24378	7.67957e-05
NDUFB8	1.69057e-16	1.72375e-11	0.950088	7.65268e-05
HIF3A	0.00425603	1	0.0704371	7.63106e-05
AP2S1	1.05741e-10	1.07817e-05	0.794926	7.61008e-05
FAM210B	1.8463e-05	1	0.417372	7.60077e-05
DPP9	1.45608e-15	1.48467e-10	0.650787	7.57682e-05
CDC42EP3	3.27638e-06	0.33407	0.284589	7.57521e-05
CHM	0.00148097	1	0.153154	7.57103e-05
SDF2L1	3.36111e-09	0.000342709	0.746736	7.5689e-05
CDC42	5.01368e-17	5.11209e-12	0.76606	7.56162e-05
EPRS	3.3934e-10	3.46001e-05	0.775449	7.55764e-05
EHMT1	1.78606e-10	1.82112e-05	0.469693	7.55536e-05
FUT2	2.13674e-07	0.0217868	0.194092	7.55197e-05
MAP3K11	5.66474e-11	5.77594e-06	0.729643	7.53617e-05
PFN1	1.17369e-52	1.19673e-47	1.25629	7.50052e-05
IFI6	0.00105331	1	0.621717	7.49603e-05
FDPS	9.18063e-14	9.36085e-09	1.05643	7.49237e-05
PRCC	1.68412e-15	1.71718e-10	0.766333	7.4727e-05
MIA3	1.51941e-05	1	0.185217	7.47133e-05
MRPL37	1.10696e-12	1.12869e-07	0.843794	7.4664e-05
ECD	6.38319e-26	6.5085e-21	1.12959	7.45669e-05
ZNF480	2.89689e-10	2.95376e-05	0.191068	7.44886e-05
KHDRBS1	0.00210866	1	0.283253	7.44104e-05
SF3B2	2.04575e-14	2.08591e-09	0.87244	7.41634e-05
DMC1	0.000447883	1	0.12314	7.41125e-05
DCTPP1	9.77502e-09	0.00099669	0.529845	7.40992e-05
LINC00346	2.86578e-06	0.292204	0.137551	7.4061e-05
PLEKHO2	7.89419e-12	8.04915e-07	0.548306	7.40091e-05
CORO2A	0.00338791	1	0.0706016	7.39387e-05
CRTAP	5.9728e-11	6.09005e-06	0.563842	7.38686e-05
TNPO1	4.08388e-05	1	0.359535	7.3829e-05
NEK5	0.00386904	1	0.155479	7.37159e-05
SIGMAR1	1.30108e-13	1.32662e-08	1.05726	7.36696e-05
ZC3HAV1L	1.80025e-07	0.0183559	0.296302	7.36538e-05
SNHG8	9.25894e-19	9.44069e-14	1.2645	7.3591e-05
RNF207	0.0225838	1	0.057813	7.35172e-05
HIST1H2BK	0.000237337	1	0.453423	7.34194e-05
DCUN1D5	0.00639507	1	0.0314365	7.34038e-05
CLEC7A	5.34726e-05	1	0.149402	7.33637e-05
RPL12	1.45048e-41	1.47895e-36	1.1523	7.32506e-05
ATXN2L	5.63219e-19	5.74275e-14	0.854386	7.30022e-05
ALAS1	1.16729e-14	1.19021e-09	0.711121	7.29121e-05
FAM210A	4.38722e-08	0.00447334	0.568286	7.27465e-05
SMARCA5	8.08919e-07	0.0824798	0.387801	7.27028e-05
RPL13A	2.18344e-30	2.2263e-25	1.12943	7.20993e-05
ZNRF3-AS1	0.000287185	1	0.208225	7.202e-05
IAH1	3.15695e-12	3.21892e-07	0.831562	7.19953e-05
RHOA	3.3948e-29	3.46144e-24	0.750496	7.19948e-05
METAP2	5.92467e-08	0.00604097	0.559771	7.19778e-05
CCT3	1.88441e-22	1.9214e-17	0.788759	7.1977e-05
NOP56	2.18317e-21	2.22603e-16	1.16881	7.19176e-05
GYG1	2.96268e-10	3.02084e-05	0.405776	7.19083e-05
AASDH	6.34572e-28	6.47029e-23	0.885485	7.18184e-05
B4GALT3	9.64511e-18	9.83445e-13	1.10303	7.18174e-05
MYLK3	1.94108e-06	0.197918	0.139983	7.17671e-05
CHKB	2.41478e-28	2.46218e-23	1.22592	7.16592e-05
COA6	8.71296e-12	8.88399e-07	0.880518	7.15168e-05
ENOSF1	1.17495e-13	1.19802e-08	0.415864	7.14982e-05
RPL37	9.2552e-31	9.43688e-26	1.0103	7.12987e-05
HMGA1	3.36048e-18	3.42644e-13	0.915372	7.12736e-05
VPS13C	9.00277e-06	0.917949	0.192429	7.11004e-05
ATP5D	4.71128e-34	4.80376e-29	1.3593	7.10392e-05
GLTSCR2	5.10445e-11	5.20465e-06	0.803645	7.08591e-05
AKR1A1	1.45386e-09	0.00014824	0.816718	7.08396e-05
PGLS	7.65351e-19	7.80375e-14	1.37626	7.08377e-05
QARS	1.74861e-24	1.78293e-19	1.17453	7.06558e-05
CABP4	4.49662e-06	0.458489	0.261279	7.06535e-05
IFT81	3.74335e-06	0.381683	0.27601	7.06053e-05
CLTA	7.9357e-09	0.000809148	0.476951	7.05749e-05
IMPDH2	3.66538e-54	3.73734e-49	1.74987	7.03708e-05
RPL22L1	4.04823e-37	4.1277e-32	1.46684	7.02767e-05
EIF3K	1.36657e-18	1.3934e-13	0.934608	7.00513e-05
GPATCH4	5.14799e-17	5.24904e-12	0.975992	6.99931e-05
GBA	1.04094e-13	1.06138e-08	0.991925	6.93938e-05
PSPC1	2.15948e-13	2.20188e-08	0.731159	6.91985e-05
LRRFIP1	0.250236	1	0.114148	6.91252e-05
RAB5C	1.4678e-14	1.49662e-09	0.748859	6.90928e-05
NHSL1	0.00215334	1	0.126903	6.87113e-05
USE1	1.53683e-18	1.567e-13	1.4032	6.86641e-05
NDUFS8	1.024e-18	1.0441e-13	1.30775	6.83232e-05
TRA2A	2.25561e-11	2.29989e-06	0.779859	6.82857e-05
CDS2	2.10451e-08	0.00214583	0.564909	6.81331e-05
DIP2A	3.26074e-15	3.32475e-10	0.486896	6.81308e-05
S100B	0.0260459	1	0.208999	6.78927e-05
RPS15	4.53e-29	4.61893e-24	1.18951	6.78323e-05
NCOR2	3.35972e-06	0.342567	0.13751	6.77905e-05
POLR3C	1.16765e-19	1.19057e-14	1.24861	6.77904e-05
PRRC2C	6.46423e-18	6.59112e-13	0.57125	6.76523e-05
RPL26	8.88757e-29	9.06203e-24	1.05169	6.7621e-05
SRGAP2C	6.06392e-17	6.18296e-12	1.05792	6.75697e-05
RIMKLB	1.2015e-10	1.22509e-05	0.289157	6.75541e-05
RPP21	4.71054e-05	1	0.339213	6.74432e-05
LARP1	0.000151646	1	0.330349	6.73841e-05
CNPPD1	2.06869e-17	2.1093e-12	1.1427	6.73548e-05
MXRA7	0.00152654	1	0.265521	6.73385e-05
SH3BGRL	0.00810687	1	0.321469	6.73072e-05
LAMTOR1	1.5059e-42	1.53546e-37	1.54513	6.72593e-05
MYCBP2	4.75241e-14	4.8457e-09	0.332287	6.72506e-05
MRPL43	1.30071e-12	1.32624e-07	1.05967	6.71669e-05
TIMM9	2.80795e-17	2.86307e-12	1.15735	6.71238e-05
FTL	2.33041e-59	2.37615e-54	1.50055	6.70972e-05
CHST6	0.140495	1	0.0562199	6.69422e-05
AIP	1.39215e-07	0.0141948	0.581888	6.69163e-05
COMMD2	8.46225e-05	1	0.199294	6.69068e-05
DNPH1	0.236834	1	0.0668434	6.66624e-05
MOB1B	5.95638e-15	6.07331e-10	0.501831	6.65213e-05
APH1A	1.15549e-46	1.17817e-41	1.72724	6.64187e-05
FKBP1A	0.616304	1	0.0406603	6.63636e-05
CDK4	0.0540418	1	0.183743	6.61111e-05
DSCR3	2.86148e-09	0.000291765	0.530983	6.60896e-05
BFAR	6.07123e-11	6.1904e-06	0.780113	6.60679e-05
ITPK1	0.0403858	1	0.187796	6.59329e-05
RPS10	1.71978e-32	1.75354e-27	0.899169	6.59176e-05
DDX50	6.98773e-28	7.1249e-23	0.659037	6.58654e-05
CIRBP	1.06392e-10	1.0848e-05	0.573459	6.58095e-05
NNT	1.25472e-10	1.27935e-05	0.47376	6.57972e-05
AIFM2	9.37877e-14	9.56288e-09	0.231436	6.56763e-05
C1orf43	1.95716e-37	1.99558e-32	0.973767	6.56668e-05
RBFA	1.70936e-13	1.74291e-08	0.246049	6.56309e-05
SMG7	7.05108e-17	7.1895e-12	0.623829	6.56278e-05
TRAF7	8.02016e-13	8.17759e-08	0.513453	6.55358e-05
TUBA1A	2.24458e-09	0.000228864	0.75443	6.55358e-05
HTRA4	0.000235918	1	0.236647	6.54844e-05
ZNF426	1.68642e-10	1.71953e-05	0.180229	6.54086e-05
CCNI	1.30862e-17	1.33431e-12	0.861767	6.53481e-05
CAPN1	2.73349e-06	0.278715	0.43995	6.50339e-05
TMEM147	1.75472e-16	1.78916e-11	0.895281	6.47797e-05
CDIP1	1.06576e-15	1.08668e-10	0.305611	6.45966e-05
RPS29	5.25837e-38	5.36159e-33	1.0681	6.45428e-05
UGDH	1.10571e-07	0.0112742	0.703079	6.43521e-05
NAPA	1.49467e-06	0.152401	0.524649	6.43089e-05
POLR3G	3.48527e-23	3.55369e-18	0.45529	6.42549e-05
HNRNPH3	1.47458e-08	0.00150353	0.691093	6.42119e-05
ARRB1	1.96469e-11	2.00326e-06	0.0799114	6.40104e-05
GATAD2A	9.12679e-15	9.30595e-10	0.434005	6.399e-05
UBXN2A	4.42236e-07	0.0450917	0.489557	6.39516e-05
RPL23AP82	1.1218e-06	0.114382	0.46475	6.3938e-05
MPDZ	1.1159e-13	1.13781e-08	0.240842	6.38479e-05
RPLP0P2	0.0751801	1	0.0211654	6.37525e-05
FAM204A	2.67369e-12	2.72617e-07	0.376242	6.37385e-05
CEP135	2.54879e-30	2.59882e-25	0.397227	6.35361e-05
PLCXD1	1.46123e-07	0.0148992	0.339174	6.35311e-05
GNPAT	3.66934e-11	3.74136e-06	0.721679	6.3432e-05
CABIN1	2.73665e-07	0.0279037	0.286731	6.34143e-05
ARHGAP5	1.23796e-09	0.000126226	0.494421	6.33343e-05
ABL2	3.51305e-08	0.00358201	0.428141	6.31606e-05
RPSA	3.80102e-41	3.87563e-36	0.94369	6.30275e-05
CCDC43	3.33211e-11	3.39752e-06	0.609154	6.29672e-05
LTBR	0.101577	1	0.160709	6.29641e-05
UCHL5	8.28313e-13	8.44573e-08	0.883671	6.28421e-05
FLII	1.22098e-18	1.24494e-13	1.04965	6.27217e-05
IWS1	3.59636e-10	3.66695e-05	0.587485	6.25706e-05
GARS	2.32766e-07	0.0237336	0.67675	6.25359e-05
SYNCRIP	6.38933e-09	0.000651475	0.584955	6.24722e-05
CDK16	1.99997e-05	1	0.346373	6.24556e-05
UFD1L	6.232e-11	6.35434e-06	0.726805	6.22731e-05
DHX9	2.01537e-07	0.0205493	0.578643	6.21213e-05
ZC3H12C	6.5366e-32	6.66492e-27	0.0689709	6.20367e-05
RBM5	1.33472e-08	0.00136092	0.652237	6.19571e-05
PPP2R3C	1.62036e-16	1.65217e-11	0.725402	6.19533e-05
TRAK1	2.77969e-13	2.83425e-08	0.428745	6.18863e-05
AP1S3	0.000814675	1	0.219725	6.17856e-05
SLC25A51	6.14578e-11	6.26643e-06	0.355809	6.17499e-05
CNTLN	1.40492e-18	1.4325e-13	0.25858	6.1641e-05
POLR2B	1.53622e-07	0.0156637	0.604083	6.16132e-05
PTPN1	2.68737e-07	0.0274013	0.514216	6.15266e-05
EIF4A1	1.37542e-32	1.40242e-27	1.05632	6.15161e-05
ARHGDIA	2.82677e-19	2.88226e-14	0.90753	6.14483e-05
RPL21	3.33292e-17	3.39835e-12	1.33961	6.13045e-05
C16orf62	1.54632e-11	1.57668e-06	0.400288	6.12482e-05
USO1	3.84322e-10	3.91866e-05	0.626814	6.12416e-05
NME6	1.80536e-12	1.8408e-07	0.821663	6.11361e-05
MRPL11	2.34679e-11	2.39286e-06	0.656811	6.11218e-05
RPS15A	3.31173e-40	3.37674e-35	1.01834	6.11023e-05
UQCRC2	2.35441e-09	0.000240063	0.670745	6.10636e-05
DCK	3.33613e-26	3.40161e-21	0.891679	6.08675e-05
COA4	1.9409e-20	1.979e-15	1.19063	6.08671e-05
FAM217B	1.21253e-08	0.00123634	0.301553	6.06612e-05
DARS	4.10498e-07	0.0418556	0.621404	6.0652e-05
MLST8	1.40958e-06	0.143725	0.412491	6.04669e-05
EYA3	3.85103e-09	0.000392662	0.528373	6.04275e-05
SKA2	1.90779e-10	1.94524e-05	0.646341	6.03173e-05
ARSB	5.17234e-06	0.527388	0.105649	6.03039e-05
ANKRD52	1.68996e-20	1.72313e-15	0.712832	6.02467e-05
RAB6A	4.91769e-06	0.501422	0.508286	6.02084e-05
RAP2B	7.96651e-11	8.12289e-06	0.647547	6.01343e-05
CACNG8	0.313957	1	0.00118752	6.01064e-05
PFDN2	2.71708e-15	2.77042e-10	0.931457	6.00815e-05
SNRNP40	3.41e-11	3.47694e-06	0.710247	6.00505e-05
LINC00507	3.99052e-05	1	0.210556	6.00172e-05
RPL39	2.90812e-15	2.9652e-10	0.63456	5.99577e-05
POLR3GL	2.05214e-09	0.000209243	0.660462	5.99557e-05
UBE2L3	0.000169129	1	0.376013	5.97665e-05
CPNE3	2.0448e-07	0.0208494	0.543605	5.96987e-05
TWF1	3.27852e-09	0.000334288	0.646381	5.96792e-05
GTF3C6	2.1499e-11	2.19211e-06	0.793346	5.96483e-05
NDUFV3	2.25608e-19	2.30036e-14	0.965749	5.95769e-05
TPTE2P1	0.000304994	1	0.0879297	5.95573e-05
PPP6R2	4.52599e-10	4.61484e-05	0.338486	5.94485e-05
SNW1	1.67962e-08	0.00171259	0.621266	5.94419e-05
MSTO1	1.20397e-23	1.2276e-18	1.09386	5.93444e-05
DDX39B	5.05743e-26	5.15671e-21	1.11249	5.92328e-05
PHIP	0.00074136	1	0.0799307	5.92094e-05
DMXL1	5.55496e-10	5.664e-05	0.220235	5.9125e-05
HMGXB3	3.79158e-08	0.003866	0.498807	5.91057e-05
BBS5	2.22358e-05	1	0.294734	5.89796e-05
ZNF37A	0.000476208	1	0.1349	5.88717e-05
YIF1B	2.81531e-12	2.87057e-07	0.664516	5.87811e-05
ME2	3.71313e-10	3.78602e-05	0.436192	5.85562e-05
ARHGAP17	8.28129e-15	8.44385e-10	0.428839	5.85071e-05
AP2A1	8.13999e-26	8.29977e-21	0.645863	5.84203e-05
SPECC1L	6.33638e-13	6.46076e-08	0.395562	5.83502e-05
RAB1B	4.41362e-20	4.50026e-15	0.917384	5.83433e-05
PCNA	2.83071e-14	2.88628e-09	1.08764	5.82082e-05
DGCR6L	2.64663e-07	0.0269858	0.635326	5.81786e-05
COX6B1	3.99941e-13	4.07791e-08	0.686949	5.81535e-05
TRAPPC3	3.18884e-05	1	0.451608	5.80613e-05
ECH1	4.71962e-12	4.81227e-07	0.834095	5.7942e-05
ILF2	1.46803e-18	1.49685e-13	0.956563	5.78889e-05
EEF1D	1.39928e-14	1.42675e-09	0.544236	5.78859e-05
KDELR1	3.09574e-14	3.15651e-09	0.833544	5.78844e-05
PBRM1	4.86534e-11	4.96084e-06	0.492617	5.78517e-05
SPCS2	2.31319e-10	2.35859e-05	0.732391	5.78352e-05
SRM	1.09499e-12	1.11648e-07	0.633784	5.78034e-05
PTRH2	4.46522e-13	4.55287e-08	0.95446	5.77426e-05
SNX5	8.13642e-09	0.000829614	0.621486	5.77318e-05
TRIM27	3.41055e-08	0.0034775	0.548512	5.76595e-05
ZNF664	4.76924e-06	0.486286	0.352756	5.75749e-05
ANKLE1	5.90606e-08	0.00602199	0.202291	5.74577e-05
RAB5B	2.59056e-19	2.64142e-14	0.91042	5.74088e-05
NUCKS1	1.12334e-06	0.114539	0.448326	5.73371e-05
L1TD1	0.0220394	1	0.0454384	5.7319e-05
REEP3	2.53449e-17	2.58424e-12	0.501874	5.72529e-05
FAM207A	1.04826e-19	1.06884e-14	0.351565	5.71324e-05
RPL36	2.59357e-30	2.64448e-25	1.26278	5.70916e-05
ACAT1	1.55126e-10	1.58172e-05	0.593574	5.70394e-05
ZCCHC9	1.38148e-19	1.40859e-14	0.938026	5.70384e-05
LOC100130451	0.000109686	1	0.280839	5.70371e-05
CAMTA2	5.97489e-19	6.09218e-14	0.156995	5.69584e-05
DEGS1	3.41809e-07	0.0348518	0.606105	5.68631e-05
PPP1R12B	1.87866e-05	1	0.0993843	5.67546e-05
PPM1K	9.81009e-12	1.00027e-06	0.504952	5.67412e-05
VSTM4	0.0146072	1	0.0242982	5.67282e-05
WDR6	2.47324e-16	2.52179e-11	0.834283	5.64145e-05
PTPN23	3.51298e-20	3.58194e-15	0.600278	5.64022e-05
HEATR5A	5.30129e-16	5.40535e-11	0.466664	5.61154e-05
RPS12	1.6438e-13	1.67606e-08	0.541079	5.60663e-05
UGP2	1.02333e-06	0.104341	0.50566	5.60102e-05
DCTN2	2.51979e-05	1	0.46067	5.59842e-05
RPL18	4.13186e-51	4.21297e-46	1.33181	5.59693e-05
ANKRD17	2.47896e-10	2.52762e-05	0.493654	5.59598e-05
DAD1	5.78345e-07	0.0589698	0.393158	5.59351e-05
G3BP1	3.89793e-08	0.00397445	0.651777	5.59282e-05
LPCAT2	9.67187e-05	1	0.129676	5.58601e-05
SLC25A39	0.0372404	1	0.163337	5.58214e-05
NUDT19	0.000791874	1	0.359677	5.58202e-05
PGPEP1	8.54215e-11	8.70984e-06	0.31266	5.57851e-05
P4HA1	4.82067e-07	0.049153	0.533729	5.57179e-05
LIMD2	3.51896e-20	3.58804e-15	0.453084	5.56984e-05
DHX30	3.60014e-05	1	0.480019	5.56452e-05
NDUFA13	1.16024e-06	0.118301	0.498003	5.55738e-05
KLHL22	4.03092e-17	4.11005e-12	0.344633	5.55568e-05
VPS35	1.01412e-09	0.000103403	0.680394	5.54953e-05
CCNK	1.72102e-13	1.75481e-08	0.604284	5.5472e-05
CD84	0.0109887	1	0.0631361	5.54495e-05
RPS8	1.8276e-38	1.86347e-33	0.921436	5.53866e-05
MRPS16	1.23684e-26	1.26112e-21	1.27417	5.53395e-05
EIF4A3	2.90086e-08	0.0029578	0.686625	5.51921e-05
SGTB	3.29993e-10	3.3647e-05	0.432798	5.51841e-05
TARS2	2.41899e-13	2.46647e-08	0.681754	5.51784e-05
PPIL6	1.07088e-05	1	0.198415	5.50117e-05
OLFML2A	3.19504e-09	0.000325776	0.10438	5.50038e-05
SMC6	3.64805e-15	3.71966e-10	0.505155	5.48293e-05
GULP1	4.65203e-06	0.474335	0.137184	5.47058e-05
RPL10A	1.32541e-32	1.35142e-27	0.858657	5.46428e-05
RBBP4	9.69615e-12	9.88649e-07	0.601751	5.46387e-05
TRAPPC2L	1.86437e-09	0.000190097	0.782338	5.45751e-05
HNRNPUL1	3.17394e-14	3.23625e-09	0.498311	5.45473e-05
TROVE2	3.92029e-10	3.99725e-05	0.773156	5.45377e-05
FAM98A	2.91208e-14	2.96924e-09	0.708439	5.45023e-05
SF3A1	4.28787e-06	0.437204	0.435442	5.43658e-05
WDR5	2.2431e-20	2.28713e-15	0.576267	5.43015e-05
ANKRD12	7.01973e-13	7.15752e-08	0.459993	5.42642e-05
GRWD1	8.12486e-14	8.28435e-09	0.420051	5.41905e-05
ZNF562	2.2696e-09	0.000231415	0.474041	5.38891e-05
RSL1D1	5.2352e-17	5.33797e-12	0.679053	5.38808e-05
ITSN1	1.09764e-09	0.000111918	0.0572189	5.36423e-05
SNHG16	5.46948e-26	5.57684e-21	0.992191	5.3603e-05
TRAF3IP2	2.51012e-11	2.55939e-06	0.50277	5.35895e-05
DPP3	2.23757e-20	2.2815e-15	0.567059	5.34753e-05
F11R	6.81977e-07	0.0695365	0.199138	5.34751e-05
ZC3HAV1	0.00463882	1	0.219721	5.33794e-05
SCFD1	2.99915e-09	0.000305802	0.512926	5.321e-05
C14orf166	1.10356e-11	1.12523e-06	0.686254	5.32068e-05
RPL22	7.49058e-07	0.0763762	0.436207	5.31627e-05
KIAA0355	0.00153271	1	0.140062	5.30716e-05
PTPRG-AS1	0.000111566	1	0.160115	5.30031e-05
PGAM1	1.83953e-23	1.87564e-18	1.10548	5.29715e-05
ANP32E	1.86104e-07	0.0189757	0.639682	5.29249e-05
EEF1G	5.79034e-24	5.904e-19	0.825721	5.2859e-05
STAT6	3.63378e-07	0.0370511	0.543636	5.28072e-05
EIF3G	1.36388e-09	0.000139065	0.692753	5.2781e-05
PNPT1	0.00248688	1	0.257875	5.272e-05
HDLBP	0.000816191	1	0.34131	5.27026e-05
DDX1	4.14522e-06	0.422659	0.518003	5.26839e-05
APOL4	0.000291745	1	0.157177	5.25165e-05
SDAD1	6.07642e-08	0.00619571	0.375453	5.22744e-05
VPS4B	1.84985e-07	0.0188616	0.3422	5.22091e-05
RSF1	6.53261e-06	0.666084	0.389076	5.22025e-05
DIP2B	9.11119e-09	0.000929004	0.331173	5.21769e-05
CLCC1	0.0306532	1	0.189896	5.21414e-05
UNC45A	5.29332e-08	0.00539723	0.489941	5.21068e-05
ASCC2	2.19893e-07	0.022421	0.416761	5.20506e-05
USB1	2.86144e-12	2.91761e-07	0.47617	5.20153e-05
CTPS1	1.50385e-17	1.53337e-12	0.422258	5.18063e-05
PSMC4	2.18186e-05	1	0.412469	5.17512e-05
JAK1	0.0540534	1	0.070062	5.1693e-05
CSNK1E	3.07107e-09	0.000313136	0.442558	5.16265e-05
LOC284950	0.00187499	1	0.0993334	5.1523e-05
CHTF8	2.97893e-09	0.000303741	0.683662	5.14776e-05
EPB41L4A-AS1	7.08136e-05	1	0.357552	5.14537e-05
RPL35	1.00962e-49	1.02944e-44	1.05314	5.14201e-05
HNRNPD	4.3321e-10	4.41714e-05	0.629636	5.13883e-05
SMIM17	1.19602e-05	1	0.037354	5.13579e-05
TTC3	0.00146905	1	0.30874	5.13328e-05
SUGT1	1.86788e-09	0.000190454	0.645253	5.13309e-05
SNHG3	1.65323e-07	0.0168568	0.636739	5.13205e-05
ZNF146	1.55577e-10	1.58631e-05	0.5222	5.13147e-05
KPNA2	3.00009e-12	3.05898e-07	0.88888	5.1184e-05
YTHDF3	2.79332e-11	2.84815e-06	0.599087	5.11628e-05
RPS3A	2.32667e-15	2.37235e-10	0.508989	5.11605e-05
FAM136A	1.35624e-09	0.000138287	0.536128	5.11333e-05
LMF2	6.50285e-13	6.6305e-08	0.924141	5.1008e-05
ALDH1L2	1.72891e-19	1.76285e-14	0.124291	5.09815e-05
MMADHC	2.85231e-06	0.290831	0.533812	5.09189e-05
CRKL	2.59196e-06	0.264284	0.505917	5.0918e-05
ZCCHC17	6.98882e-05	1	0.432899	5.08649e-05
AP1B1	8.24593e-07	0.084078	0.412629	5.08312e-05
MAZ	8.06505e-32	8.22337e-27	1.47768	5.0707e-05
TUBA1B	5.91764e-18	6.0338e-13	0.903987	5.07002e-05
HNRNPM	0.000130223	1	0.468851	5.0624e-05
BLOC1S2	5.49605e-17	5.60394e-12	0.753637	5.05665e-05
MRPS14	3.31414e-10	3.3792e-05	0.775712	5.05045e-05
PTBP1	4.8631e-09	0.000495856	0.568256	5.04875e-05
RPL7A	3.69876e-40	3.77136e-35	0.989295	5.04577e-05
UTP23	0.00147407	1	0.226043	5.04465e-05
YIF1A	9.16551e-08	0.00934543	0.598903	5.02578e-05
AKR7A2	1.67519e-06	0.170807	0.540053	5.02234e-05
RABIF	6.8316e-17	6.96571e-12	0.668083	5.02074e-05
NTPCR	7.7212e-09	0.000787277	0.277226	5.01288e-05
MGRN1	3.84883e-08	0.00392438	0.419961	5.01106e-05
AP1M1	5.74006e-08	0.00585274	0.49875	5.00113e-05
CDC73	1.02014e-08	0.00104017	0.322261	4.99421e-05
RINL	3.21215e-17	3.27521e-12	0.321941	4.98276e-05
SCAF4	1.44335e-11	1.47168e-06	0.420947	4.97607e-05
DEDD	1.49924e-15	1.52867e-10	0.899348	4.97429e-05
BPNT1	1.94392e-13	1.98208e-08	0.583946	4.95384e-05
CBX1	0.000165467	1	0.39402	4.94657e-05
CHKA	1.27024e-23	1.29518e-18	0.334627	4.93895e-05
EIF4B	2.91284e-07	0.0297002	0.449778	4.93796e-05
AFF1	4.05633e-10	4.13596e-05	0.269845	4.93007e-05
EDF1	5.94844e-06	0.606521	0.312984	4.92938e-05
NDUFB6	0.000235063	1	0.378984	4.92391e-05
AVL9	5.30235e-11	5.40644e-06	0.386354	4.90217e-05
ZFYVE16	5.70011e-11	5.81201e-06	0.43303	4.8906e-05
GRIPAP1	0.000939592	1	0.278634	4.89036e-05
PCID2	3.64426e-10	3.71579e-05	0.488508	4.88506e-05
HP1BP3	2.91789e-05	1	0.406307	4.88412e-05
USP4	1.15728e-06	0.118	0.520218	4.87517e-05
THOC7	6.33046e-07	0.0645473	0.634112	4.85308e-05
COX20	3.9668e-15	4.04467e-10	0.930751	4.84965e-05
NCOR1	6.22379e-05	1	0.366642	4.83888e-05
SSB	0.0113141	1	0.238423	4.82922e-05
TMEM189	7.7467e-09	0.000789877	0.457361	4.82598e-05
SNRPA	4.85596e-15	4.95128e-10	0.656827	4.82553e-05
OVCA2	1.2911e-07	0.0131644	0.3718	4.81958e-05
SHISA5	0.00182752	1	0.295147	4.81748e-05
CASP2	2.86828e-05	1	0.429737	4.81669e-05
SLC39A9	9.42451e-07	0.0960951	0.406023	4.81578e-05
RPL11	4.36231e-31	4.44794e-26	0.84705	4.80165e-05
AP1G2	5.83539e-19	5.94994e-14	0.622933	4.7773e-05
EIF3E	2.30186e-06	0.234704	0.395352	4.76726e-05
SGSH	1.72822e-06	0.176215	0.35797	4.76679e-05
CARD8	8.061e-11	8.21924e-06	0.443364	4.74611e-05
DERA	1.38306e-06	0.141021	0.261955	4.7355e-05
UBA52	2.32317e-16	2.36877e-11	0.731843	4.73417e-05
RBM34	4.63708e-09	0.000472811	0.670722	4.73278e-05
PHACTR4	8.88629e-07	0.0906073	0.38014	4.73227e-05
FUS	1.30339e-10	1.32898e-05	0.493381	4.71423e-05
DDX17	1.85343e-12	1.88982e-07	0.54185	4.70861e-05
VAT1	8.60729e-12	8.77625e-07	0.575753	4.70856e-05
MAPK13	4.99818e-05	1	0.116817	4.69716e-05
TOR1AIP1	5.45033e-11	5.55732e-06	0.744984	4.68891e-05
ABHD11	6.0814e-05	1	0.365078	4.68802e-05
TERF1	0.00234001	1	0.178896	4.67814e-05
EML4	5.30494e-10	5.40908e-05	0.30801	4.66463e-05
MEGF8	1.95983e-09	0.000199831	0.0454215	4.65919e-05
EEF1B2	1.37901e-21	1.40608e-16	0.816926	4.65664e-05
ARSA	0.0193248	1	0.229153	4.64945e-05
NUMB	6.71184e-08	0.00684359	0.339116	4.63494e-05
TCERG1	0.000338056	1	0.331532	4.62765e-05
SUCLG1	3.75545e-05	1	0.427157	4.59688e-05
NCL	7.98519e-16	8.14194e-11	0.605723	4.59593e-05
ADIPOR1	2.27701e-11	2.32171e-06	0.643857	4.57859e-05
NLN	4.20918e-14	4.29181e-09	0.233909	4.56886e-05
SRRM1	1.90603e-06	0.194344	0.461845	4.56028e-05
RABEP1	5.9539e-09	0.000607078	0.348183	4.5509e-05
CLN8	2.28465e-14	2.32949e-09	0.26464	4.5399e-05
PSMG1	1.44211e-10	1.47042e-05	0.723093	4.5385e-05
MRPL12	7.17066e-09	0.000731142	0.653815	4.53611e-05
POLR2L	9.96209e-08	0.0101576	0.454765	4.53186e-05
RBBP5	1.21768e-08	0.00124159	0.51345	4.52707e-05
LZTS2	2.38599e-22	2.43282e-17	0.53202	4.52134e-05
ZNF281	1.62626e-15	1.65819e-10	0.428719	4.50431e-05
AK1	2.38163e-08	0.00242838	0.266374	4.4994e-05
GTF2F1	1.57544e-08	0.00160637	0.507572	4.48573e-05
SH3BP2	1.2329e-05	1	0.0715555	4.48361e-05
SCAMP3	7.42302e-20	7.56873e-15	0.954636	4.48197e-05
NUTF2	3.39159e-07	0.0345816	0.573967	4.46275e-05
FRA10AC1	2.47921e-20	2.52788e-15	0.382971	4.45127e-05
SHANK2-AS3	1.17771e-06	0.120083	0.107239	4.44027e-05
PTEN	8.29915e-10	8.46206e-05	0.368557	4.43141e-05
PART1	4.60819e-10	4.69865e-05	0.0621215	4.43065e-05
AGPS	3.36967e-19	3.43582e-14	0.350652	4.41829e-05
ILF3	6.75919e-06	0.689187	0.449461	4.4051e-05
RPL5	1.30183e-10	1.32738e-05	0.548156	4.39899e-05
EEF2K	1.54735e-08	0.00157772	0.303297	4.39482e-05
KLRD1	0.141526	1	0.0821058	4.38658e-05
SLC25A3	3.81306e-16	3.88791e-11	0.490866	4.38298e-05
NDUFB1	3.15501e-11	3.21694e-06	0.918026	4.38158e-05
TAOK3	0.000855139	1	0.209106	4.37396e-05
NFX1	6.48802e-07	0.0661538	0.399399	4.37221e-05
ZAK	1.7072e-05	1	0.0313743	4.37031e-05
SRSF7	7.75498e-12	7.90721e-07	0.77897	4.35304e-05
MLXIP	8.00433e-11	8.16145e-06	0.185139	4.34636e-05
TIMM17A	1.87251e-08	0.00190927	0.649545	4.32196e-05
FXN	1.44054e-06	0.146882	0.261828	4.31128e-05
TCF25	0.000726331	1	0.390121	4.3058e-05
CEBPZ	9.47106e-08	0.00965698	0.48896	4.30311e-05
WSB2	2.30106e-09	0.000234623	0.469044	4.29801e-05
YTHDF2	5.81108e-07	0.0592515	0.5048	4.28674e-05
APOL2	0.000632599	1	0.373137	4.28486e-05
S100PBP	1.96112e-17	1.99962e-12	0.410287	4.27488e-05
PSMB4	2.53216e-15	2.58186e-10	0.581303	4.26998e-05
SLC39A6	2.74848e-05	1	0.443055	4.26549e-05
CCNG1	5.13426e-12	5.23504e-07	0.994568	4.26433e-05
BTF3L4	8.65015e-08	0.00881995	0.522211	4.25451e-05
PEX19	9.81574e-11	1.00084e-05	0.735075	4.25161e-05
SLC27A1	3.23198e-06	0.329542	0.232683	4.24208e-05
URM1	3.53958e-06	0.360906	0.289981	4.23894e-05
ZBTB8A	0.0362663	1	0.100049	4.23556e-05
NONO	0.000386211	1	0.274129	4.22963e-05
MBD6	1.084e-34	1.10528e-29	0.680705	4.22868e-05
GPHN	5.63824e-13	5.74891e-08	0.151881	4.21213e-05
ULK2	2.96014e-05	1	0.0989393	4.21047e-05
SHC1	6.128e-12	6.24829e-07	0.683314	4.20501e-05
SPTSSA	5.03635e-05	1	0.399349	4.19948e-05
PLD3	0.000415813	1	0.416786	4.18693e-05
TMEM159	2.95253e-05	1	0.29491	4.1846e-05
FLAD1	1.39765e-08	0.00142509	0.542956	4.18387e-05
CCT4	6.82041e-10	6.9543e-05	0.617895	4.18308e-05
C1QBP	1.84264e-14	1.87881e-09	1.03426	4.17486e-05
SPTLC2	0.000373086	1	0.103036	4.17203e-05
DCUN1D1	3.39551e-08	0.00346216	0.361126	4.17074e-05
FEM1B	1.37416e-16	1.40113e-11	0.618247	4.16513e-05
RPLP0	3.81208e-39	3.88691e-34	1.04113	4.16469e-05
ZNF330	2.8359e-07	0.0289157	0.359555	4.14929e-05
EGLN2	1.13544e-10	1.15773e-05	0.662557	4.14837e-05
SLIRP	9.9311e-09	0.0010126	0.679062	4.13942e-05
RBM4B	9.4196e-18	9.60451e-13	0.679949	4.13783e-05
RPL37A	1.90614e-33	1.94355e-28	0.887458	4.13036e-05
APOLD1	1.16987e-23	1.19283e-18	0.153118	4.12151e-05
TMEM184C	0.00863953	1	0.150735	4.12006e-05
SRGAP2	9.36807e-08	0.00955196	0.297505	4.11287e-05
TYR	0.1328	1	0.183975	4.10352e-05
MRPL44	7.70525e-07	0.078565	0.615322	4.10327e-05
HMGN1	9.00694e-09	0.000918374	0.565017	4.09866e-05
NMRAL1	2.7675e-08	0.00282183	0.48434	4.09281e-05
PSME3	9.95783e-06	1	0.438034	4.09194e-05
MEF2D	2.35179e-14	2.39796e-09	0.335781	4.08978e-05
MGEA5	4.70225e-06	0.479456	0.180106	4.08717e-05
HN1L	1.60051e-11	1.63193e-06	0.546976	4.08716e-05
MRPS27	0.000207348	1	0.29691	4.08328e-05
NEK9	0.00273421	1	0.176764	4.08311e-05
C14orf1	1.51157e-09	0.000154124	0.683962	4.08178e-05
SMIM7	0.000176146	1	0.330758	4.07243e-05
RAB8A	1.9459e-10	1.9841e-05	0.588696	4.06709e-05
AAMDC	6.19287e-08	0.00631444	0.298707	4.06174e-05
WDR1	0.241195	1	0.105591	4.06033e-05
TECPR2	1.65017e-21	1.68256e-16	0.244877	4.05746e-05
FASTKD2	2.68454e-08	0.00273724	0.316584	4.05429e-05
FAM63B	1.79331e-06	0.182851	0.345982	4.0477e-05
ANP32A	0.000338865	1	0.291237	4.04673e-05
RIT1	1.68811e-15	1.72125e-10	0.691513	4.03572e-05
PARP1	0.00814598	1	0.298694	4.03084e-05
DHRS4-AS1	1.43594e-20	1.46413e-15	0.458096	4.03058e-05
ZNF638	0.00425676	1	0.217411	4.02956e-05
NARF	4.4116e-05	1	0.43666	3.99835e-05
SNHG7	9.555e-07	0.0974256	0.267768	3.99814e-05
SSNA1	1.6254e-10	1.6573e-05	0.706868	3.98952e-05
TOMM22	1.99646e-06	0.203565	0.46657	3.98281e-05
MEAF6	4.24098e-06	0.432423	0.393846	3.98007e-05
SMG5	9.2347e-08	0.00941598	0.357331	3.97931e-05
TXN2	0.00124363	1	0.366643	3.97832e-05
LAMTOR2	1.77833e-14	1.81324e-09	0.898151	3.97792e-05
CRK	1.22605e-08	0.00125011	0.273506	3.96299e-05
ATP2C1	5.60595e-05	1	0.101604	3.96008e-05
RCHY1	2.47621e-17	2.52482e-12	0.580163	3.9537e-05
MBOAT2	9.03128e-05	1	0.0929969	3.95212e-05
NOB1	3.30273e-07	0.0336757	0.270303	3.94366e-05
VPS45	1.86272e-06	0.189929	0.313818	3.93658e-05
CHMP5	1.54894e-05	1	0.431707	3.92427e-05
RAB42	0.00371846	1	0.183834	3.92353e-05
SRRM2	5.60361e-06	0.571361	0.409887	3.91876e-05
SMIM4	2.13257e-17	2.17444e-12	0.822058	3.91809e-05
POLRMT	4.18202e-12	4.26411e-07	0.219324	3.91508e-05
TPGS2	5.49611e-05	1	0.313845	3.91313e-05
PDCD11	1.8142e-23	1.84982e-18	0.376286	3.90558e-05
ATP7A	6.35705e-12	6.48184e-07	0.0839947	3.90042e-05
TUBB	6.24742e-17	6.37006e-12	0.718248	3.89787e-05
ZNF780A	5.13831e-10	5.23917e-05	0.210399	3.89691e-05
CC2D1B	3.00013e-11	3.05903e-06	0.396845	3.89329e-05
POLD2	0.00117781	1	0.309274	3.89057e-05
UBE4A	0.000580905	1	0.239553	3.8837e-05
STRADB	2.20201e-09	0.000224523	0.343627	3.87893e-05
PYCR2	4.77391e-09	0.000486762	0.660848	3.87841e-05
TP53	8.00442e-19	8.16155e-14	0.512011	3.86549e-05
EPB41	5.41299e-07	0.0551924	0.0527442	3.85472e-05
RPL14	5.47686e-31	5.58437e-26	0.784979	3.8547e-05
MAPK1IP1L	9.16188e-12	9.34173e-07	0.596407	3.84409e-05
TOX4	1.00618e-10	1.02594e-05	0.655518	3.84309e-05
ATP5A1	2.81113e-12	2.86631e-07	0.500464	3.84304e-05
RPS27	2.71468e-63	2.76797e-58	1.45863	3.84218e-05
UQCRC1	0.000656042	1	0.341562	3.83376e-05
SLC25A6	4.42788e-15	4.51479e-10	0.524739	3.83272e-05
WASF2	6.99197e-06	0.712922	0.388139	3.82331e-05
RCC2	0.0130799	1	0.15313	3.8223e-05
MPC2	8.32104e-09	0.000848439	0.588652	3.82223e-05
RPS28	2.34069e-18	2.38664e-13	0.927623	3.81002e-05
ONECUT1	9.76638e-63	9.95809e-58	7.85465e-05	3.80904e-05
SNX2	0.000312658	1	0.259558	3.79747e-05
NIT1	7.06484e-16	7.20352e-11	0.923862	3.79383e-05
DCTN5	2.86783e-11	2.92412e-06	0.433007	3.79094e-05
TFPT	5.41192e-18	5.51815e-13	0.756644	3.78892e-05
DYNC1H1	0.01456	1	0.192147	3.77705e-05
MSI2	0.0073623	1	0.0371836	3.77103e-05
EIF5B	3.1692e-06	0.323141	0.398365	3.76995e-05
GPATCH2	2.237e-15	2.28092e-10	0.237629	3.76759e-05
MICU1	9.62407e-12	9.81299e-07	0.231032	3.76593e-05
GMFB	9.7698e-16	9.96158e-11	0.705058	3.76273e-05
MRPS11	6.80922e-10	6.94288e-05	0.457544	3.76171e-05
SEC23IP	1.16678e-17	1.18969e-12	0.330971	3.75859e-05
ZNF124	2.87409e-05	1	0.101645	3.7566e-05
UBA2	6.26315e-08	0.00638609	0.459153	3.75398e-05
RNPS1	8.55193e-05	1	0.425327	3.75193e-05
ARIH2	2.519e-05	1	0.435049	3.7457e-05
NUAK2	1.02444e-05	1	0.0186676	3.7408e-05
STX12	7.67057e-07	0.0782115	0.362865	3.73503e-05
HN1	6.87399e-09	0.000700892	0.417897	3.73452e-05
SYT11	2.06903e-11	2.10964e-06	0.171243	3.73158e-05
ABCE1	1.29157e-09	0.000131692	0.600136	3.73002e-05
MTPAP	0.00625715	1	0.231698	3.72985e-05
PDS5B	4.57915e-10	4.66904e-05	0.197685	3.72204e-05
FLCN	8.43611e-06	0.860171	0.385913	3.72142e-05
NCSTN	1.62539e-06	0.16573	0.571406	3.71941e-05
SMU1	5.53401e-07	0.0564265	0.413626	3.71857e-05
TSEN15	4.26769e-05	1	0.176124	3.71667e-05
TPT1-AS1	6.0936e-06	0.621322	0.334532	3.71396e-05
PSMF1	0.0261468	1	0.193562	3.7132e-05
DNAJA1	2.85987e-06	0.291601	0.473675	3.70947e-05
POLR2E	1.83551e-09	0.000187154	0.600218	3.70555e-05
CCDC144B	0.000990523	1	0.245888	3.70536e-05
CCDC171	3.64347e-28	3.71499e-23	0.136209	3.70138e-05
GABARAP	2.33261e-34	2.3784e-29	1.04132	3.69726e-05
SEPT7	5.37107e-05	1	0.360354	3.68979e-05
HOXD8	0.000288802	1	7.81558e-05	3.68965e-05
SLC4A8	0.176593	1	0.0159092	3.68547e-05
RPS20	2.49219e-12	2.54111e-07	0.438816	3.67879e-05
OR7E156P	1.40587e-21	1.43347e-16	0.360711	3.67652e-05
SNRPD3	5.56487e-07	0.0567411	0.456055	3.67266e-05
COG1	2.03249e-09	0.000207239	0.434936	3.66687e-05
SLC35A4	8.10173e-09	0.000826077	0.636652	3.66507e-05
ARPP19	4.32452e-05	1	0.405312	3.66028e-05
ANGEL2	1.56104e-10	1.59169e-05	0.353875	3.65812e-05
TMOD2	4.98887e-14	5.08681e-09	0.0744694	3.65549e-05
QRICH1	3.55792e-07	0.0362777	0.351601	3.65111e-05
MAN2B1	1.06528e-07	0.0108619	0.320465	3.64401e-05
TRAPPC4	3.5161e-11	3.58513e-06	0.718388	3.64059e-05
HSPA8	2.29867e-22	2.3438e-17	0.697569	3.63321e-05
LRRC27	5.34295e-06	0.544783	0.12694	3.63299e-05
RPL32	9.04881e-16	9.22644e-11	0.527559	3.63033e-05
CCSER2	1.26189e-13	1.28666e-08	0.231238	3.62136e-05
FOXK1	0.589451	1	0.0209749	3.61869e-05
ZC3H11A	0.000133642	1	0.362766	3.61253e-05
PRPF40A	8.17049e-06	0.833088	0.373649	3.61068e-05
ACO2	0.00137795	1	0.31131	3.60111e-05
VPS18	1.94391e-15	1.98207e-10	0.23823	3.59714e-05
USP22	0.000710703	1	0.334634	3.59684e-05
TRAF5	9.5909e-13	9.77917e-08	0.15706	3.59193e-05
AZIN1	4.11415e-07	0.0419491	0.44253	3.58796e-05
BLZF1	1.44861e-11	1.47705e-06	0.559212	3.57663e-05
POLDIP3	1.96003e-06	0.19985	0.388891	3.5737e-05
BOLA3	5.51666e-08	0.00562495	0.488954	3.57064e-05
RHBDD3	3.26324e-13	3.3273e-08	0.570447	3.56315e-05
EMP3	0.000293026	1	0.454283	3.55271e-05
RPS18	1.33056e-15	1.35668e-10	0.724148	3.55177e-05
TMEM87A	0.00122868	1	0.326593	3.5506e-05
EXOC7	0.099246	1	0.139154	3.54107e-05
PACS2	0.000576324	1	0.146702	3.53594e-05
ZBED1	9.5279e-16	9.71493e-11	0.437099	3.53494e-05
CYB5R3	8.18661e-05	1	0.344596	3.53469e-05
PITPNB	0.0019004	1	0.362765	3.5066e-05
IMP3	2.19999e-07	0.0224317	0.572433	3.50335e-05
SRSF4	5.84668e-05	1	0.371056	3.50255e-05
RETSAT	1.40683e-05	1	0.439328	3.50244e-05
MRPL24	2.39175e-18	2.4387e-13	0.919256	3.50229e-05
SLFNL1-AS1	0.0115405	1	0.114418	3.50022e-05
HMG20A	4.43875e-08	0.00452589	0.31875	3.49438e-05
KCNJ11	0.000361959	1	0.0452107	3.49392e-05
ALDH3A2	5.07717e-06	0.517684	0.176275	3.49377e-05
CHTOP	8.13683e-07	0.0829655	0.581459	3.49084e-05
TMEM251	1.10148e-15	1.1231e-10	0.849563	3.48972e-05
HEXB	0.451821	1	0.0702645	3.48687e-05
RBM42	1.33794e-10	1.3642e-05	0.655649	3.47539e-05
NHLRC2	1.10969e-27	1.13148e-22	0.378592	3.4749e-05
PAPSS1	0.000112923	1	0.205207	3.47479e-05
APOBEC3C	4.55422e-05	1	0.361277	3.4719e-05
PDSS2	2.00955e-08	0.00204899	0.163957	3.47097e-05
PNN	1.80333e-10	1.83873e-05	0.656583	3.47078e-05
STARD7	8.06162e-05	1	0.427537	3.46246e-05
RC3H1	3.63299e-11	3.7043e-06	0.482349	3.45602e-05
EIF2S1	2.66238e-08	0.00271464	0.492269	3.45127e-05
ARCN1	3.2884e-05	1	0.410366	3.44973e-05
TIMM22	5.58797e-17	5.69767e-12	0.527129	3.44423e-05
CCT7	8.25505e-06	0.84171	0.365666	3.44249e-05
IVNS1ABP	0.000123957	1	0.415229	3.4418e-05
NAGA	0.000141844	1	0.286524	3.44075e-05
RPAIN	8.56536e-08	0.0087335	0.480554	3.43085e-05
RPS23	2.05269e-20	2.09299e-15	0.629429	3.42698e-05
RPL36AL	3.3069e-22	3.37182e-17	0.774664	3.41792e-05
XRCC6	0.00011647	1	0.306213	3.41759e-05
DDX46	6.15994e-05	1	0.249163	3.41522e-05
METTL13	7.83812e-14	7.99198e-09	0.45951	3.41002e-05
TAX1BP3	9.00477e-09	0.000918154	0.539745	3.39716e-05
RFT1	0.164493	1	0.0997447	3.39697e-05
PABPC4	7.11139e-07	0.0725099	0.291554	3.39551e-05
CCDC107	3.42449e-09	0.000349172	0.46785	3.39495e-05
CTNND1	0.00110178	1	0.312742	3.39097e-05
LDLR	0.029297	1	0.0772936	3.36238e-05
RBM12	8.71628e-11	8.88738e-06	0.5182	3.36164e-05
TMEM120A	1.08779e-07	0.0110914	0.636275	3.35989e-05
ERCC1	0.000123272	1	0.388638	3.35973e-05
ERH	4.49502e-05	1	0.385681	3.35898e-05
LENG8	7.54842e-10	7.6966e-05	0.422321	3.35806e-05
POM121	4.60262e-08	0.00469297	0.442753	3.35427e-05
LIN52	1.19917e-05	1	0.207912	3.35158e-05
TOMM7	0.0569974	1	0.123831	3.34763e-05
MTFMT	0.0688421	1	0.148226	3.34653e-05
CSE1L	0.00916734	1	0.144106	3.33906e-05
CLSPN	4.41222e-08	0.00449883	0.145311	3.33813e-05
TPP2	9.24609e-09	0.000942759	0.28372	3.33789e-05
MPDU1	6.04846e-14	6.16719e-09	1.01362	3.33768e-05
AFMID	6.4731e-05	1	0.398395	3.33608e-05
N4BP2L2	0.0580067	1	0.171139	3.33348e-05
CEP57	1.56394e-07	0.0159464	0.415654	3.33264e-05
TPT1	2.65072e-16	2.70276e-11	0.528162	3.3319e-05
UFC1	2.36239e-15	2.40877e-10	0.806046	3.33152e-05
M6PR	1.25983e-06	0.128456	0.503538	3.32936e-05
TRAPPC2	0.0160913	1	0.218668	3.32846e-05
TMEM213	0.00205995	1	0.0822383	3.32674e-05
UPF3A	1.03816e-16	1.05854e-11	0.416807	3.32615e-05
HNRNPA1	3.37535e-11	3.44161e-06	0.600711	3.31997e-05
LIG1	2.16168e-15	2.20412e-10	0.246003	3.31603e-05
SMC5	9.2983e-09	0.000948083	0.294996	3.31128e-05
HINT2	9.20521e-10	9.38591e-05	0.678876	3.30554e-05
PPP1CC	0.000316971	1	0.323668	3.30475e-05
PCBP1	4.53067e-10	4.61961e-05	0.62532	3.2942e-05
MRPS15	1.17024e-07	0.0119321	0.584354	3.28973e-05
PLEKHG2	2.38263e-10	2.4294e-05	0.196713	3.2895e-05
POLD4	2.17412e-08	0.0022168	0.643544	3.28936e-05
ZBTB8OS	4.5913e-09	0.000468142	0.404895	3.28676e-05
MLX	1.75314e-10	1.78756e-05	0.712348	3.28417e-05
ATP6V0C	0.00430815	1	0.298271	3.28088e-05
UROD	9.85985e-09	0.00100534	0.648036	3.27965e-05
RMDN1	3.08724e-07	0.0314784	0.302117	3.27745e-05
HOXC10	2.8263e-08	0.00288178	6.01768e-05	3.27538e-05
ATIC	0.00011831	1	0.340185	3.27218e-05
ERCC3	1.2382e-06	0.126251	0.334394	3.27132e-05
PRPF31	8.53384e-08	0.00870136	0.388869	3.26699e-05
LOC100506023	0.000707351	1	0.103578	3.25656e-05
AKIRIN1	2.80406e-06	0.285911	0.542555	3.25599e-05
PRMT5	1.22784e-10	1.25194e-05	0.737153	3.25477e-05
PRKCSH	0.000169638	1	0.38363	3.24908e-05
CDC42SE1	3.51814e-08	0.0035872	0.559255	3.24415e-05
PEA15	3.82553e-06	0.390062	0.478421	3.24414e-05
BMPR2	9.60884e-06	0.979746	0.168196	3.24103e-05
ALKBH7	1.18206e-19	1.20526e-14	1.23998	3.23794e-05
MTX1	2.67733e-09	0.000272988	0.619089	3.23591e-05
NPM1	6.09082e-05	1	0.252725	3.234e-05
FAM177A1	6.15329e-06	0.627408	0.439645	3.22763e-05
PSMB2	0.796014	1	0.0183876	3.2262e-05
ATP5E	4.26253e-05	1	0.328262	3.22535e-05
NOX4	8.73353e-22	8.90496e-17	0.0690712	3.22329e-05
EI24	2.95496e-10	3.01297e-05	0.311548	3.22265e-05
CEP68	2.10634e-10	2.14769e-05	0.298676	3.21484e-05
ANAPC5	0.0510923	1	0.19447	3.21187e-05
EIF2D	4.28503e-06	0.436914	0.213486	3.21175e-05
MCM3AP	8.6597e-09	0.000882969	0.295084	3.20757e-05
MRPL4	1.61344e-07	0.0164511	0.48135	3.20516e-05
KIAA0930	1.57698e-11	1.60794e-06	0.156552	3.19233e-05
C6orf1	0.00013775	1	0.496745	3.19041e-05
THOC5	3.74884e-15	3.82243e-10	0.376378	3.1872e-05
HAUS5	1.62568e-09	0.000165759	0.179515	3.17946e-05
MAP1LC3C	0.00167845	1	0.113001	3.1775e-05
SCAMP4	6.12968e-05	1	0.338056	3.17385e-05
TFAM	9.49832e-17	9.68477e-12	0.376803	3.16828e-05
INTS3	1.2889e-08	0.0013142	0.334693	3.1679e-05
IMMT	0.000332294	1	0.34168	3.1665e-05
SAFB2	2.36378e-10	2.41018e-05	0.298671	3.16575e-05
RPL27A	6.78039e-16	6.91349e-11	0.508986	3.16316e-05
MFF	0.00123475	1	0.313234	3.16164e-05
AKT2	1.60613e-12	1.63766e-07	0.278533	3.15873e-05
BPTF	0.0490882	1	0.119277	3.15052e-05
MYO9B	1.70049e-11	1.73387e-06	0.20284	3.14979e-05
PPIL2	2.71573e-09	0.000276904	0.221516	3.14189e-05
RAB2B	2.62034e-07	0.0267178	0.392898	3.13621e-05
NUP62	2.83054e-08	0.00288611	0.300928	3.13423e-05
RPL15	1.89418e-05	1	0.253038	3.13103e-05
NOP58	0.00103728	1	0.351453	3.12651e-05
DCXR	0.0186721	1	0.245923	3.12594e-05
MBOAT1	0.553512	1	0.0554672	3.11965e-05
TUFM	6.10834e-10	6.22824e-05	0.63832	3.11695e-05
IPO7	2.95774e-05	1	0.326749	3.11519e-05
ZNF460	8.45245e-05	1	0.297439	3.1149e-05
NDUFA12	0.00530312	1	0.260834	3.10669e-05
INMT	0.0743562	1	0.0661935	3.1034e-05
ACADM	2.45393e-06	0.25021	0.326882	3.09842e-05
AP3M1	7.58192e-12	7.73076e-07	0.438314	3.07978e-05
CCDC125	4.08113e-07	0.0416124	0.228766	3.07158e-05
PRRC2A	2.75917e-09	0.000281334	0.362333	3.05849e-05
DDX21	5.07854e-12	5.17823e-07	0.384017	3.05647e-05
RPS21	5.87534e-09	0.000599068	0.489951	3.0559e-05
SLC25A1	3.52708e-09	0.000359632	0.538485	3.04723e-05
C9orf3	0.160802	1	0.0279664	3.04156e-05
C19orf48	5.5477e-09	0.00056566	0.105179	3.01609e-05
BCKDHA	4.70621e-11	4.79859e-06	0.351122	3.01008e-05
TMEM70	1.24087e-09	0.000126523	0.393925	3.00837e-05
SMARCB1	0.000793431	1	0.302819	3.0068e-05
NMT2	0.000976614	1	0.188217	3.00327e-05
NIT2	0.000145851	1	0.300552	3.00206e-05
EBNA1BP2	0.00191246	1	0.273313	2.99574e-05
GNPNAT1	2.57748e-11	2.62808e-06	0.389558	2.99398e-05
HNRNPA1P10	1.16064e-10	1.18342e-05	0.67194	2.99328e-05
RPL30	1.9666e-17	2.0052e-12	0.494872	2.99072e-05
VAMP3	0.000777447	1	0.292019	2.9756e-05
URB1	0.00235862	1	0.0454813	2.97331e-05
DYNC1I2	0.0303613	1	0.134954	2.97072e-05
PLEKHB2	0.00658588	1	0.268162	2.96389e-05
CHCHD1	4.51679e-19	4.60546e-14	0.744091	2.96092e-05
OPA3	0.0499484	1	0.096731	2.95843e-05
PGAM4	2.69778e-85	2.75074e-80	0.636944	2.95544e-05
INTS4	4.87568e-14	4.97139e-09	0.291255	2.95266e-05
ZC3H7B	2.46352e-12	2.51188e-07	0.243586	2.95118e-05
RNF115	4.75693e-16	4.85031e-11	0.254551	2.94165e-05
YDJC	2.94146e-22	2.99921e-17	0.76714	2.94028e-05
CRTC2	6.19793e-21	6.3196e-16	0.556179	2.94015e-05
NSF	7.07386e-09	0.000721272	0.264201	2.93199e-05
IBA57	0.000417963	1	0.127693	2.93151e-05
ATF6B	0.044329	1	0.151064	2.92866e-05
PRPF3	0.000131088	1	0.273138	2.92496e-05
METTL17	5.37535e-06	0.548087	0.14686	2.90867e-05
HNRNPL	4.45776e-07	0.0454527	0.379594	2.8958e-05
TBCB	1.89828e-05	1	0.477156	2.89303e-05
MOB3A	1.91662e-07	0.0195424	0.324244	2.89031e-05
NAE1	0.00838225	1	0.122835	2.87949e-05
TRMT2B	0.00776619	1	0.14271	2.87849e-05
KCNE4	0.000720233	1	0.0895028	2.87711e-05
RAB1A	0.00136563	1	0.283083	2.87347e-05
PSMA7	1.1675e-05	1	0.426038	2.87243e-05
SAT2	1.34029e-07	0.013666	0.504839	2.8682e-05
CCL22	0.159228	1	0.0373371	2.86735e-05
CBLL1	3.73672e-09	0.000381008	0.258184	2.86522e-05
JPX	0.0359127	1	0.0509455	2.86252e-05
GBAP1	2.56057e-28	2.61083e-23	0.312661	2.85985e-05
NUDT9	0.00110859	1	0.300942	2.85021e-05
C19orf12	1.99359e-13	2.03272e-08	0.392907	2.84777e-05
POLR1A	9.73002e-11	9.92103e-06	0.189662	2.84447e-05
THRAP3	0.000560902	1	0.279242	2.83725e-05
RAB13	2.11262e-05	1	0.389193	2.83399e-05
EIF5A2	0.00162166	1	0.111433	2.83197e-05
WDR91	7.0483e-05	1	0.206625	2.82779e-05
SPG21	0.000212374	1	0.342499	2.82646e-05
ZNF674	0.0009125	1	0.0686781	2.82556e-05
ZNF329	2.40623e-05	1	0.0813697	2.82436e-05
NFE2L2	0.00193199	1	0.314702	2.82236e-05
FAM127A	0.13302	1	0.128737	2.81923e-05
VCP	0.000268239	1	0.374617	2.81708e-05
CCNB1IP1	5.70702e-15	5.81904e-10	0.34706	2.80663e-05
VAMP2	3.00618e-10	3.06519e-05	0.498741	2.806e-05
TRMT10B	1.27064e-05	1	0.269697	2.80513e-05
GALNT6	0.00125658	1	0.0243061	2.80501e-05
TIA1	7.09248e-07	0.072317	0.296281	2.80467e-05
PSMC6	0.000426106	1	0.316457	2.80304e-05
MDM4	0.00231004	1	0.221546	2.80208e-05
TUFT1	1.13975e-06	0.116213	0.111953	2.80185e-05
PPID	0.0408173	1	0.149246	2.80134e-05
TIMM44	9.3054e-08	0.00948806	0.367312	2.79843e-05
STRN3	1.72262e-05	1	0.203249	2.79499e-05
ATM	4.35565e-09	0.000444115	0.232113	2.79229e-05
ZBED6	9.7306e-18	9.92161e-13	0.835163	2.78672e-05
RPL9	1.42616e-16	1.45415e-11	0.554544	2.7836e-05
ZNF554	0.000177819	1	0.0972592	2.77869e-05
KIN	2.80599e-06	0.286107	0.329463	2.76972e-05
MRPL10	1.81528e-05	1	0.35048	2.76869e-05
TSIX	0.096781	1	0.0276784	2.75607e-05
RRP15	0.0285664	1	0.120667	2.75446e-05
COPS4	5.75768e-06	0.58707	0.197042	2.75396e-05
LINC00476	0.00339593	1	0.0304846	2.75265e-05
TTPAL	2.94218e-05	1	0.137573	2.75144e-05
GPX1	1.97598e-37	2.01477e-32	1.23759	2.7514e-05
SDCCAG8	0.000451514	1	0.106831	2.75051e-05
ELK4	8.80238e-07	0.0897517	0.209143	2.74545e-05
MYADM	1.09151e-12	1.11293e-07	0.171249	2.74023e-05
XPR1	6.9618e-10	7.09846e-05	0.142704	2.73782e-05
C5orf51	0.00601032	1	0.12559	2.73662e-05
TPR	1.85435e-05	1	0.34113	2.73158e-05
MAGT1	0.0148	1	0.215671	2.72735e-05
FKBP3	8.18765e-06	0.834838	0.53876	2.72698e-05
NCLN	3.13138e-05	1	0.226537	2.71638e-05
GYS1	2.53083e-16	2.58051e-11	0.320426	2.7152e-05
NSL1	1.15038e-09	0.000117296	0.202366	2.71192e-05
PRPF39	5.88381e-10	5.9993e-05	0.355994	2.70985e-05
RRAGA	1.41069e-07	0.0143838	0.56507	2.70894e-05
LRPPRC	0.0332895	1	0.144127	2.70749e-05
BRIP1	2.19735e-05	1	0.141614	2.70684e-05
ACAP2	3.2145e-05	1	0.197853	2.7012e-05
TPMT	0.00293683	1	0.264754	2.69591e-05
TATDN3	0.000181931	1	0.393155	2.69099e-05
IGSF8	0.144983	1	0.196315	2.68992e-05
TIMM23	1.48216e-17	1.51125e-12	1.34438	2.68832e-05
POU5F1	0.208801	1	0.0635561	2.68557e-05
USMG5	9.0649e-06	0.924284	0.480884	2.68048e-05
PRR14L	1.68163e-07	0.0171464	0.267859	2.67492e-05
RAB3GAP1	3.5573e-06	0.362713	0.190322	2.66116e-05
RBM8A	4.82104e-13	4.91568e-08	0.596383	2.6601e-05
FAM167B	3.43591e-10	3.50336e-05	0.4611	2.65987e-05
ALG1	2.36761e-06	0.241409	0.352207	2.6595e-05
SLC25A32	1.09721e-05	1	0.496784	2.65381e-05
SAFB	0.00306587	1	0.231458	2.64842e-05
WDR11	5.70125e-19	5.81316e-14	0.238854	2.64612e-05
LINC00665	0.000162457	1	0.292015	2.64599e-05
EIF3I	1.86124e-07	0.0189778	0.486639	2.6446e-05
RPL4	4.88683e-16	4.98276e-11	0.5792	2.63999e-05
HIF1AN	5.84688e-16	5.96165e-11	0.234528	2.63418e-05
FAM161A	2.29462e-10	2.33966e-05	0.224137	2.62019e-05
OR7D2	0.178764	1	0.0499955	2.61831e-05
SAR1A	0.0159058	1	0.28381	2.61494e-05
NIP7	3.21654e-11	3.27968e-06	0.501792	2.61068e-05
TP53RK	2.62171e-08	0.00267317	0.444732	2.60579e-05
PSMD4	1.98846e-07	0.0202749	0.485731	2.60458e-05
CWF19L1	1.82626e-11	1.86211e-06	0.255731	2.59962e-05
DALRD3	2.79889e-08	0.00285384	0.444728	2.59941e-05
UGDH-AS1	0.0127774	1	0.19391	2.59938e-05
PSAP	0.00711906	1	0.245543	2.58017e-05
SAR1B	0.000729644	1	0.277025	2.57857e-05
TMEM256	1.42553e-06	0.145351	0.279627	2.57804e-05
STAM	0.000178745	1	0.244844	2.57498e-05
PDHB	3.02723e-05	1	0.430579	2.57317e-05
DNAJA2	3.68484e-05	1	0.348323	2.56656e-05
RRP1B	3.50681e-10	3.57565e-05	0.248592	2.56482e-05
AXL	0.30408	1	0.0226324	2.56212e-05
NUP50	0.000508823	1	0.316285	2.55847e-05
PDE12	2.1007e-05	1	0.194108	2.55105e-05
PAPOLA	0.139553	1	0.146057	2.54977e-05
C2orf69	9.51134e-09	0.000969805	0.229523	2.54891e-05
LDB1	1.40667e-29	1.43428e-24	0.324198	2.54509e-05
PFKL	0.100155	1	0.164248	2.54279e-05
TSTD1	4.03325e-79	4.11242e-74	0.523918	2.54088e-05
CHMP1B	3.42352e-05	1	0.47649	2.53779e-05
LSM2	1.14811e-07	0.0117065	0.601244	2.53648e-05
GNPTAB	0.0247338	1	0.188193	2.53574e-05
STOM	0.145918	1	0.159333	2.53077e-05
HECTD1	6.25534e-08	0.00637813	0.207933	2.52313e-05
KIAA1191	0.0101276	1	0.276061	2.52025e-05
MECR	1.76303e-07	0.0179764	0.197827	2.5197e-05
ATP6V1A	0.00399308	1	0.273012	2.51803e-05
BSN-AS2	7.62903e-07	0.0777878	0.0189156	2.51197e-05
SNAPIN	6.35081e-09	0.000647548	0.748385	2.50711e-05
ANKRD54	0.000259693	1	0.312293	2.50202e-05
SF1	0.0665074	1	0.137125	2.49517e-05
C21orf62	0.0807113	1	0.0899318	2.49255e-05
VPS41	0.00449008	1	0.120341	2.48096e-05
DNAJC8	0.00797247	1	0.276602	2.48009e-05
CEP350	2.6228e-05	1	0.206622	2.4789e-05
ACOX1	6.03615e-08	0.00615464	0.252999	2.47691e-05
RSL24D1	0.00125454	1	0.364016	2.47437e-05
DNAJC3	0.0408567	1	0.189018	2.47085e-05
GTF2H3	7.18027e-05	1	0.304486	2.47059e-05
YWHAE	0.00911548	1	0.189493	2.46309e-05
FECH	1.49254e-09	0.000152184	0.154427	2.46188e-05
LINC00547	0.000396488	1	0.184446	2.46118e-05
VTI1B	0.000368871	1	0.329235	2.45708e-05
PPM1D	1.39782e-05	1	0.200321	2.45381e-05
RAB14	0.0101111	1	0.185817	2.44247e-05
KIAA1143	8.87658e-11	9.05083e-06	0.392871	2.43729e-05
CACYBP	7.89639e-08	0.0080514	0.506628	2.43652e-05
RPL23	4.25044e-07	0.0433388	0.34986	2.43578e-05
METTL8	0.00011771	1	0.166927	2.43557e-05
DTD2	9.08242e-08	0.00926071	0.272658	2.43291e-05
DOCK7	0.00038559	1	0.132267	2.43033e-05
GTPBP3	6.9015e-08	0.00703698	0.303532	2.42988e-05
TXNDC17	0.000191846	1	0.362251	2.42686e-05
SIVA1	0.000818034	1	0.320746	2.42607e-05
CHD3	1.95212e-12	1.99044e-07	0.0675813	2.42335e-05
PRMT1	0.00121816	1	0.328186	2.42328e-05
PHB2	1.65739e-08	0.00168993	0.612301	2.42058e-05
PPRC1	6.96366e-22	7.10036e-17	0.371547	2.41789e-05
SLC35F6	0.0957269	1	0.169733	2.40568e-05
ZNF292	1.86636e-07	0.01903	0.149299	2.40262e-05
NDUFA6	0.000525043	1	0.341299	2.3987e-05
MRPL41	1.16934e-07	0.011923	0.684462	2.3971e-05
DDX24	0.00188126	1	0.318319	2.39356e-05
ZMAT5	4.67206e-09	0.000476377	0.0365713	2.39282e-05
HTATSF1P2	8.64272e-06	0.881238	0.269739	2.38519e-05
TSG1	0.000720662	1	0.135784	2.3832e-05
CFL2	3.01268e-07	0.0307182	0.195413	2.38211e-05
RBM25	0.00282739	1	0.259975	2.37996e-05
ACLY	0.00461874	1	0.254123	2.36118e-05
ATF4	3.00191e-05	1	0.469159	2.35561e-05
KEAP1	7.25339e-06	0.739577	0.277833	2.35171e-05
LNX2	7.91513e-07	0.0807051	0.158298	2.35162e-05
TRAF4	2.5658e-11	2.61617e-06	0.236367	2.35085e-05
CUL5	5.10047e-10	5.2006e-05	0.21656	2.34899e-05
RPLP2	1.95264e-11	1.99097e-06	0.448612	2.34568e-05
FAHD1	4.31552e-05	1	0.191631	2.34422e-05
GNG10	0.019584	1	0.205912	2.34279e-05
ACBD7	0.0523803	1	0.0878543	2.34243e-05
SLC39A1	1.45643e-08	0.00148502	0.610242	2.34238e-05
EIF3H	0.448483	1	0.0645513	2.34184e-05
SPC25	0.273468	1	0.0923249	2.34132e-05
YME1L1	0.00253914	1	0.292182	2.3406e-05
EOGT	0.000559061	1	0.0744722	2.33808e-05
TUBG1	2.99379e-08	0.00305256	0.550869	2.33681e-05
TCTN3	4.36483e-09	0.000445052	0.19911	2.33378e-05
SNRPE	1.69909e-07	0.0173244	0.427854	2.32295e-05
MDH2	0.00434321	1	0.268229	2.32273e-05
RHOQ	1.60991e-05	1	0.179471	2.32235e-05
TLCD2	0.464487	1	0.0324569	2.32228e-05
C14orf119	1.39524e-06	0.142263	0.470987	2.32084e-05
GPR89A	3.1359e-18	3.19745e-13	1.12434	2.31996e-05
KCTD20	0.00156808	1	0.247101	2.31944e-05
RPL34	2.75328e-11	2.80732e-06	0.465144	2.31071e-05
PITHD1	5.48549e-07	0.0559317	0.430074	2.30997e-05
SLC25A15	2.59853e-11	2.64954e-06	0.298059	2.30985e-05
UBE3A	9.53348e-06	0.972062	0.216596	2.30424e-05
RELA	3.09119e-08	0.00315187	0.318506	2.30257e-05
TMX1	0.000603948	1	0.295013	2.2981e-05
ACTB	0.000881871	1	0.264256	2.28026e-05
UG0898H09	0.00458467	1	0.0668355	2.2793e-05
MREG	0.0654656	1	0.11157	2.27835e-05
LARP4	0.000552359	1	0.182718	2.26939e-05
DAND5	0.234721	1	0.0461077	2.26755e-05
POLR2I	1.54076e-07	0.01571	0.698974	2.26326e-05
SYNJ2BP	0.00731181	1	0.12371	2.2616e-05
ZNF548	6.37187e-06	0.649695	0.16945	2.25879e-05
MRPL40	0.000560357	1	0.373647	2.25845e-05
BCKDK	3.27181e-06	0.333604	0.299064	2.25794e-05
KPNA6	0.0424572	1	0.185867	2.25682e-05
SNRPD2	2.63409e-06	0.26858	0.443929	2.25573e-05
DGKE	5.58457e-16	5.6942e-11	0.121628	2.24875e-05
HUS1	0.000192296	1	0.318766	2.24444e-05
RNF167	1.08e-09	0.00011012	0.416839	2.23811e-05
FOXJ3	0.0392153	1	0.129556	2.23802e-05
IFIT3	7.28545e-06	0.742846	0.172477	2.2379e-05
SNAPC3	2.14523e-11	2.18734e-06	0.202058	2.22816e-05
ARF6	5.98996e-10	6.10754e-05	0.434347	2.22622e-05
GTF3C1	0.000255021	1	0.186637	2.22572e-05
WDR12	2.45995e-09	0.000250824	0.343751	2.22323e-05
TIMM8B	1.80008e-07	0.0183541	0.597731	2.21949e-05
RPS6KC1	9.24887e-08	0.00943043	0.0244491	2.21773e-05
MRPS18C	2.93832e-08	0.002996	0.562037	2.21023e-05
[truncated: 7,994 more rows]

## Sheet: Cluster 1 (T) DE genes
	pvalue	corrected_pvalue	rankDiff(cluster0-cluster1)	triage_score
TFAP2A	5.35592679060237e-14	5.46106e-09	0.696456	0.25089
PAX3	2.57557398449022e-06	0.262613	0.294957	0.096184
DUSP4	7.36112287840965e-07	0.0750562	0.418749	0.0205028
ZEB2	1.85646874038209e-11	1.89291e-06	0.538648	0.0187035
PPIE	3.22392077840667e-07	0.0328721	0.349363	0.0127331
MXI1	1.14381963270934e-12	1.16627e-07	0.563128	0.00825348
PLP1	1.2204112947712e-06	0.124437	0.418048	0.00388454
MARCKS	1.09777620051716e-38	1.11933e-33	0.984772	0.00377614
MBNL2	2.73541159832947e-12	2.78911e-07	0.483252	0.00373395
PIR	1.3521601639954e-08	0.0013787	0.486857	0.00358266
ASAP1	1.29232196976644e-24	1.31769e-19	0.575117	0.00299293
IMPDH1	1.12904238482956e-21	1.15121e-16	0.468354	0.00294068
GAS7	1.07856249237149e-09	0.000109973	0.480537	0.00278691
CTTN	7.36178880410789e-05	1	0.321192	0.00256204
S100A10	2.14886070559364e-10	2.19104e-05	0.521456	0.00201269
DST	1.12460957193509e-13	1.14669e-08	0.487313	0.00184747
LAMB1	6.68038749290221e-12	6.81152e-07	0.137783	0.0015708
MYO10	6.73231528328198e-25	6.86447e-20	0.963886	0.00156993
CAPN2	1.04441978872164e-07	0.0106492	0.425874	0.00152338
DCT	1.40392802782939e-27	1.43149e-22	1.17386	0.00149298
EDNRB	1.09040649656278e-20	1.11181e-15	1.05092	0.00142906
NF2	0.000468209878385361	1	0.250923	0.00142685
PSMD14	1.76858000923142e-13	1.8033e-08	0.618085	0.00137377
PTK2	4.53017733865428e-06	0.46191	0.16993	0.00132312
TEAD1	3.41145798177002e-06	0.347842	0.0566784	0.00131052
LMNA	2.67483482023335e-06	0.272734	0.36989	0.000985937
RPS4X	9.25095502845548e-07	0.0943255	0.343195	0.00098278
PLAT	1.49329248656631e-17	1.52261e-12	0.683733	0.000954616
CYP27A1	0.000121958854646558	1	0.307514	0.000926111
MTAP	3.14171826780771e-10	3.20339e-05	0.106967	0.000892157
FXYD5	0.000577154795651161	1	0.341475	0.000882084
MAP3K13	2.91703690583945e-08	0.0029743	0.44535	0.000878497
CHCHD6	0.00571944888894852	1	0.0848671	0.000800048
RPL38	0.0466436834179527	1	0.126643	0.000788376
RDX	7.29095402388583e-13	7.43408e-08	0.639925	0.000779614
GPM6B	0.0774634613627566	1	0.0340229	0.000730028
GPNMB	3.92186427760096e-11	3.99885e-06	0.481635	0.000729492
NDUFA10	1.36045898350588e-05	1	0.228755	0.000711438
IFITM1	3.5130172316348e-39	3.58198e-34	2.31593	0.000700328
MORF4L2	9.10329077253206e-07	0.0928199	0.346144	0.000689388
PSMB2	8.98364417834937e-08	0.00915999	0.347745	0.000610135
ENAH	4.06672577590878e-15	4.14656e-10	0.380977	0.00057236
HSD17B10	4.8011903344632e-06	0.489544	0.113225	0.000541058
SCD	9.36598298769433e-16	9.54984e-11	0.932596	0.000539559
SOX4	1.17526343873449e-26	1.19833e-21	0.903517	0.000533402
BHLHE40	3.17134067809176e-19	3.23359e-14	0.608569	0.000473895
PLTP	8.79084512316055e-16	8.96341e-11	0.737709	0.000471848
MYO5A	2.98227108691956e-12	3.04081e-07	0.452454	0.000464585
MYC	4.4683451056785e-39	4.55606e-34	1.94123	0.000434815
PHGDH	2.7977021556561e-38	2.85262e-33	1.20311	0.00042371
TPM4	4.07020141799302e-19	4.1501e-14	1.11633	0.000422028
LZTS1	5.84554895675767e-08	0.0059603	0.331615	0.000416472
SSR4	7.24796624771845e-06	0.739024	0.340989	0.000414115
PMP22	0.0955272042968751	1	0.0346529	0.000405745
FN1	0.0110842235093711	1	0.045196	0.000398993
S100A11	2.9821181895631e-06	0.304066	0.309932	0.000398365
ARF1	0.00359553596277378	1	0.152683	0.000393717
SLC25A13	8.93913234769139e-14	9.11461e-09	0.618835	0.000365758
C1orf21	8.0978634656923e-07	0.0825682	0.114377	0.000345128
HMGB1	1.9279471546367e-09	0.000196579	0.432319	0.000343602
LETM1	0.0217556900261224	1	0.084409	0.000330826
UQCRFS1	9.81098496587255e-28	1.00036e-22	1.24924	0.000322905
SND1	0.0001562698171551	1	0.304393	0.000312005
RPS19	1.92965510316169e-37	1.96753e-32	1.25896	0.00031026
GTF3A	1.43370898698121e-13	1.46185e-08	0.616365	0.000304247
FOXK1	2.09584962047184e-05	1	0.171019	0.000295051
HNRNPR	5.83084077879759e-06	0.59453	0.330741	0.000290071
PTPRZ1	3.65122301746984e-38	3.7229e-33	0.0909092	0.000279208
TSC22D1	2.72004271267827e-26	2.77344e-21	1.14692	0.000278091
GSTO1	3.03016987599356e-10	3.08965e-05	0.684663	0.000278091
P2RX7	1.31415482676342e-13	1.33995e-08	0.321218	0.000263404
CDC37	1.38330219262e-16	1.41046e-11	0.683545	0.000255182
OAT	4.08603288922894e-09	0.000416624	0.401832	0.000232287
MITF	0.176605300729923	1	0.082028	0.000230089
CD44	0.0119542362305374	1	0.171643	0.000229744
OSBPL9	4.3974301750204e-10	4.48375e-05	0.552809	0.000229625
DNPH1	3.00187835552324e-05	1	0.229711	0.000229089
UBE2I	3.75775479655999e-08	0.00383152	0.368205	0.000219076
GUK1	1.88543178814168e-05	1	0.273105	0.000213736
LRRFIP1	4.00331492143543e-06	0.40819	0.351094	0.000212613
PDCD5	1.3237968761575e-16	1.34978e-11	0.791566	0.00021105
NDUFA11	6.1200016687949e-10	6.24014e-05	0.505584	0.000210962
GPI	9.45554444560973e-58	9.64116e-53	1.82974	0.000205032
CD99	0.0181730606488687	1	0.172644	0.000202866
PGK1	1.51337679399877e-07	0.0154308	0.437529	0.000198076
TDRD3	1.4040887678354e-42	1.43165e-37	1.24668	0.000197692
TNFRSF14	6.69594255591515e-05	1	0.367843	0.00019235
FXYD3	1.24691607042504e-10	1.27139e-05	0.692811	0.000191074
RAD21	0.00543125585025067	1	0.0483126	0.000189879
CDK4	2.6022929139891e-10	2.65338e-05	0.526858	0.000189564
PSMD6	5.4140124953917e-07	0.0552029	0.338136	0.000188857
ELOVL5	5.2246043395909e-08	0.00532716	0.343276	0.000186707
WDR43	4.49845519435792e-07	0.0458676	0.309935	0.000183366
ATP6V1B2	4.20968780468423e-07	0.0429232	0.423814	0.000182215
TMEM33	3.64266350084066e-05	1	0.277728	0.000180617
PPFIBP1	0.000191136662740924	1	0.273414	0.000180535
CNN3	2.42975790374544e-07	0.0247745	0.448447	0.000180379
FH	2.02547781756278e-13	2.06524e-08	0.446217	0.000178435
PSMD8	7.74667633423872e-20	7.89874e-15	0.734787	0.000174778
SEC22B	0.00564416068138222	1	0.223426	0.000170614
WARS	3.29487370046468e-08	0.00335955	0.680216	0.000170366
LDHA	3.0716934099179e-13	3.13199e-08	0.620674	0.000163205
PSMA1	3.25618497028215e-06	0.33201	0.347062	0.000162879
YES1	2.10975756513064e-07	0.0215117	0.135175	0.000152146
NUDC	8.48674245528152e-19	8.65334e-14	0.687063	0.000149449
FKBP4	1.64250861464277e-09	0.000167475	0.369359	0.000145633
LSM7	2.13085479f296067e-17	2.17268e-12	0.817291	0.00014558
WDFY1	6.30550302241418e-26	6.42928e-21	0.970235	0.000142562
SET	2.77468389303227e-35	2.82915e-30	1.10101	0.000139902
NAA10	2.46366147353262e-08	0.00251202	0.425474	0.000139549
NAV1	7.54292082156666e-16	7.69099e-11	0.105674	0.000139127
FMN1	0.226825333777915	1	0.0389618	0.00013779
KHDRBS1	7.74725516071033e-13	7.89933e-08	0.519628	0.000136506
CYC1	1.99284429229668e-26	2.03196e-21	1.05769	0.000135775
COX6C	2.68766159189188e-05	1	0.273041	0.00013136
RPS16	3.48185877539949e-39	3.55021e-34	1.05024	0.00013079
HDLBP	2.54450600546446e-21	2.59445e-16	0.841873	0.000129996
C8orf33	5.89149444508427e-10	6.00714e-05	0.527789	0.000128494
IER3IP1	9.55593928765833e-05	1	0.239786	0.000127282
CLIC4	4.09989643041829e-07	0.0418038	0.435546	0.000126299
PABPC1	1.56411547558659e-33	1.59482e-28	0.814953	0.000124507
PWP1	1.89398316322535e-11	1.93116e-06	0.627108	0.00012373
VDAC1	1.30180129164108e-08	0.00132736	0.372904	0.000123052
KREMEN1	0.225779118337807	1	0.0177183	0.000120378
NAMPT	4.11300658972537e-23	4.19374e-18	1.10805	0.000116273
RPS5	3.43325158028719e-39	3.50065e-34	1.05853	0.000114267
AK2	3.1760392072574e-21	3.23838e-16	0.723364	0.000111931
SLC25A5	1.32403234350704e-31	1.35002e-26	0.995555	0.000111868
SRPK2	2.08150775065966e-06	0.212237	0.275835	0.000110696
PTPN14	0.0114008318769831	1	0.0932901	0.000109207
PSMB8	0.00376246487066579	1	0.130712	0.000109163
ANKRD28	2.21216101645138e-07	0.0225559	0.283657	0.000107048
LYST	1.81102060289915e-06	0.184657	0.333058	0.000106699
SHMT2	8.8464351830241e-10	9.02009e-05	0.114509	0.000106519
RAB38	1.42473153384825e-07	0.014527	0.280384	0.000105949
CYP51A1	4.31868670506031e-28	4.40346e-23	1.10823	0.000105869
NUDT19	7.84877182374936e-16	8.00284e-11	0.678078	0.000105235
LDHB	6.84476697159222e-25	6.97913e-20	0.640355	0.000105139
USP48	6.94647563475871e-12	7.08283e-07	0.62128	0.000103007
TRA2A	1.43984650668095e-35	1.46811e-30	1.17448	0.000102839
IFI16	4.87717764101029e-09	0.000497292	0.502062	0.000101098
SLC7A1	5.20931824565293e-13	5.31158e-08	0.290734	0.000100887
PSMC1	8.85369615094458e-07	0.0902749	0.30235	9.92346e-05
POLR1D	7.28316268937481e-17	7.42613e-12	0.803801	9.71387e-05
ANKRD10	4.3412454216804e-06	0.442646	0.390679	9.67431e-05
LSM14A	9.20651222560636e-24	9.38724e-19	0.844278	9.66313e-05
GARS	1.31656602804918e-24	1.34241e-19	1.04192	9.62797e-05
SNHG6	1.04795815793008e-19	1.06853e-14	0.834844	9.5973e-05
NAP1L1	5.10478110157063e-09	0.000520499	0.336023	9.59442e-05
DAP3	6.22409213031324e-09	0.000634627	0.458381	9.57799e-05
RPS24	4.27618075009002e-14	4.36012e-09	0.612263	9.34078e-05
RPL10	1.46913760962272e-33	1.49798e-28	0.770887	9.30296e-05
SSB	8.05029864465202e-10	8.20833e-05	0.458381	9.28446e-05
RPL18A	1.0885756990877e-22	1.10994e-17	1.00558	9.24847e-05
TBRG4	1.12355633197487e-09	0.000114561	0.151874	9.15159e-05
RPL29	1.20630858593695e-09	0.000122999	0.501455	9.08332e-05
PSMB7	2.18117602987469e-16	2.22399e-11	0.659385	9.03517e-05
SCP2	0.00257738569722245	1	0.124616	8.998e-05
SEC11A	6.40068423011819e-07	0.0652633	0.370568	8.95245e-05
SDHB	4.38737310314217e-10	4.4735e-05	0.495632	8.79501e-05
VIM	0.0459723089179377	1	0.110667	8.73293e-05
ANAPC5	4.2034842659754e-10	4.286e-05	0.527069	8.70506e-05
RCC2	1.46936039738617e-08	0.0014982	0.348738	8.70485e-05
BRD3	1.49331806158973e-05	1	0.101237	8.67433e-05
NAPA	1.57891072569876e-17	1.6099e-12	0.699508	8.57422e-05
CAPZA1	2.38684643289741e-23	2.4337e-18	0.888389	8.53021e-05
TRAP1	5.76890826151677e-13	5.88215e-08	0.5752	8.42336e-05
EVI5	2.97920767885466e-08	0.00303769	0.171903	8.31257e-05
EIF3H	0.000581020776642867	1	0.227158	8.24101e-05
CBR1	1.07882888270742e-07	0.0110001	0.459363	8.23203e-05
RPL8	1.68915061067498e-24	1.72231e-19	0.709327	8.2235e-05
SERINC5	1.09144590207938e-05	1	0.346294	8.18264e-05
SYAP1	0.0306638570254764	1	0.109737	7.92954e-05
HNRNPH1	1.08583377124062e-27	1.10715e-22	1.06441	7.90866e-05
RPL13	6.81976855142707e-07	0.0695364	0.294363	7.83326e-05
SAP18	2.06324014715321e-08	0.00210374	0.428439	7.80276e-05
EIF3K	5.35433629743964e-32	5.45944e-27	1.03795	7.77972e-05
EIF4EBP1	1.43596882916429e-09	0.000146416	0.490413	7.60019e-05
EPRS	6.75571812406304e-19	6.88833e-14	0.779152	7.59373e-05
SMARCA4	1.56756203609282e-17	1.59833e-12	0.470933	7.56393e-05
RPL5	5.29546489767691e-42	5.39941e-37	0.923264	7.40927e-05
GCNT2	8.88223811413343e-13	9.0566e-08	0.181361	7.36971e-05
SENP5	6.12615950393904e-05	1	0.273482	7.33694e-05
NUCKS1	1.63944606161351e-14	1.67163e-09	0.573314	7.33221e-05
GLO1	8.01277066765698e-07	0.0817006	0.330851	7.30145e-05
PSMB6	4.46543394024994e-05	1	0.29633	7.24088e-05
CSTB	1.57429732603198e-14	1.6052e-09	0.841228	7.21323e-05
SAR1A	9.21845731924441e-15	9.39942e-10	0.775651	7.14662e-05
SLC43A3	2.98988874934214e-05	1	0.23485	7.14106e-05
SDCBP	1.311284570007e-08	0.00133703	0.41447	7.08504e-05
UQCRH	6.38384036689401e-38	6.50916e-33	0.901421	7.08219e-05
TKT	2.42856215683732e-07	0.0247623	0.446172	7.06626e-05
COPS8	9.23907117528823e-18	9.42043e-13	0.719746	7.06075e-05
CHCHD3	0.000409488881032742	1	0.172312	7.03146e-05
SARS	1.26017925662317e-07	0.0128492	0.433423	6.96472e-05
LRRC58	2.88016047295731e-09	0.00029367	0.392554	6.94708e-05
AP1S2	0.188913231212335	1	0.131055	6.94572e-05
MTDH	3.90363188306554e-15	3.98026e-10	0.528025	6.92307e-05
EEF2	1.56659409643997e-09	0.000159735	0.581128	6.89379e-05
C6orf62	2.2742074502345e-23	2.31885e-18	0.896136	6.84757e-05
ACTB	1.70933812504498e-31	1.74289e-26	0.790502	6.82124e-05
RPL17	7.00555974928005e-21	7.14308e-16	0.572953	6.79303e-05
VDAC2	2.92680508606845e-18	2.98426e-13	0.867888	6.78015e-05
CTSK	1.28470285317561e-11	1.30992e-06	0.772295	6.75761e-05
RND3	1.85726458042942e-13	1.89372e-08	0.0676061	6.74217e-05
TRIB2	0.0039067820197959	1	0.106438	6.72385e-05
COX6B1	2.43865828727794e-25	2.48653e-20	0.794056	6.72207e-05
MRPL44	3.97612491519437e-21	4.05418e-16	0.99787	6.65428e-05
PSMA5	3.10621043534571e-21	3.16719e-16	0.802373	6.64504e-05
PDHA1	3.46196512414611e-07	0.0352992	0.344494	6.62512e-05
ATP5G3	5.61209995862747e-16	5.72227e-11	0.552918	6.53616e-05
KDELR2	3.87768186852539e-09	0.00039538	0.597179	6.53545e-05
EIF2S3	2.81683364374015e-09	0.000287213	0.494135	6.52387e-05
SSU72	0.000157189098412091	1	0.0858971	6.48648e-05
MARCKSL1	9.77705099061254e-10	9.96897e-05	0.362633	6.43554e-05
ANXA5	0.0506377507027191	1	0.107587	6.43399e-05
KPNA6	8.25573109935409e-13	8.41779e-08	0.528446	6.41647e-05
RRP15	3.05338078158954e-09	0.000311332	0.28095	6.41323e-05
ARPC2	5.1093183159328e-20	5.20961e-15	0.563822	6.36168e-05
TAX1BP1	0.00468635459227767	1	0.199478	6.30164e-05
TBL1XR1	1.15850937406998e-09	0.000118125	0.494855	6.26837e-05
MDH2	1.24070984178618e-20	1.26506e-15	0.723396	6.26426e-05
MRPL37	1.49671792363463e-15	1.5261e-10	0.705347	6.24133e-05
RAP2B	2.69504059533709e-18	2.74794e-13	0.669915	6.22115e-05
FBL	7.94194927187346e-09	0.000809785	0.428113	6.11503e-05
MRPL3	2.9105417247281e-06	0.296768	0.20106	6.10281e-05
RPL6	0.000130901672860478	1	0.25365	6.10106e-05
PSMC4	1.99539479947365e-14	2.03456e-09	0.485289	6.08877e-05
TFG	0.0227784544071247	1	0.0592869	6.07177e-05
RBM6	2.1130659330087e-09	0.000215455	0.495759	6.05565e-05
EBNA1BP2	1.2839911884881e-11	1.3092e-06	0.539749	5.91611e-05
XRCC5	5.86709946513281e-06	0.598227	0.320223	5.91198e-05
ATP5J2	3.97517151645934e-10	4.0532e-05	0.492568	5.80732e-05
CYCS	8.91882751095413e-20	9.0939e-15	0.683724	5.77516e-05
RPL28	3.49980941179398e-27	3.56851e-22	0.837813	5.77432e-05
TXN	7.870057816431e-15	8.02455e-10	0.520331	5.72592e-05
RHEB	7.64970026048573e-06	0.779986	0.317442	5.59372e-05
RPL36A	6.04803240181934e-08	0.00616676	0.389725	5.58112e-05
HNRNPC	2.28342580506283e-19	2.32825e-14	0.565882	5.56674e-05
LSM4	5.21438306420453e-19	5.31674e-14	0.792628	5.52919e-05
HNRNPM	7.89930477253466e-08	0.00805437	0.509181	5.49786e-05
RPS3A	1.7075089933693e-24	1.74103e-19	0.546956	5.49767e-05
DARS	7.67151871868157e-11	7.82211e-06	0.554917	5.41625e-05
ITM2B	2.77912154144084e-11	2.83368e-06	0.514494	5.3916e-05
RUVBL2	3.56984428272143e-14	3.63992e-09	0.531563	5.34251e-05
POLD2	6.98509855866109e-10	7.12222e-05	0.42266	5.31694e-05
FAM210A	1.36373459041111e-11	1.3905e-06	0.414695	5.30853e-05
ZFP36L1	0.00526122153002888	1	0.268778	5.28482e-05
DYNC1I2	4.16612376053096e-07	0.042479	0.238843	5.25758e-05
UBA52	1.04184428752312e-25	1.0623e-20	0.811192	5.24746e-05
ACP5	2.43381137402014e-17	2.48159e-12	0.20084	5.23232e-05
DCAF7	0.00801338218675292	1	0.195389	5.22003e-05
MTPAP	2.6086210664736e-06	0.265983	0.319683	5.14623e-05
SEPT7	2.52583678030294e-11	2.57542e-06	0.501977	5.13991e-05
CBX3	2.53124136193383e-15	2.58093e-10	0.633882	5.11427e-05
SLC16A1	2.84192172009193e-11	2.89771e-06	0.382862	5.10308e-05
EMP3	4.22015964382217e-11	4.303e-06	0.65096	5.09081e-05
IARS	1.01708210146234e-10	1.03705e-05	0.500758	5.09064e-05
ILF3	1.29664072094754e-11	1.32209e-06	0.51933	5.08988e-05
SNRPC	5.03405940461662e-15	5.13288e-10	0.654975	5.08918e-05
RPS11	2.54289837063092e-23	2.59282e-18	0.826174	5.08754e-05
GTF2F2	1.04087225105032e-08	0.0010613	0.288851	5.05432e-05
LRPPRC	4.63393864814741e-05	1	0.268147	5.03727e-05
RANBP1	7.43814275834638e-14	7.58415e-09	0.735224	5.02e-05
GOLGA4	8.34848142770901e-10	8.51236e-05	0.41196	4.99582e-05
CHCHD2	3.55357038327546e-06	0.362333	0.287253	4.98695e-05
CAPZB	6.29874276266413e-06	0.642239	0.327708	4.96564e-05
CSDE1	3.37938440557581e-13	3.44572e-08	0.497898	4.88119e-05
FARSB	2.37137626503959e-10	2.41793e-05	0.367994	4.85879e-05
RPL39	4.04206092524223e-15	4.12141e-10	0.513665	4.85347e-05
TBC1D7	7.54948153652344e-11	7.69768e-06	0.53299	4.81168e-05
TIMM50	3.0804010178354e-17	3.14087e-12	0.73653	4.8001e-05
CCT5	3.13730517331608e-15	3.19889e-10	0.68128	4.79033e-05
STRAP	4.03225566138917e-15	4.11141e-10	0.68753	4.77633e-05
SNRPD2	4.91513003059819e-34	5.01161e-29	0.939193	4.77231e-05
GNPTAB	2.68278385827851e-06	0.273545	0.352664	4.75185e-05
EIF5A	3.35976716643013e-14	3.42572e-09	0.59424	4.73143e-05
SRRM1	1.29338990731612e-10	1.31878e-05	0.477524	4.71509e-05
CDC42	3.48861107628106e-13	3.55709e-08	0.475347	4.69206e-05
GNL3	7.83141149045e-25	7.98514e-20	1.0554	4.68979e-05
RPL22	2.06745705346906e-07	0.0210804	0.381748	4.65255e-05
SERBP1	5.68689341558104e-16	5.79853e-11	0.513349	4.61527e-05
RPL13A	9.95238918646254e-16	1.01478e-10	0.71185	4.54423e-05
NCL	2.25609902391463e-21	2.30039e-16	0.593534	4.50344e-05
ERCC1	4.22274788526069e-10	4.30564e-05	0.519316	4.48943e-05
CPNE1	2.01657529736171e-08	0.00205616	0.508364	4.48884e-05
NONO	6.41869041784735e-06	0.654469	0.290372	4.48026e-05
TXLNA	4.17722785665969e-11	4.25923e-06	0.541553	4.45714e-05
NOP58	5.91324813641247e-09	0.000602933	0.50094	4.45636e-05
PRDX4	0.000631390697715659	1	0.254076	4.45571e-05
STAU1	0.000101974948479736	1	0.230278	4.45108e-05
RBM3	0.00100787738309881	1	0.191558	4.43051e-05
NDUFS7	9.93944281532168e-09	0.00101346	0.398649	4.4179e-05
EIF3E	1.13269255691494e-07	0.0115493	0.366178	4.41548e-05
SRSF11	9.22074574394918e-14	9.40175e-09	0.565677	4.40125e-05
SP100	0.109154111066616	1	0.144272	4.39048e-05
DCBLD2	2.61729785306233e-08	0.00266868	0.202903	4.38219e-05
YBX1	2.43461634602391e-12	2.48241e-07	0.606386	4.36195e-05
PRPF40A	3.7343032310398e-13	3.80761e-08	0.451176	4.35984e-05
DKC1	1.12896424076684e-09	0.000115113	0.323845	4.35954e-05
FAM127A	0.000903795636195692	1	0.198841	4.35443e-05
NDUFS2	4.91744714547436e-06	0.501398	0.298843	4.33938e-05
H2AFZ	1.79853939534632e-22	1.83384e-17	0.962657	4.33083e-05
C6orf48	4.87113600051315e-14	4.96676e-09	0.779828	4.30842e-05
PRKDC	0.0135349370772662	1	0.135961	4.29708e-05
PPIA	1.63329177006443e-31	1.66535e-26	0.59405	4.28299e-05
TMEM147	3.6139648383925e-12	3.68491e-07	0.590613	4.27349e-05
UQCRC1	1.27174726756198e-06	0.129671	0.379615	4.26087e-05
ARGLU1	3.33082314868167e-09	0.000339621	0.514986	4.25677e-05
RPS9	2.02758455686272e-18	2.06739e-13	0.523765	4.21252e-05
PUF60	1.77697088186081e-08	0.00181185	0.419463	4.2049e-05
RPL13AP5	1.95025494870987e-18	1.98854e-13	0.738987	4.17605e-05
MINOS1	3.87166140048995e-15	3.94766e-10	0.461009	4.16172e-05
EIF2S2	1.19060058894275e-06	0.121397	0.410046	4.15636e-05
DEGS1	7.54521642549449e-07	0.0769333	0.4419	4.14579e-05
RPL15	5.49549977620875e-13	5.60338e-08	0.333908	4.13169e-05
CEP170	9.89947685902074e-09	0.00100938	0.433485	4.1284e-05
RPS15	1.94081525278317e-17	1.97891e-12	0.723528	4.12594e-05
ATP5A1	8.27028242842877e-19	8.43263e-14	0.536814	4.12216e-05
NUP62	5.27874871500945e-15	5.38237e-10	0.395042	4.11445e-05
ZFAS1	4.07129518978473e-05	1	0.381872	4.10307e-05
ENO1	2.24661322725674e-05	1	0.421762	4.09131e-05
PPP1CB	4.46504059120588e-05	1	0.369969	4.06366e-05
RPS10	2.1734715140641e-18	2.21614e-13	0.552672	4.05161e-05
UQCRB	0.053320155193174	1	0.0971362	4.03417e-05
PRRC2C	2.59146362121681e-10	2.64233e-05	0.340358	4.0308e-05
HSF1	1.86429858008289e-08	0.00190089	0.38122	4.02127e-05
RPS7	5.85381014599768e-12	5.96872e-07	0.479369	4.01659e-05
HSPD1	7.93666812267953e-14	8.09246e-09	0.522852	3.99813e-05
HNRNPA2B1	3.4836304655435e-14	3.55201e-09	0.500448	3.99489e-05
SOAT1	0.0825641541029119	1	0.0801347	3.97707e-05
RPL18	1.39010255015577e-34	1.41739e-29	0.945618	3.97395e-05
ADSS	1.34423498140564e-06	0.137062	0.34475	3.95465e-05
ILVBL	3.39112508336162e-11	3.45769e-06	0.30249	3.91173e-05
TIMM13	1.39000581422629e-18	1.41729e-13	0.77854	3.9082e-05
TIMM17A	6.30979067464169e-15	6.43365e-10	0.584019	3.88596e-05
SF3B1	1.03783963216336e-09	0.000105821	0.44577	3.87323e-05
UBL3	1.05942352713092e-05	1	0.32051	3.86472e-05
ITM2C	0.00017874758983338	1	0.0345995	3.84282e-05
RPS8	5.41257199949817e-26	5.51882e-21	0.6364	3.82534e-05
SCARB1	1.64393403551429e-10	1.6762e-05	0.159667	3.81161e-05
HIGD1A	0.000253510841063139	1	0.234184	3.79607e-05
EIF3G	5.98751911159498e-09	0.000610505	0.496337	3.7816e-05
YTHDF2	2.48896621700078e-08	0.00253782	0.444973	3.77869e-05
DBI	3.16350289599667e-10	3.2256e-05	0.539981	3.77575e-05
EIF5B	4.10496184425772e-09	0.000418554	0.398391	3.77019e-05
FAM32A	1.51335154656572e-09	0.000154306	0.235903	3.76383e-05
SAFB	3.66355094222362e-08	0.00373547	0.328397	3.75762e-05
NPM1	4.81571429441661e-08	0.00491025	0.292335	3.74088e-05
EIF4G2	1.17829451498558e-11	1.20142e-06	0.497344	3.73632e-05
ATP5F1	1.55003140078414e-16	1.58046e-11	0.578644	3.72583e-05
RPL11	1.55299583837105e-25	1.58348e-20	0.656723	3.72275e-05
POMP	2.06617069341023e-11	2.10673e-06	0.501546	3.71594e-05
OLA1	0.000204745094922658	1	0.193012	3.71381e-05
EIF3I	9.96056387867423e-19	1.01561e-13	0.682649	3.7098e-05
RAD23A	4.06106662857799e-17	4.14079e-12	0.706678	3.70185e-05
WSB2	8.05686808779355e-16	8.21502e-11	0.403648	3.69877e-05
DDX18	2.4786337922608e-05	1	0.271848	3.69135e-05
RBM39	2.43481805829775e-06	0.248261	0.379638	3.68647e-05
RPS18	9.72921650449052e-25	9.9202e-20	0.746036	3.65913e-05
USP22	1.13054637275626e-06	0.115274	0.33543	3.60539e-05
PDCD6IP	4.58043133175523e-07	0.0467035	0.370488	3.5907e-05
STAT1	0.013450633534173	1	0.191836	3.58894e-05
NDUFA13	6.72440261652242e-05	1	0.320839	3.58034e-05
LARS	3.76280798206654e-06	0.383667	0.352648	3.57958e-05
SPC25	0.0385480336946709	1	0.140076	3.55227e-05
RPL35A	1.19758138142113e-20	1.22109e-15	0.507893	3.52089e-05
SSR2	0.00118960111477692	1	0.235205	3.49903e-05
ADAR	0.0581515709348412	1	0.120681	3.43487e-05
CRTAP	8.56584781157077e-05	1	0.261068	3.42024e-05
METTL9	1.90913925154989e-05	1	0.268436	3.41123e-05
DNAJC8	1.05277505830118e-06	0.107344	0.379916	3.40644e-05
CCT6A	2.64023987073066e-11	2.69207e-06	0.51574	3.39072e-05
ARPC5	4.52487209179934e-05	1	0.311294	3.38601e-05
HNRNPUL1	2.18776375700948e-13	2.23071e-08	0.309131	3.38388e-05
PRELID1	2.58838286318746e-15	2.63919e-10	0.65303	3.358e-05
NINJ1	2.6062522305253e-08	0.00265741	0.161262	3.35191e-05
LAMTOR5	2.94193594716915e-09	0.000299969	0.435769	3.34575e-05
CTSC	0.00578422997010579	1	0.219905	3.33875e-05
CALU	0.00181934442780539	1	0.26316	3.33731e-05
CLIC1	7.82555629456363e-06	0.797917	0.315481	3.30831e-05
LARP4B	6.04861144674352e-08	0.00616735	0.228136	3.29557e-05
RPS2	4.83799952046109e-27	4.93297e-22	0.733464	3.29262e-05
PSMD7	6.76535042550793e-11	6.89815e-06	0.495346	3.27182e-05
BTF3	0.00196008043401795	1	0.176134	3.25886e-05
PRPF38B	7.22040553238027e-08	0.00736214	0.339186	3.25295e-05
MDM2	1.71735625658022e-05	1	0.349966	3.23932e-05
ILF2	8.12185441523034e-11	8.28129e-06	0.531506	3.21654e-05
ABL2	0.000115038983566655	1	0.217665	3.21105e-05
CD320	5.57581090658868e-07	0.0568526	0.317711	3.2102e-05
EEF1B2	7.37903522409682e-13	7.52389e-08	0.557706	3.17903e-05
POLR2E	3.60930146711018e-11	3.68015e-06	0.514811	3.17828e-05
PAICS	0.000235389145572891	1	0.373598	3.17774e-05
UBA2	3.77397408179868e-17	3.84806e-12	0.386371	3.15892e-05
ANP32E	7.08419961806641e-07	0.0722326	0.380123	3.145e-05
ATP1B3	0.00518297662062933	1	0.215418	3.12472e-05
TCEA1	1.54654017272518e-05	1	0.337457	3.11128e-05
EXOSC10	3.69159324551833e-06	0.376406	0.332612	3.1086e-05
BTN3A2	0.0141235676737019	1	0.0848437	3.06389e-05
SLC25A6	4.64883642685155e-13	4.74009e-08	0.418983	3.06027e-05
PPP1R15A	1.39376527870571e-11	1.42112e-06	0.661335	3.02206e-05
RPL27A	8.65262638432813e-20	8.82248e-15	0.482236	2.99693e-05
SMARCA5	1.90952140796291e-05	1	0.159651	2.99304e-05
LRRC47	1.14833238060096e-07	0.0117087	0.212941	2.9708e-05
NDUFS5	1.00257979282652e-10	1.02226e-05	0.39819	2.96848e-05
RPL36	4.58021372191065e-12	4.67012e-07	0.655857	2.96521e-05
RPS28	5.71855918814628e-17	5.83081e-12	0.721713	2.96429e-05
RPL31	0.00704195656708089	1	0.172104	2.96334e-05
PRMT1	2.71148625932433e-09	0.000276471	0.400251	2.95539e-05
PSMA2	2.51326933302486e-07	0.025626	0.412213	2.94851e-05
RAC1	1.48925908382118e-05	1	0.358237	2.93235e-05
SUMO1	0.000497131448866609	1	0.200083	2.92107e-05
ARPC1A	4.91695732418525e-05	1	0.314028	2.91637e-05
YWHAB	7.49797912003876e-05	1	0.238344	2.91099e-05
COMT	0.00118215301575783	1	0.237834	2.89753e-05
WASF2	8.47795426572989e-06	0.864438	0.293939	2.89541e-05
LARP1	0.0135483210764853	1	0.141805	2.89252e-05
EIF3A	0.000630220279980505	1	0.256518	2.89189e-05
SNHG16	1.85851190467283e-11	1.89499e-06	0.532757	2.87821e-05
RPS15A	8.82820886773649e-13	9.00151e-08	0.476415	2.85859e-05
EEF1D	1.562276412355e-05	1	0.268382	2.85456e-05
TCERG1	4.17164943658595e-05	1	0.204137	2.84941e-05
SRSF10	6.51687589714018e-07	0.066448	0.443888	2.83993e-05
GGA1	0.0018618465276872	1	0.0606921	2.83174e-05
TPI1	1.17142401366496e-16	1.19442e-11	0.626298	2.82414e-05
PGAM1	3.04746532693615e-12	3.10729e-07	0.588467	2.81977e-05
NUTF2	1.27929754745979e-07	0.0130441	0.362657	2.81976e-05
RABGGTB	4.07385749222809e-10	4.15383e-05	0.504937	2.80842e-05
SRGAP1	0.000372683114313758	1	0.0643777	2.79322e-05
PSMA4	2.04712368393751e-07	0.0208731	0.396832	2.79249e-05
EYA3	0.000143278714171075	1	0.243683	2.78688e-05
WBSCR22	2.05012382374133e-06	0.209037	0.345084	2.74091e-05
LYPLA1	5.89084152171777e-07	0.0600648	0.219072	2.73596e-05
GNG5	2.8239162821041e-12	2.87935e-07	0.430066	2.71772e-05
RPSA	2.65480765482609e-11	2.70692e-06	0.406087	2.71219e-05
C5orf15	9.8364444394026e-08	0.0100295	0.410671	2.70992e-05
EPS15	3.45166817605453e-05	1	0.202879	2.70342e-05
FUS	8.30735267300603e-06	0.847043	0.282468	2.69897e-05
RPL26	5.87129033305636e-08	0.00598654	0.418738	2.69237e-05
YARS	1.46698328325957e-12	1.49578e-07	0.287038	2.68882e-05
CCT3	3.04844221239764e-05	1	0.294154	2.68426e-05
TAP1	9.57734820747452e-05	1	0.00237117	2.68371e-05
ECH1	4.59443201103086e-09	0.000468462	0.385245	2.67618e-05
GNAI3	4.69196664121673e-08	0.00478407	0.292026	2.66578e-05
C19orf53	1.44930255257395e-09	0.000147775	0.471711	2.6509e-05
RPN2	0.00480240190742642	1	0.213084	2.64665e-05
HNRNPU	6.67379770488764e-07	0.068048	0.341408	2.64217e-05
HNRNPL	5.68596849603769e-13	5.79758e-08	0.342456	2.61249e-05
RPL32	4.89629538111643e-12	4.99241e-07	0.374765	2.5789e-05
TROVE2	1.63963309673754e-06	0.167182	0.362746	2.55878e-05
CEP41	0.00129599164718266	1	0.152796	2.55645e-05
EIF4E	2.18090749369091e-07	0.0222372	0.237945	2.53847e-05
EMC1	0.000304080062675851	1	0.247066	2.53576e-05
SRP9	1.45708411451646e-10	1.48569e-05	0.500922	2.52807e-05
RPL30	1.49427317999329e-17	1.52361e-12	0.416305	2.5159e-05
SNRPD1	9.71024575242194e-09	0.000990086	0.432719	2.50879e-05
UFM1	2.15543791529438e-08	0.00219775	0.363303	2.50444e-05
MRPL4	2.12625974392861e-13	2.168e-08	0.375359	2.4994e-05
FKBP9	0.238638570413804	1	0.0915118	2.49883e-05
RNPS1	2.17428794132902e-05	1	0.283242	2.49855e-05
RPS21	1.77232914484915e-08	0.00180712	0.400521	2.49811e-05
DDX21	3.9235733091326e-21	4.00059e-16	0.313847	2.49797e-05
MRPS18B	5.8723013616443e-09	0.000598757	0.395448	2.49789e-05
ZC3H13	0.00221458940049833	1	0.202215	2.48207e-05
S1PR2	0.0576682284227118	1	0.135117	2.4712e-05
RPL37	1.88634374752184e-06	0.192337	0.349506	2.46652e-05
TPM3	0.314878335449386	1	0.0561545	2.45818e-05
RABAC1	2.61971704542365e-08	0.00267114	0.461556	2.45607e-05
AP2S1	9.8820605520799e-06	1	0.256176	2.45245e-05
SRSF4	1.67581793628395e-07	0.0170871	0.257946	2.43486e-05
RPS25	2.79731855602582e-12	2.85223e-07	0.464522	2.42693e-05
CNBP	2.73821981029481e-13	2.79197e-08	0.38006	2.42314e-05
XRCC6	0.000823210651158638	1	0.216334	2.41447e-05
ESD	2.61821532155139e-05	1	0.176577	2.41012e-05
OAZ1	1.01089362989039e-07	0.0103074	0.306542	2.40144e-05
IARS2	4.2200901046889e-06	0.430293	0.237262	2.38751e-05
NDUFB3	3.63042007117731e-08	0.00370169	0.421694	2.37801e-05
RSL1D1	7.90938442272318e-06	0.806465	0.299675	2.37783e-05
AHR	0.0011638749498585	1	0.128262	2.37191e-05
ETNK1	0.000166984240993879	1	0.288627	2.36795e-05
RPS27A	0.00065497681106298	1	0.168856	2.36209e-05
IPO9	8.86415118397549e-05	1	0.209175	2.36165e-05
UQCRC2	3.05834024979519e-05	1	0.259271	2.36036e-05
MDM4	0.0013386012610905	1	0.184734	2.33649e-05
NDUFB7	5.36936175110176e-07	0.0547476	0.407344	2.33174e-05
SNX27	0.0253732299982942	1	0.146587	2.32452e-05
SKA2	1.99141717684172e-06	0.203051	0.24861	2.32006e-05
RPL21P28	7.48332357498503e-08	0.00763022	0.506883	2.31964e-05
FARSA	2.20894860440417e-13	2.25231e-08	0.475642	2.31534e-05
C1QBP	5.82670821514054e-10	5.94109e-05	0.56766	2.29141e-05
PSMD2	0.000704798200272501	1	0.180763	2.28765e-05
C9orf78	0.000489708428150178	1	0.250265	2.28644e-05
PLEKHB2	0.00277509657005255	1	0.205775	2.27435e-05
GAS5	4.59641928941217e-06	0.468665	0.515105	2.27158e-05
PAFAH1B2	0.00176396980015936	1	0.254724	2.26896e-05
NME2	1.53993224876587e-12	1.57016e-07	0.378424	2.26875e-05
UQCR11	3.05156827231781e-08	0.00311147	0.389934	2.26865e-05
BUD31	4.72642545805246e-07	0.0481921	0.397479	2.26438e-05
CACUL1	0.0319821889716088	1	0.0771067	2.24882e-05
SEC13	0.000164150545140815	1	0.236028	2.23919e-05
BSG	0.0399880941088269	1	0.134911	2.23148e-05
EIF3F	0.00588356857639644	1	0.201498	2.22972e-05
RPLP0	1.55479189103631e-15	1.58531e-10	0.55692	2.22776e-05
RPL12	1.7793190100494e-06	0.181425	0.350391	2.22739e-05
UBE2D3	0.0112010328737554	1	0.177827	2.21881e-05
EIF3D	0.000167958660952304	1	0.311852	2.21209e-05
RPL7	2.63439400077126e-08	0.00268611	0.375573	2.21176e-05
TUFM	1.98698324387505e-08	0.00202599	0.452523	2.20969e-05
MPHOSPH8	0.000152787359721983	1	0.216734	2.20549e-05
EIF4G1	1.10251244234336e-05	1	0.335937	2.19738e-05
RPL10A	2.3881462232423e-08	0.00243503	0.343607	2.18663e-05
DEK	0.00327961999098482	1	0.101946	2.18453e-05
YIF1B	1.46852596825624e-16	1.49735e-11	0.245284	2.16971e-05
SLC30A7	7.24969523820698e-07	0.0739201	0.194141	2.16496e-05
DAZAP2	0.000542795881759833	1	0.288023	2.15027e-05
PFN1	1.50342293899285e-07	0.0153294	0.360139	2.15017e-05
NME1	6.22147622016479e-08	0.0063436	0.434247	2.14504e-05
PSMA7	1.30277240918807e-06	0.132835	0.317365	2.13973e-05
TOMM6	3.01013949105733e-06	0.306923	0.334053	2.1311e-05
PSMB4	6.25634271036578e-06	0.637915	0.288455	2.11886e-05
DSTYK	0.00634009632331643	1	0.116376	2.11648e-05
PPA2	0.000702513695597918	1	0.111138	2.1002e-05
HSPH1	6.64326209340238e-05	1	0.236952	2.09891e-05
TOMM20	1.19747058310491e-05	1	0.313227	2.09845e-05
ARPC4	7.78767468056662e-06	0.794055	0.31859	2.09018e-05
NARS	2.58616095451285e-05	1	0.266708	2.08362e-05
SRP14	6.37867530783062e-16	6.50389e-11	0.466445	2.08066e-05
TUBB2A	0.00137528600235479	1	0.0979517	2.07678e-05
MTR	0.00670614521381251	1	0.0611114	2.07354e-05
ARPC3	2.97495229266626e-08	0.00303335	0.342796	2.06808e-05
IFI6	0.145748505995539	1	0.170764	2.0589e-05
ATP5B	1.07942597798189e-09	0.000110062	0.377339	2.05867e-05
RPL14	4.5669634473925e-13	4.65661e-08	0.414476	2.03532e-05
RPL37A	7.1394613289567e-13	7.27961e-08	0.437233	2.03495e-05
COQ10B	8.8755711919132e-05	1	0.225841	2.03211e-05
PTEN	3.58686483469681e-11	3.65727e-06	0.168425	2.02509e-05
YWHAE	0.0112024242418292	1	0.155323	2.01895e-05
MRTO4	2.44349669565775e-07	0.0249146	0.292762	2.01502e-05
EIF1AX	0.00226111316745216	1	0.179338	2.0111e-05
PFDN2	5.22507354330065e-06	0.532764	0.308314	1.98871e-05
EIF3M	0.0551165330843032	1	0.106543	1.98518e-05
SLC25A3	1.0373364497901e-05	1	0.222318	1.98509e-05
TBCA	0.0872546596244746	1	0.102699	1.98319e-05
OSTC	0.000182003486996513	1	0.302336	1.9742e-05
ARRDC3	3.87143415261762e-10	3.94743e-05	0.387892	1.97322e-05
RTCA	0.000417802427519863	1	0.238025	1.9592e-05
KARS	1.27678559858924e-05	1	0.220092	1.95776e-05
SF3B2	0.000667195552988707	1	0.228007	1.93822e-05
STARD7	0.000788087171319606	1	0.239273	1.93778e-05
IVNS1ABP	0.00591341854284766	1	0.233129	1.93239e-05
MTCH2	3.83640428071831e-06	0.391171	0.219037	1.92867e-05
BZW2	3.3640606091243e-05	1	0.152454	1.92845e-05
EEF1G	9.29151375249934e-06	0.947391	0.300809	1.92565e-05
RPLP2	8.77246548980005e-11	8.94467e-06	0.36588	1.91309e-05
DRG1	1.79311548961941e-05	1	0.208997	1.91057e-05
KIAA0355	0.0011218709273883	1	0.0501676	1.90093e-05
COPS6	1.98148396005961e-05	1	0.33896	1.8979e-05
CHP1	0.0178965673126252	1	0.165114	1.88712e-05
ACTR3	0.00617731849824681	1	0.172483	1.86889e-05
PLIN3	6.19646026459236e-05	1	0.171277	1.85941e-05
RPS6	0.00364798279557471	1	0.26484	1.85558e-05
TUBB	3.29935942202782e-06	0.336413	0.341117	1.85121e-05
CASP2	0.0149735854274364	1	0.165131	1.85086e-05
THOC2	0.00137585629940606	1	0.119332	1.84991e-05
FTL	1.40086728867915e-09	0.000142837	0.412958	1.84655e-05
GHITM	0.0101302381262483	1	0.114804	1.80489e-05
PA2G4	1.78049853206208e-05	1	0.306641	1.7717e-05
EIF4A1	6.56910288133064e-05	1	0.302572	1.76207e-05
THRAP3	0.00746962499769019	1	0.172388	1.75156e-05
COX5A	0.00205250296854944	1	0.188608	1.75066e-05
CHTOP	3.90882951502349e-06	0.398556	0.289809	1.73989e-05
ZNHIT1	0.00041059610327911	1	0.249915	1.73726e-05
IRF2BP2	2.41402647695213e-09	0.000246141	0.324703	1.72071e-05
VPS28	5.08559831810826e-05	1	0.287521	1.70726e-05
EIF4H	0.00119666172222419	1	0.20996	1.69936e-05
HSPA9	0.00147358491158613	1	0.201403	1.69422e-05
HSD17B12	0.000297552805505301	1	0.117372	1.69274e-05
HMGN1	0.00184475583804479	1	0.231217	1.67726e-05
DLD	2.60052512215736e-06	0.265157	0.224233	1.67469e-05
VDAC3	1.49180925203008e-07	0.0152109	0.258205	1.66944e-05
GADD45GIP1	4.64869350940774e-09	0.000473995	0.256942	1.66145e-05
ARF4	0.0302918337293161	1	0.162456	1.65611e-05
RPL35	1.50172013777799e-08	0.0015312	0.337783	1.64924e-05
BTF3L4	0.000562625854678154	1	0.201764	1.6438e-05
HNRNPA3	7.80292685874192e-06	0.79561	0.303761	1.62387e-05
RAB2A	0.027912418162684	1	0.121012	1.62348e-05
FLOT1	0.0319918342720066	1	0.132231	1.62271e-05
NHP2	0.000132395438414551	1	0.29544	1.60612e-05
HNRNPH3	0.000208859398000203	1	0.172695	1.60457e-05
C14orf2	0.228491519841055	1	0.0657005	1.56095e-05
SPTSSA	0.000110717350607437	1	0.148224	1.55869e-05
LRRC59	0.000418351449681096	1	0.152989	1.54678e-05
MRPS15	9.54662023311141e-09	0.000973402	0.274082	1.54299e-05
SNRPG	0.00011842075259854	1	0.270776	1.54009e-05
PSME1	0.120253645317993	1	0.116496	1.53057e-05
SBNO1	0.000220534812867254	1	0.148683	1.51973e-05
COX5B	0.000407131479473574	1	0.218794	1.51896e-05
CAP1	0.0342868633066037	1	0.141626	1.51629e-05
SMS	0.00555834421738959	1	0.0228645	1.5007e-05
DDOST	5.05611653583565e-05	1	0.238231	1.4889e-05
COPA	0.0561365143303384	1	0.138823	1.48396e-05
ZRANB2	0.000231073888922853	1	0.175282	1.47303e-05
RPL7L1	0.000184490315887608	1	0.300382	1.47135e-05
ZC3H15	1.47385515991317e-05	1	0.240196	1.46712e-05
CMPK1	5.93638165487705e-08	0.00605291	0.161882	1.46644e-05
RPL7A	2.48392476894397e-06	0.253268	0.285532	1.45632e-05
PPP2R1A	0.00074203405554564	1	0.189197	1.44229e-05
TSNAX	0.0132867717750531	1	0.171706	1.43568e-05
SEC61B	0.000399938566000349	1	0.24486	1.42929e-05
FDPS	9.93960600414413e-05	1	0.201145	1.42655e-05
PTPRJ	0.000173172947751395	1	0.0488569	1.42312e-05
PDAP1	8.84587604620582e-05	1	0.227133	1.42132e-05
AP3D1	1.08342308108296e-09	0.000110469	0.128248	1.42031e-05
PHLDA1	0.47026562953748	1	0.0469702	1.41628e-05
KDELR1	3.15442049222938e-05	1	0.202533	1.40646e-05
CCT2	0.00235320198323546	1	0.203765	1.40486e-05
SEC31A	0.0431247268067213	1	0.140699	1.40272e-05
DHX15	0.000110921948487427	1	0.124913	1.40011e-05
CCT4	0.00129360694714015	1	0.205086	1.38841e-05
ETFA	3.47284804389366e-05	1	0.023674	1.38806e-05
PPIB	0.000969768781230158	1	0.262258	1.37987e-05
SF3A3	9.40096397715672e-05	1	0.146578	1.36283e-05
IFITM3	0.041304654128902	1	0.167583	1.35642e-05
NDUFAB1	0.000797704805692466	1	0.198931	1.3446e-05
SSR3	0.0561905910590699	1	0.15327	1.33213e-05
SEC61G	0.0233207252573056	1	0.156969	1.33033e-05
HNRNPD	1.30058394156539e-05	1	0.160222	1.30766e-05
ITPRIPL2	0.00565696458923114	1	0.0345411	1.30381e-05
GRB2	0.285039214977309	1	0.0605908	1.29752e-05
TPR	0.00478166582743213	1	0.161603	1.29403e-05
USMG5	0.00094408298595022	1	0.231599	1.29095e-05
RPS20	0.00182448744801116	1	0.152563	1.279e-05
SUB1	0.00737283391242038	1	0.174343	1.27427e-05
NDUFA1	0.0391218872413747	1	0.132351	1.27159e-05
TBCB	2.00828559087214e-05	1	0.209449	1.26991e-05
TRA2B	0.0012631945238828	1	0.124344	1.26352e-05
SNRPB	0.00316318421755481	1	0.216818	1.26151e-05
FAM60A	8.02307801982361e-12	8.18057e-07	0.0620427	1.25167e-05
COPE	0.0261935361371943	1	0.133128	1.25078e-05
SKAP1	2.52163974881993e-18	2.57114e-13	7.45601e-05	1.24609e-05
KPNB1	0.033147562573674	1	0.118392	1.22756e-05
EIF6	0.0002591104204456	1	0.203821	1.22677e-05
GOLGA3	0.00133725935168867	1	0.106992	1.22254e-05
DNAJC3	0.0319516019548279	1	0.0933686	1.22052e-05
MRPS35	3.71947113788584e-09	0.000379248	0.0719647	1.21059e-05
NARF	7.70661537065763e-05	1	0.132206	1.21057e-05
RBBP4	0.0280327081089454	1	0.131657	1.19544e-05
MARCH6	0.463782082059609	1	0.039335	1.19321e-05
SNRPE	0.00119473340823613	1	0.21962	1.19238e-05
EIF3L	0.0673242428569994	1	0.132065	1.1866e-05
MRPS34	6.14567198015416e-05	1	0.233954	1.16915e-05
TECR	0.0181496865950395	1	0.136619	1.15093e-05
MOB4	7.89353766146357e-05	1	0.12049	1.13124e-05
GNS	0.0828765527752539	1	0.10082	1.12807e-05
ADH5	0.000813860575433854	1	0.170271	1.12289e-05
NFKBIZ	4.12665467601574e-05	1	0.0972723	1.11082e-05
DNTTIP2	3.89938359391274e-09	0.000397593	0.227272	1.11018e-05
FDFT1	0.127574455489769	1	0.0960145	1.10897e-05
U2AF1	0.0131195420088111	1	0.123706	1.10505e-05
RPL27	1.62108967195402e-05	1	0.243917	1.10279e-05
TARS	2.15837108223643e-07	0.0220074	0.127056	1.09053e-05
PTMA	0.000257432045869085	1	0.170068	1.08621e-05
SUPT5H	0.000261459220928935	1	0.110131	1.07987e-05
ATOX1	0.00646406090830766	1	0.140199	1.05881e-05
TOR1AIP2	0.0319185261336099	1	0.1309	1.05782e-05
CACYBP	0.000985750570619295	1	0.217599	1.04649e-05
CFL1	3.24121363592212e-05	1	0.192062	1.04263e-05
PDK3	0.49783386750836	1	0.00258589	1.04204e-05
TBX2	2.52724877750332e-12	2.57686e-07	5.54661e-05	1.04065e-05
RPS13	0.00334340099080203	1	0.181632	1.03085e-05
FNBP4	0.0010436233527245	1	0.104126	1.01071e-05
PSMD4	0.0039798100601369	1	0.187285	1.00426e-05
HSBP1	0.0399925503916175	1	0.138582	1.00044e-05
SYF2	6.27817305788144e-05	1	0.174918	9.96669e-06
MRPS7	0.000126114402298563	1	0.184171	9.82985e-06
LAPTM4B	2.65086675304235e-08	0.0027029	0.03915	9.82615e-06
MORF4L1	0.052626890874859	1	0.133025	9.79288e-06
ZNF593	5.9058440415284e-07	0.0602178	0.00818256	9.58869e-06
RPS27	3.56087349127848e-07	0.0363077	0.363151	9.56578e-06
PIN1	1.33288803041353e-05	1	0.113674	9.56128e-06
POLR2K	0.000956611007127793	1	0.164471	9.48253e-06
DNAJC2	2.44897828534415e-11	2.49705e-06	0.140337	9.44044e-06
NRAS	1.31675708696823e-12	1.34261e-07	0.149224	9.39667e-06
BCAN	0.00283404155422876	1	3.27502e-05	9.26416e-06
GRSF1	0.0778656618483926	1	0.092157	9.234e-06
CUTA	0.0174059030515538	1	0.144248	9.1989e-06
PITHD1	2.70245592714486e-10	2.75551e-05	0.171215	9.19611e-06
HNRNPA1	0.0308788953709455	1	0.166007	9.17477e-06
PHB2	0.00111077177254592	1	0.230452	9.11037e-06
SERP1	0.00123733214283908	1	0.241629	9.06837e-06
CTSS	0.000572745750408116	1	0.0586325	9.06036e-06
RPS29	0.0321719436410522	1	0.146846	8.87357e-06
NUCB1	0.0168855729179206	1	0.108466	8.75839e-06
CCT7	0.0762327175658417	1	0.0929739	8.75285e-06
KCTD20	0.0140289475073694	1	0.0932384	8.75195e-06
OGFOD1	0.00529956574275911	1	0.12952	8.67651e-06
BUB3	0.000274628770795174	1	5.17002e-05	8.62823e-06
ATP6AP1	0.263082549294427	1	0.0567061	8.61605e-06
AZIN1	2.16883109679883e-05	1	0.105732	8.5726e-06
PUM1	0.00789684234996913	1	0.0662243	8.5092e-06
RPL4	0.000960519550745955	1	0.18632	8.49248e-06
THAP5	7.77298902847847e-05	1	0.226548	8.46167e-06
FNIP1	0.0313076827264914	1	0.044243	8.42389e-06
CSNK2B	0.000435760500683966	1	0.221872	8.40173e-06
MRPS12	1.01704870192159e-19	1.03701e-14	0.245905	8.37686e-06
PIGY	4.93621683952797e-06	0.503311	0.347042	8.3321e-06
PYURF	4.93621683952797e-06	0.503311	0.347042	8.3321e-06
H3F3AP4	0.0169907579856697	1	0.125189	8.3087e-06
PARK7	0.122570975720721	1	0.096242	8.28358e-06
KLF6	0.237269719429985	1	0.0897541	8.21858e-06
HP1BP3	0.346702106576428	1	0.0682101	8.19937e-06
AHCY	0.0413192114709386	1	0.0260912	8.18493e-06
TARDBP	0.018707446160705	1	0.122061	8.17426e-06
CAPRIN1	0.121460848583117	1	0.0757479	8.16169e-06
PARP1	0.198703151295672	1	0.0604439	8.15683e-06
UBL5	0.00348307631573415	1	0.195446	8.04884e-06
COX4I1	0.0102076591705391	1	0.126188	8.04378e-06
SMU1	0.0790134329431767	1	0.0894461	8.04136e-06
UCHL5	0.000212219434606977	1	0.112938	8.03153e-06
COPB2	0.00627650812709259	1	0.100675	7.88085e-06
UBE2V2	0.000200630004079967	1	0.0830103	7.84624e-06
SEPT2	0.186281004733476	1	0.0822997	7.78789e-06
TOMM22	0.0271958140945229	1	0.0910132	7.7692e-06
RIPK4	0.465886710555587	1	5.46173e-05	7.75102e-06
PDXDC1	0.0272024603175703	1	0.0489882	7.65781e-06
MRPL30	0.000485967664663307	1	0.133792	7.64661e-06
GPX4	0.012594498286092	1	0.166584	7.62954e-06
MRPS10	0.000202729603854212	1	0.108397	7.54727e-06
NOL7	0.021512989668549	1	0.10345	7.43401e-06
RAB7A	0.459539464812773	1	0.0434602	7.20077e-06
U2SURP	0.0359431063096348	1	0.078212	7.19035e-06
CALR	0.117598510558452	1	0.119245	7.16825e-06
NCOR1	0.0251524034230157	1	0.0538167	7.10263e-06
HOXC9	0.985613693123251	1	2.59808e-05	7.09501e-06
HGS	0.0548427772466794	1	0.0845092	7.06271e-06
TMCO1	0.0554593715266521	1	0.0851722	6.99398e-06
WDR83OS	0.00533081280544117	1	0.17564	6.98566e-06
SDE2	0.00178673482554633	1	0.104873	6.97337e-06
SRSF3	0.249649127278097	1	0.0797636	6.826e-06
RBX1	0.0649382483831313	1	0.100108	6.81489e-06
MRPS21	0.327065467038351	1	0.0535555	6.67042e-06
GORASP2	0.00110022377347518	1	0.0710731	6.65028e-06
CDKN2A	0.0124092666957255	1	2.66774e-05	6.64947e-06
DIS3	1.24372132794102e-05	1	0.0799709	6.4363e-06
BRK1	0.180704207250454	1	0.0704465	6.41223e-06
VMA21	0.0942019148917786	1	0.0212455	6.37102e-06
CNOT7	0.0065206387507748	1	0.111942	6.31363e-06
PIP4K2A	0.0204073457557803	1	0.0215936	6.30908e-06
ATP6V1F	0.0806311830730805	1	0.106043	6.22286e-06
GFPT1	0.0137687278401903	1	0.0557726	6.19869e-06
CS	0.0257648058955855	1	0.0847712	6.16741e-06
MGC27345	0.000322728649921084	1	0.0922425	6.16512e-06
PHB	0.322837487362923	1	0.0538837	6.15008e-06
NELFE	0.000717207694215999	1	0.171019	6.14674e-06
ATP5L	0.0712296312384267	1	0.109777	5.86626e-06
IRX6	0.34396753651615	1	3.26039e-05	5.82559e-06
PYCR1	3.35333349434204e-07	0.0341916	0.00334741	5.79012e-06
GDNF	3.51084973907847e-05	1	5.64376e-05	5.78679e-06
TFAP2C	1.98877796355651e-06	0.202782	7.4949e-05	5.74846e-06
TMED5	0.000149500513567744	1	0.0832839	5.73842e-06
RAB1A	0.295892041976307	1	0.0561063	5.69514e-06
PPP1R15B	0.000288721781643195	1	0.0867069	5.62965e-06
TUBA1B	0.219728705522596	1	0.0998316	5.59907e-06
C10orf11	0.00564540995442858	1	7.40188e-05	5.59736e-06
SNRPA1	2.44180932076065e-06	0.248974	0.0751395	5.54665e-06
HSPE1	0.127093942345919	1	0.107155	5.52963e-06
NAA15	9.98304409207915e-09	0.0010179	0.053589	5.49924e-06
RPS23	0.0786908073322764	1	0.0977515	5.32216e-06
HOXD4	5.11633171988895e-19	5.21677e-14	6.45339e-05	5.24346e-06
NAA38	0.00797908277620372	1	0.035205	5.22068e-06
NDUFA4	0.234886048145874	1	0.067315	5.07889e-06
NDUFB10	0.0631228530869277	1	0.0588728	5.06292e-06
NFIB	4.40241347029338e-09	0.000448883	5.01841e-05	5.01659e-06
JTB	0.00288172608614297	1	0.153999	4.9624e-06
SPATS2L	0.0310898833715917	1	0.00718167	4.9143e-06
POM121	0.0216533617709256	1	0.0645457	4.88995e-06
CDC123	4.4677142034477e-07	0.0455542	0.0410342	4.88776e-06
GPATCH4	2.49953271139001e-07	0.025486	0.0680439	4.87976e-06
SDHD	5.81423426480443e-05	1	0.0894314	4.80953e-06
ACP1	0.0456612052929843	1	0.0442025	4.78122e-06
RPS12	0.50032696979924	1	0.0460375	4.77038e-06
TSPYL1	0.0755109251377774	1	0.0963391	4.76834e-06
RPL3	0.312478008223529	1	0.0541203	4.75548e-06
ATP5C1	0.252225084982036	1	0.0647112	4.6707e-06
ALDOA	0.493688112445029	1	0.0391022	4.6665e-06
C11orf58	0.349292524877599	1	0.0530774	4.65801e-06
CAPZA2	0.251825831949923	1	0.0304931	4.65322e-06
OSBPL1A	3.42248740155085e-05	1	0.00528688	4.5599e-06
IRF4	0.128115527486265	1	3.80937e-05	4.54216e-06
RHOA	0.411956722530323	1	0.0467479	4.48451e-06
C1orf43	0.211729566011301	1	0.0664735	4.48269e-06
UQCRQ	0.25932774946296	1	0.0620493	4.41848e-06
LEF1	0.00792922103415957	1	6.69798e-05	4.39325e-06
RPLP1	0.0910787152065132	1	0.0734297	4.375e-06
DLGAP4	0.00766336372383852	1	6.3347e-05	4.3218e-06
BZW1	0.0616347958410625	1	0.0768862	4.2581e-06
ATF4	0.139904607024577	1	0.0840587	4.22053e-06
APOOL	0.0569757901125132	1	0.0199563	4.21412e-06
SLC25A32	0.0624560516275877	1	0.0785963	4.1986e-06
HNRNPK	0.346851183869163	1	0.050085	4.15043e-06
GSTM3	0.278291383828152	1	0.0051654	3.94423e-06
RPL9	0.159775095018109	1	0.0780753	3.91908e-06
MRPS16	0.125001848453853	1	0.0880534	3.82433e-06
GDI2	0.475660201448345	1	0.0359634	3.8175e-06
NDUFV3	0.108883827105661	1	0.0618208	3.81371e-06
SUCLG1	0.00243900285447436	1	0.0348791	3.75354e-06
LUZP6	0.273211459083737	1	0.0288507	3.73989e-06
MTPN	0.273211459083737	1	0.0288507	3.73989e-06
IK	0.00344989034461707	1	0.0635959	3.73344e-06
MTHFD2	5.01294660921851e-20	5.11135e-15	0.0271604	3.65883e-06
NCAM1	9.72665920160706e-14	9.91759e-09	7.40812e-05	3.56861e-06
STT3A	0.0240285477415718	1	0.0419	3.5548e-06
SSR1	0.653434484010528	1	0.0277558	3.52476e-06
INPP5B	0.00321168007622422	1	0.0247614	3.5089e-06
HSPA5	0.374636147262517	1	0.0656482	3.46414e-06
CRKL	0.0151620215431283	1	0.0342842	3.45054e-06
PTCD3	0.00385142374454716	1	0.0395757	3.41929e-06
TMF1	0.0090170608307663	1	0.0502337	3.40985e-06
ZNF805	0.102353975379539	1	0.0344484	3.38431e-06
GPS1	0.0358492306472181	1	0.0569976	3.36945e-06
EMC7	0.0595152367825579	1	0.0446684	3.34338e-06
PRPF4B	0.000368907367818811	1	0.0401988	3.31026e-06
HRK	0.00282682695145172	1	5.51339e-05	3.30871e-06
RPS14	0.443561726325962	1	0.0465888	3.28804e-06
MYL6	0.304130164530421	1	0.0565542	3.20457e-06
NRN1	2.5914104812704e-16	2.64228e-11	1.0839e-05	3.17655e-06
FKBP14	0.171478083893718	1	0.0572615	3.16197e-06
KXD1	2.85771195081521e-05	1	0.0626449	3.15426e-06
RAP1GAP	4.48152914138909e-08	0.0045695	5.1621e-05	3.07957e-06
DNAJB6	0.604346772305975	1	0.0148386	3.06821e-06
TROAP	2.77021260536871e-08	0.00282459	7.28097e-05	3.06604e-06
ARPC1B	0.695522874797409	1	0.0282164	2.95994e-06
ANAPC11	0.382989548218383	1	0.043108	2.95723e-06
PTGES3	0.517335172016088	1	0.0322865	2.83656e-06
AP2M1	0.304358974595093	1	0.0402126	2.80793e-06
RXRG	3.8382540494499e-10	3.9136e-05	2.97786e-05	2.80133e-06
SRGAP2C	0.00655967619076618	1	0.0427471	2.73027e-06
WAC-AS1	0.0909333697133214	1	0.0255268	2.70308e-06
LOC400043	0.00523519049420121	1	1.8004e-05	2.67049e-06
CBX8	0.0717093046416119	1	1.8642e-05	2.58694e-06
SGK3	0.115743364857108	1	0.00839981	2.58647e-06
RC3H1	0.0222791359761746	1	0.0355917	2.55013e-06
MMADHC	0.00998985667615478	1	0.0265526	2.53279e-06
GAPDH	0.575978702175459	1	0.0360833	2.52882e-06
SLU7	0.0168882856445895	1	0.0481849	2.44997e-06
UBE2V1	0.222071489451921	1	0.0299368	2.44031e-06
NDUFA7	0.00207087780179492	1	0.0322707	2.39689e-06
UBD	3.77505401720007e-18	3.84916e-13	5.61165e-05	2.3016e-06
HDAC1	0.00116116144032197	1	0.0221368	2.30103e-06
PRR13	0.046787534335485	1	0.0479143	2.2485e-06
MDH1	0.55831876979566	1	0.0279314	2.22721e-06
ARHGEF7	7.85863805050293e-09	0.00080129	5.12034e-05	2.21439e-06
MCC	0.0545735342562845	1	8.66409e-05	2.18164e-06
MLF2	0.320371741665599	1	0.0354726	2.12789e-06
LPP	0.83959423832202	1	0.00811742	2.1187e-06
COX7B	0.177501862895156	1	0.0600829	2.10392e-06
DR1	4.12968901901783e-09	0.000421075	0.0310532	2.08793e-06
RPS3	0.841423814451145	1	0.0136372	2.057e-06
MLANA	0.705871822607819	1	0.013983	2.03108e-06
SH3GLB1	0.0283688360590946	1	0.0198863	2.01895e-06
PKNOX2	3.60197233371994e-08	0.00367268	2.18782e-05	1.9777e-06
USP10	0.00225578508938704	1	0.0163854	1.97095e-06
TM9SF2	0.360766899667648	1	0.0173471	1.94561e-06
COA1	0.321650575209783	1	0.00970351	1.861e-06
ALDH1A3	0.078054835416858	1	2.53362e-05	1.84388e-06
RBM42	7.33010224882755e-09	0.000747399	0.0347232	1.84057e-06
DDX39B	0.109158439481919	1	0.0336322	1.79069e-06
LSM12	0.180718440844216	1	0.0226245	1.78958e-06
PTBP1	0.148168215309389	1	0.0199816	1.77529e-06
PHACTR1	0.643861647150179	1	4.64007e-05	1.77378e-06
RIOK3	0.035907410793225	1	0.0145752	1.67632e-06
PTP4A2	0.0755065849563375	1	0.0177604	1.67344e-06
NR4A2	0.706062350920535	1	3.4008e-05	1.66373e-06
DLL3	0.991553480425295	1	1.96874e-05	1.65283e-06
LINC00479	2.16098100459936e-25	2.2034e-20	3.51435e-05	1.61289e-06
RBMX	0.395861258073036	1	0.0158706	1.50783e-06
DYNC1I1	9.39867183601387e-15	9.58317e-10	8.70859e-05	1.47742e-06
FAU	0.237022427185883	1	0.0634341	1.45753e-06
UBE2G2	0.533138418802195	1	0.00397281	1.45289e-06
TMA7	0.437044279804137	1	0.0458361	1.37541e-06
TXNDC12	0.00171241245439679	1	0.0158389	1.35645e-06
COL22A1	1.05222976047272e-06	0.107289	6.90181e-05	1.348e-06
GALNT18	0.333183770166004	1	2.96737e-05	1.27454e-06
MEAF6	0.429458264427155	1	0.0125406	1.26731e-06
RTFDC1	0.180760946634943	1	0.00757021	1.25785e-06
ALX1	0.997030667894354	1	2.427e-05	1.20432e-06
GCSH	0.000129630047927687	1	0.0119163	1.18213e-06
DHX33	1.82531229404403e-06	0.186114	0.0145201	1.16675e-06
HRH2	1.25078600294146e-13	1.27534e-08	6.02794e-05	1.16364e-06
BAMBI	0.14875239710896	1	4.01331e-05	1.14958e-06
WLS	3.87983609891919e-05	1	8.52258e-05	1.10924e-06
NFIC	1.48406830818448e-11	1.5132e-06	5.4381e-05	1.10546e-06
MRPS24	0.0239681567079541	1	0.0117001	1.08694e-06
DLEU1	1.2661426729829e-05	1	4.27646e-05	1.07647e-06
SNHG3	0.00821106690053043	1	0.0132691	1.06948e-06
RPL41	0.319088633820639	1	0.0467969	1.04519e-06
PSME2	0.0874949800021806	1	0.0374081	1.04259e-06
ETS1	1.54281980925297e-08	0.00157311	4.334e-05	1.03623e-06
UBXN1	0.117541309802382	1	0.0278254	1.02968e-06
PCDHGA12	0.0107640320707014	1	2.7952e-05	1.00642e-06
TNC	1.2580197894939e-07	0.0128271	4.89468e-05	1.00002e-06
NDUFV2	0.451720458603893	1	0.0119412	9.80831e-07
RNF128	3.85748312399588e-11	3.93321e-06	8.61401e-05	9.69658e-07
ABR	0.924583785949145	1	3.03413e-05	9.66106e-07
COL4A2	0.000148500018406474	1	2.65655e-05	9.53862e-07
LEPROT	0.699109526048858	1	0.00854517	9.52509e-07
MEIS1	0.294919136537592	1	1.11903e-05	9.47842e-07
TMOD1	0.0058314333876509	1	8.53037e-05	9.4568e-07
NAA50	0.00638000716143086	1	0.0125879	9.43815e-07
HAUS7	0.0166964167252088	1	8.00644e-05	9.3444e-07
TMED9	0.692836324019008	1	0.00184952	9.31947e-07
AMMECR1	0.000701710414638857	1	2.1354e-05	9.11673e-07
MRPL24	0.0686624306113062	1	0.0238343	9.08064e-07
ATP5O	0.416700074605095	1	0.0141428	9.07307e-07
MSC	7.9886176624927e-32	8.14543e-27	4.20123e-05	9.03432e-07
LTBP4	0.00505456152014771	1	4.48592e-05	8.76321e-07
ATP5D	0.0707065916464258	1	0.0167545	8.75614e-07
ACSS1	0.00330572515906504	1	5.34577e-05	8.74322e-07
NFATC2	0.00480529972163303	1	3.31957e-05	8.73804e-07
ACTR5	0.973886490814348	1	2.23095e-05	8.19138e-07
ERP29	0.396619602097525	1	0.0139943	8.13538e-07
CPNE5	4.84935437049677e-05	1	6.30681e-05	7.89524e-07
CNIH3	1.73050052964973e-20	1.76447e-15	3.44814e-05	7.85966e-07
GPX8	0.00106110461537148	1	4.21746e-05	7.84587e-07
COL15A1	8.45749520311436e-31	8.62352e-26	3.57574e-05	7.82169e-07
PTPRS	0.458016840702531	1	4.06695e-05	7.743e-07
SCAMP3	0.145819064630925	1	0.0161754	7.59426e-07
PSMB5	0.286050739422378	1	0.0144253	7.30066e-07
DDX46	0.0169882409530029	1	0.00518727	7.11007e-07
CDKN2B-AS1	0.0958765304601505	1	4.16229e-05	7.05627e-07
HES1	0.0891002922907813	1	5.44429e-05	7.0203e-07
TCEA3	0.0559857914020729	1	3.25333e-05	6.90075e-07
C3orf70	5.73390925936442e-09	0.000584647	6.0736e-05	6.88582e-07
ATP5G2	0.946977107295527	1	0.00239712	6.83335e-07
PON2	0.108213680699581	1	0.0057466	6.76457e-07
IGF2BP3	9.74766109787852e-10	9.93901e-05	8.9523e-06	6.73972e-07
CXCR4	9.89587411636921e-06	1	3.23948e-05	6.709e-07
POLG	0.00629043091029089	1	5.45709e-05	6.57693e-07
HOXB2	0.0528181436895838	1	4.40752e-05	6.55337e-07
WWTR1	0.642837925167006	1	5.94644e-05	6.50493e-07
MT1G	1.10044018622554e-12	1.12204e-07	6.53018e-06	6.19552e-07
L1CAM	2.32353972842289e-10	2.36915e-05	1.43876e-05	5.97514e-07
EXOC6	0.879314535473442	1	4.18106e-05	5.84939e-07
EGFL7	0.000183265688171367	1	4.90883e-05	5.83109e-07
ACTG1	0.93697070683829	1	0.00460861	5.65165e-07
DHX30	0.277725328889242	1	0.00467475	5.4191e-07
YME1L1	0.685746753644635	1	0.00669277	5.36144e-07
ANTXR1	6.11571408509602e-05	1	4.37908e-05	5.24331e-07
CGREF1	0.259040461261855	1	5.50061e-05	4.95167e-07
WIPF3	1.43105153294654e-05	1	3.26463e-05	4.92213e-07
SORCS1	0.000443650324358244	1	3.95766e-05	4.85605e-07
NR4A3	0.003374040602275	1	3.763e-05	4.80563e-07
MT1F	3.54098170211564e-05	1	1.33508e-05	4.7403e-07
FAM3B	2.33919837620412e-38	2.38512e-33	4.91026e-05	4.70699e-07
BAALC	8.57762488673474e-08	0.008746	3.6574e-05	4.61891e-07
TUB	6.1044316431003e-16	6.22426e-11	3.87612e-05	4.57944e-07
TMEM54	3.00618296589113e-10	3.06519e-05	3.56436e-05	4.57106e-07
MT1M	6.19509168914328e-09	0.00063167	1.76027e-05	4.5589e-07
LHFPL2	0.0103149229781936	1	6.92927e-05	4.50337e-07
CDH3	0.00428041438828549	1	6.33755e-05	4.46712e-07
KCNAB1	0.000316669388755817	1	5.40321e-05	4.42236e-07
KCTD15	2.94429156550185e-07	0.0300209	4.76833e-05	4.4213e-07
HCG4	0.90851845956654	1	4.56314e-05	4.38247e-07
ZNF587	0.360056304579481	1	0.00532636	4.27544e-07
KIAA1549L	0.341123308147658	1	5.14358e-05	4.17277e-07
FHAD1	5.92501909771395e-09	0.000604133	5.15899e-05	4.15333e-07
KIRREL	0.0445532134131479	1	3.21256e-05	4.14539e-07
OSBPL2	0.086319092127179	1	8.98024e-05	4.07369e-07
PDZRN3	0.00117964865464582	1	6.89021e-05	4.06723e-07
MMP17	0.626936891932146	1	4.01441e-05	4.01108e-07
NR2F2	0.0418508334939302	1	1.86921e-06	3.98756e-07
STXBP6	0.0091051787621646	1	4.69188e-05	3.96571e-07
TYMP	0.0788023569410525	1	4.62308e-05	3.95273e-07
PLS3	0.448934898132348	1	4.01974e-05	3.94427e-07
PCNP	0.13055774199443	1	0.00402176	3.94157e-07
VCAN	3.97816125087953e-25	4.05625e-20	3.12127e-05	3.84405e-07
MTSS1	0.0205934863143265	1	5.73312e-05	3.83912e-07
NDRG2	0.0185939804296155	1	4.83735e-05	3.62307e-07
DGCR14	0.52237837616639	1	5.70187e-05	3.4838e-07
ELOVL2	9.22104186640261e-25	9.40205e-20	1.56597e-05	3.45514e-07
ECE2	0.00666382754508189	1	1.30213e-05	3.44949e-07
SLITRK2	0.000677784266987152	1	2.47324e-05	3.43854e-07
ZNF697	0.0126755252829683	1	3.80734e-05	3.37957e-07
LINC00629	0.0865753295527025	1	2.94258e-05	3.37038e-07
ME2	0.208197306630511	1	0.00247518	3.32278e-07
PTP4A3	0.0657050397469876	1	2.68687e-05	3.29311e-07
PBK	1.06318085013841e-08	0.00108405	3.7789e-05	3.25998e-07
GOSR2	0.404463779828257	1	4.25952e-05	3.25669e-07
KDELR3	3.3545537268496e-09	0.00034204	2.52495e-05	3.2437e-07
SOX6	0.843760173462372	1	2.81497e-05	3.23751e-07
MCOLN3	1.29890611142075e-06	0.13244	3.07303e-05	3.18568e-07
USP3	0.119720278464605	1	6.34145e-05	3.11233e-07
PTGES	0.957520145711197	1	8.60775e-05	3.0822e-07
FOSL1	1.42724807711371e-10	1.45526e-05	6.07417e-05	3.07284e-07
CTPS2	0.104315208429819	1	3.90875e-05	3.0611e-07
FEZ1	0.000844080658157474	1	4.89139e-05	3.05681e-07
NRP2	0.459359195019504	1	2.68443e-05	3.0165e-07
BCAR1	0.00167256685451026	1	4.08886e-05	2.99203e-07
BNC2	0.117542000160622	1	3.98308e-05	2.94773e-07
PHKA2	0.473913913512582	1	9.55231e-05	2.94704e-07
RAMP3	6.30561262918748e-25	6.42939e-20	2.82101e-05	2.91275e-07
TPM1	0.0207174103382905	1	5.28058e-05	2.89282e-07
HLA-F-AS1	0.0830250086841339	1	1.50072e-05	2.85743e-07
ENDOV	0.632265521944196	1	5.46172e-05	2.81594e-07
CDKN2C	0.812596815692367	1	2.52228e-05	2.77011e-07
TNFRSF19	0.00377701061347944	1	3.55079e-05	2.76739e-07
PEPD	0.0614711695357329	1	6.9029e-05	2.71127e-07
PIEZO1	0.983894696763123	1	3.47055e-05	2.65793e-07
ESRP1	0.203595555184713	1	1.77059e-05	2.62223e-07
MT1A	8.29607021953422e-25	8.45892e-20	4.9395e-06	2.61689e-07
NFIA	0.607828012786419	1	2.0214e-05	2.61209e-07
SKAP2	0.592301816811709	1	1.50162e-05	2.51304e-07
FAM58A	0.00456517077242654	1	4.98547e-05	2.50478e-07
IL1RAP	0.350629969192611	1	6.34506e-05	2.50145e-07
CAMTA1	0.865508767921715	1	2.36264e-06	2.47243e-07
STK3	0.350130027078942	1	4.15033e-06	2.43363e-07
ZNF518B	0.00594532851238234	1	2.74496e-05	2.37734e-07
FAM188A	0.407733003664045	1	4.69754e-05	2.36091e-07
PPM1H	2.77819511244317e-07	0.0283273	5.89287e-05	2.27048e-07
CD276	0.670038131286932	1	8.72148e-05	2.21475e-07
GNG12	0.350195160961523	1	4.39202e-05	2.1946e-07
RBMS1	0.129649003457207	1	4.13692e-05	2.19165e-07
HIVEP3	0.0475741239930636	1	4.95795e-05	2.18963e-07
ARHGEF11	0.0794628948954008	1	2.46187e-05	2.16739e-07
GNL2	0.000130210706015335	1	6.6495e-05	2.1648e-07
BMX	4.05396660316022e-30	4.13355e-25	1.69092e-05	2.15198e-07
COL11A2	0.000131783498689677	1	4.78977e-05	2.14336e-07
CLEC11A	7.005160390719e-09	0.000714267	2.34404e-05	2.12895e-07
COL18A1	3.66414946415604e-17	3.73608e-12	1.03983e-05	2.04298e-07
RARB	1.83032674434016e-14	1.86626e-09	9.36879e-06	2.03006e-07
RPP30	0.518503771824306	1	6.76855e-05	2.02246e-07
RBM19	0.442679496797067	1	3.73366e-05	2.00632e-07
SORBS3	0.0156507252101474	1	3.86858e-05	1.98382e-07
GPC1	0.00127941769845783	1	2.87835e-05	1.97326e-07
MAPRE3	0.989286765997521	1	3.21557e-05	1.95139e-07
DHRS3	6.17996263477777e-11	6.30128e-06	4.92851e-05	1.90969e-07
ETV7	4.92972729254164e-10	5.0265e-05	2.44545e-05	1.89417e-07
LCP2	1.76493445599659e-07	0.0179958	5.63785e-05	1.88826e-07
RPF1	0.0040201987657289	1	1.33299e-05	1.85991e-07
PMAIP1	0.444543306043197	1	5.10189e-05	1.85046e-07
SLC2A10	0.0743117160344678	1	9.03902e-05	1.83737e-07
TCF7L2	0.908888505651531	1	2.97764e-05	1.81029e-07
ADCY1	7.69181673646425e-19	7.84281e-14	7.40448e-06	1.80898e-07
AZGP1	0.00727446308945971	1	1.81945e-05	1.80757e-07
ABT1	0.00365089869702033	1	3.16817e-05	1.78473e-07
ZADH2	0.00256438636553968	1	5.90305e-05	1.75385e-07
CFDP1	0.0510441653630085	1	3.8781e-05	1.75237e-07
NPDC1	5.39950708447811e-11	5.5055e-06	7.33476e-05	1.74815e-07
TBC1D8B	2.17710022262177e-06	0.221984	3.71512e-05	1.71373e-07
PINX1	0.340228722306863	1	4.28924e-05	1.68445e-07
ARMCX2	6.89123855735917e-05	1	3.51346e-05	1.67358e-07
TMEM246	1.27569836493639e-06	0.130074	7.57459e-05	1.65909e-07
AP3B1	0.61133339641726	1	4.65018e-05	1.62891e-07
CABLES1	0.000119871937504119	1	7.95196e-05	1.61009e-07
CTBP2	0.490151016439103	1	5.67722e-05	1.60964e-07
TRIM2	0.354816282563785	1	6.90826e-05	1.59184e-07
MICB	1.97786267976467e-08	0.00201669	1.83047e-05	1.57691e-07
THBS2	1.97664650431085e-05	1	4.7093e-05	1.5648e-07
NBPF10	0.532535714283891	1	2.04931e-05	1.52756e-07
PDE4B	0.283204465258778	1	3.12977e-05	1.48637e-07
MYLK	0.150477414133546	1	6.07118e-05	1.4747e-07
MMP2	0.421648982258579	1	2.39591e-05	1.47179e-07
SH3RF1	0.536515462508291	1	6.78633e-05	1.45916e-07
PJA1	0.930438985048972	1	3.59671e-05	1.45472e-07
MED27	0.000527365152727632	1	4.83627e-05	1.44936e-07
RPP25	0.00979696092990805	1	6.62938e-05	1.44715e-07
GJC1	0.651420138580328	1	2.34268e-05	1.44331e-07
SOWAHC	0.367185893609214	1	3.78525e-05	1.43113e-07
SLC35F1	0.378374778962926	1	1.48476e-05	1.43064e-07
CDCP1	5.77624364809931e-15	5.88963e-10	9.04121e-05	1.40914e-07
SPECC1	0.146255679916174	1	4.82703e-05	1.40888e-07
FHIT	0.298996068645124	1	5.24687e-05	1.40675e-07
MT1L	2.25506347097557e-48	2.29933e-43	1.66734e-05	1.40323e-07
RP9P	0.309547356096273	1	2.14861e-05	1.37753e-07
LSAMP	5.6093752457615e-10	5.71949e-05	4.16692e-05	1.37414e-07
TXNL1	0.000383492158390086	1	0.00128549	1.37096e-07
C9orf142	0.724749914867927	1	5.47972e-05	1.36996e-07
LEMD2	0.176468683784972	1	3.98913e-05	1.35504e-07
SAMD4A	0.543439572200006	1	4.15005e-05	1.33668e-07
ABHD6	0.702420091580865	1	8.86356e-05	1.31324e-07
GCAT	0.0368157922054974	1	5.96014e-05	1.3097e-07
CHMP2A	0.28176596228765	1	0.00294963	1.30153e-07
GNB1L	0.000565573167367069	1	7.21841e-05	1.29794e-07
PANK4	0.001726236484814	1	8.66279e-06	1.29728e-07
HEY1	0.130721320668784	1	3.66251e-05	1.29211e-07
MAMLD1	0.0242274264878814	1	5.67479e-06	1.2867e-07
TPPP3	5.18675271188805e-06	0.528857	1.76832e-05	1.25846e-07
AIF1L	0.300366846571046	1	4.23662e-05	1.2526e-07
MEST	0.728208154967607	1	6.52456e-05	1.24886e-07
INPP4B	4.23584593194871e-08	0.004319	4.37173e-05	1.24711e-07
FRMD4B	0.0192223503051331	1	5.12935e-05	1.24514e-07
TNS1	0.00219881396560202	1	7.24941e-05	1.24421e-07
RPS6KA3	0.400584293099047	1	1.99088e-05	1.24196e-07
ACSF3	0.46073223438161	1	5.7284e-05	1.23561e-07
TF	0.309337486289591	1	7.11774e-05	1.23304e-07
PCDH7	9.91733136683895e-15	1.0112e-09	3.46982e-05	1.22686e-07
RBPMS	0.598833285166978	1	4.64897e-05	1.22245e-07
FAM65B	2.70135285854098e-11	2.75438e-06	8.58868e-05	1.20653e-07
CHST3	0.0235137724599322	1	2.42397e-05	1.19573e-07
FRZB	1.54079994738979e-34	1.57105e-29	2.27935e-05	1.18187e-07
RGS10	0.180716441597015	1	4.67889e-05	1.17601e-07
HAS2	1.54274791630855e-16	1.57303e-11	9.4683e-05	1.168e-07
TTYH2	5.25619749228797e-06	0.535938	7.23563e-05	1.16098e-07
ZFYVE9	0.908519125026843	1	4.06399e-05	1.14846e-07
SLC44A1	0.000538173636581756	1	6.11241e-05	1.14725e-07
SH2D4A	2.80787959101965e-05	1	6.03861e-05	1.14521e-07
ARHGEF1	0.0142965766666559	1	3.67978e-05	1.14134e-07
ASB9	0.00106447576642599	1	3.29088e-05	1.1397e-07
TGFBI	3.43806129381739e-06	0.350555	1.78513e-05	1.13493e-07
TRIM44	0.0119056964185238	1	5.05261e-05	1.12907e-07
MSL3	0.186850684016781	1	5.10074e-05	1.1163e-07
RGS16	1.5587263582291e-05	1	3.63458e-05	1.11424e-07
IGFBP3	0.000266480952642534	1	1.56048e-05	1.11173e-07
CBS	3.41228152064244e-11	3.47926e-06	1.14133e-05	1.09771e-07
ZAK	0.00535988664004607	1	7.83728e-05	1.0917e-07
NRCAM	0.0643900226428046	1	4.89245e-06	1.08606e-07
SPDL1	0.0239360550607015	1	5.76399e-05	1.07782e-07
ICAM1	0.0357829105213156	1	5.02474e-05	1.0759e-07
TRADD	0.81555116672259	1	3.93567e-05	1.07252e-07
KAZN	0.000666723682026787	1	2.67509e-06	1.06644e-07
VPS37B	0.00606368899439893	1	2.27149e-05	1.06486e-07
MAD1L1	0.000155731934846767	1	6.42708e-05	1.056e-07
CYGB	0.000688911879002601	1	7.94101e-05	1.05394e-07
LRIF1	0.604715805329808	1	4.16514e-05	1.05292e-07
ZNF516	6.48221728035425e-14	6.60946e-09	6.95787e-05	1.04645e-07
C1orf159	0.503897925375221	1	5.4453e-05	1.04108e-07
MEF2C	7.18000655533689e-05	1	5.40952e-05	1.03225e-07
DDX31	0.0652092757975039	1	1.21911e-05	1.02903e-07
LAMC1	2.31469315176805e-05	1	1.04258e-05	1.02875e-07
HEATR1	0.0357691551927388	1	8.88748e-05	1.02179e-07
HLA-DPB1	0.00133302695881172	1	4.27557e-05	1.01555e-07
SLC13A3	8.63617007545141e-21	8.8057e-16	1.5491e-05	1.01265e-07
CNRIP1	4.93365896463856e-07	0.0503051	1.53741e-05	9.95078e-08
ABTB2	0.28173857749522	1	3.04441e-05	9.83142e-08
BCAS3	0.347042419797286	1	1.03171e-05	9.75655e-08
ENOX2	6.6131732853197e-06	0.674299	2.83689e-05	9.72332e-08
C3orf18	0.00114115482549212	1	4.22002e-05	9.69782e-08
UCHL1	9.4010076321896e-12	9.58555e-07	3.47067e-05	9.61529e-08
TGFBR3	0.348066710619805	1	2.0295e-05	9.41908e-08
TGFB1I1	8.20112039831351e-07	0.0836211	2.97431e-05	9.39742e-08
KHDRBS3	0.0449037410110014	1	6.83899e-05	9.28983e-08
COL1A2	0.000387826519282347	1	3.91873e-05	9.20817e-08
MAGED1	0.424584705056559	1	4.30725e-05	9.19924e-08
PXDC1	0.661318903734152	1	3.89925e-05	9.17731e-08
TOP3B	0.799736984877379	1	2.67144e-05	9.01803e-08
NEDD4L	0.144445402212562	1	6.53428e-05	8.96761e-08
CXCL1	2.66090871161619e-10	2.71314e-05	3.84e-05	8.8357e-08
TMSB15B	1.49415735347282e-06	0.152349	5.08419e-05	8.80333e-08
FAM111B	0.878231296945529	1	4.71316e-05	8.73471e-08
CADM1	4.03579236896146e-11	4.11501e-06	2.17973e-06	8.6013e-08
ISOC2	2.10812016711148e-12	2.1495e-07	8.14316e-05	8.56496e-08
HLA-J	8.89133018263155e-06	0.906587	8.17466e-06	8.50074e-08
SNX10	2.87373877421776e-09	0.000293015	5.86645e-05	8.44021e-08
PHF6	0.0156437733472947	1	8.7548e-05	8.43339e-08
AARS2	0.150911458619559	1	3.7235e-05	8.42912e-08
SFXN1	0.603601387083047	1	3.082e-05	8.40465e-08
CSTF2	0.152702380552951	1	4.90965e-05	8.40257e-08
DDX52	0.540401600817523	1	3.93104e-05	8.3789e-08
MPHOSPH6	0.143983905143964	1	3.76378e-05	8.36534e-08
PAQR4	0.393723774705234	1	2.44785e-05	8.35282e-08
LINC00598	0.0706152901196468	1	8.18104e-05	8.22428e-08
FHDC1	0.00145604595057054	1	2.01779e-05	8.08121e-08
LMAN1	0.0848504471576466	1	2.03482e-05	8.00745e-08
EPHA3	4.50345118476966e-27	4.59185e-22	5.87039e-05	7.98226e-08
WDR63	8.24212095144542e-16	8.40391e-11	4.44569e-05	7.94356e-08
LPL	3.24293255385009e-24	3.30659e-19	4.36323e-05	7.90711e-08
MAMDC2	3.69728484660912e-06	0.376986	5.72329e-05	7.88251e-08
CYR61	0.119624027542988	1	8.98127e-05	7.781e-08
IGFBP5	3.32434050171955e-09	0.00033896	3.43298e-06	7.75089e-08
APOO	0.344347365851783	1	5.6522e-05	7.69136e-08
ROR1	8.45483788087981e-19	8.62081e-14	3.52124e-05	7.67365e-08
FSTL1	3.49567862298237e-16	3.5643e-11	4.8544e-05	7.66346e-08
CYP7B1	0.03021941514042	1	3.77463e-05	7.638e-08
NBL1	3.55864562757963e-31	3.6285e-26	2.68339e-05	7.52851e-08
GLDC	3.51737607010564e-08	0.00358642	1.95911e-05	7.49467e-08
MAP7D3	0.881226280071052	1	3.90768e-05	7.31132e-08
CCDC167	0.00545185540536982	1	4.28867e-05	7.18383e-08
SEMA5A	4.93787721684685e-13	5.03481e-08	6.07173e-05	7.17161e-08
AMOTL1	0.656616129902939	1	1.57932e-05	7.12061e-08
MAP2	0.0657042383938214	1	2.1844e-05	7.1063e-08
OAS2	0.5660325201082	1	4.87137e-05	7.06606e-08
ABLIM3	9.99307319642883e-07	0.101892	4.44574e-06	7.03044e-08
CEP112	0.00280949925030781	1	7.47116e-05	6.94873e-08
GPSM1	0.0653888174785642	1	5.92119e-05	6.94517e-08
PHKA2-AS1	6.73505200358306e-06	0.686726	4.79724e-05	6.9045e-08
DYNLT3	1.15123956260397e-05	1	5.65864e-05	6.79875e-08
CX3CL1	0.411181927441245	1	5.35813e-05	6.75054e-08
CTNNBL1	0.336394761684745	1	4.74216e-05	6.6636e-08
TSPAN15	0.136709948702646	1	5.88792e-05	6.63552e-08
TPST1	0.546048985211353	1	6.92772e-05	6.58334e-08
BMP8A	0.659897507211774	1	5.19055e-05	6.53787e-08
FADS2	0.000116680033608573	1	8.00813e-05	6.52922e-08
STARD13	0.000767697809941218	1	2.38871e-05	6.44039e-08
CDCA7	2.08843977851287e-06	0.212944	3.33785e-05	6.41004e-08
SMC1A	0.12714734441557	1	3.87347e-05	6.39398e-08
TBC1D4	0.758794071036783	1	2.36165e-05	6.385e-08
LHFPL3-AS1	1.68347189410586e-16	1.71652e-11	4.77829e-05	6.33913e-08
DNPEP	1.81992318799788e-08	0.00185565	7.32129e-05	6.30337e-08
HLA-DPA1	5.84541077273486e-09	0.000596016	6.03118e-05	6.28822e-08
TRIM14	0.215217071742482	1	9.45386e-05	6.18418e-08
ZNF275	0.0104655590430649	1	8.49261e-05	6.1459e-08
RAB9A	0.298935336586384	1	2.71619e-05	6.07588e-08
FAM129A	5.87930494528666e-12	5.99472e-07	5.32293e-05	6.0567e-08
LYRM4	0.653460205706655	1	1.38663e-05	6.05391e-08
FAM156A	0.0646888295521535	1	1.19347e-05	5.9639e-08
PRELP	0.0266162322594058	1	3.47846e-05	5.9388e-08
WIPF1	0.0831045144216839	1	7.14835e-05	5.93116e-08
HMCN1	1.90097556542516e-06	0.193829	1.98868e-05	5.87097e-08
MTA3	0.868029316501125	1	4.32894e-05	5.85762e-08
ANK2	0.00296293309387688	1	3.06989e-05	5.82749e-08
HES6	0.0577451439635277	1	5.381e-05	5.82202e-08
TOP1MT	3.15217155166061e-08	0.00321405	2.79571e-05	5.7945e-08
H1F0	0.928649245111745	1	6.95897e-05	5.74179e-08
CDCA7L	0.000228413065702588	1	3.44492e-05	5.72628e-08
STX3	0.000235943791729319	1	8.73028e-05	5.68452e-08
COL16A1	0.587467573899184	1	6.713e-06	5.65559e-08
YAE1D1	0.265052195379553	1	5.17516e-05	5.6156e-08
SVIL	1.86103472677174e-06	0.189757	5.77894e-05	5.59037e-08
COX8A	0.92568727872918	1	0.000197539	5.58886e-08
DDR2	0.511574280492495	1	6.14852e-05	5.57794e-08
RAB11FIP1	0.046187354360231	1	7.47918e-05	5.49751e-08
PIGA	0.0471959387938677	1	2.19921e-05	5.473e-08
PKD1P1	0.00186806453167031	1	0.0331907	5.47285e-08
LOXL2	0.254150641596601	1	4.1277e-05	5.4017e-08
PTGFRN	7.64588873865405e-06	0.779598	1.79956e-05	5.39759e-08
VEGFA	0.00803590396437687	1	5.8129e-05	5.38344e-08
SPATA13	0.309547602705355	1	3.04958e-05	5.34305e-08
PDLIM2	0.000170586077391706	1	5.55911e-05	5.33822e-08
B3GNT7	0.250840522379427	1	4.25728e-05	5.25393e-08
RAP2C	0.00024066089249003	1	3.72873e-05	5.24548e-08
EGLN1	6.11875718918862e-08	0.00623887	6.67994e-05	5.21492e-08
ST8SIA1	0.00536203778124065	1	2.40796e-05	5.19669e-08
KIF13A	0.0264178520116592	1	6.32608e-05	5.14108e-08
MAD2L2	0.230339024036824	1	8.44389e-06	5.10437e-08
MCHR1	2.92743553659357e-20	2.9849e-15	5.53139e-05	5.06753e-08
INTS10	0.729559235135223	1	5.05961e-05	5.04227e-08
GOLGA8A	0.000554694383100727	1	6.32973e-05	5.01909e-08
CCDC80	7.11971676098662e-12	7.25948e-07	6.40419e-05	5.00915e-08
CETN2	0.352361691891652	1	3.69811e-05	5.00003e-08
FCRLA	1.0760427172209e-19	1.09717e-14	1.00634e-05	4.97865e-08
RNF5P1	0.456215483477437	1	9.42084e-05	4.89358e-08
PCGF5	0.311746406051807	1	1.19059e-05	4.89068e-08
UBE2W	0.0175153749996918	1	6.97607e-05	4.87121e-08
PDE8A	0.0771742661569442	1	6.70784e-05	4.82303e-08
CYBRD1	0.253753188157327	1	2.88367e-05	4.81389e-08
MGST2	1.27805930784669e-07	0.0130315	5.90933e-05	4.80337e-08
RCAN3	0.0536964594537678	1	5.74385e-05	4.79097e-08
SEPT11	0.235533770800696	1	8.98031e-05	4.77672e-08
EYA1	5.41402701555569e-14	5.5203e-09	3.52545e-05	4.73412e-08
MLPH	0.863184807346357	1	3.30734e-06	4.73016e-08
FBXO2	1.19726924627687e-11	1.22077e-06	6.68866e-06	4.70236e-08
UTP14A	2.83731610128842e-05	1	9.22569e-05	4.67176e-08
CYB561	0.049190964335615	1	5.7484e-05	4.66887e-08
MICA	0.000488315239893476	1	5.72337e-05	4.63532e-08
ZDHHC9	0.000404634902645212	1	7.32965e-05	4.62036e-08
CMSS1	0.660791230689116	1	2.5023e-05	4.59854e-08
F2R	0.964627217972386	1	4.48831e-05	4.52655e-08
PLA1A	3.38382991472478e-06	0.345025	4.80158e-05	4.49606e-08
NLGN1	3.4496628465163e-07	0.0351738	6.10448e-05	4.48941e-08
ANXA3	9.31770936975275e-16	9.50062e-11	8.60903e-05	4.47836e-08
RBP7	7.8348251106211e-18	7.98862e-13	5.49189e-05	4.47355e-08
TARBP1	0.058527827095316	1	7.16535e-05	4.45297e-08
PRKAR2B	0.504860025407915	1	5.32835e-05	4.44595e-08
C1S	1	1	4.26635e-05	4.38001e-08
MICAL3	0.604607928492711	1	1.56856e-05	4.37867e-08
RNF6	3.91126685347668e-05	1	3.93133e-05	4.37863e-08
GRB10	0.000267945790339126	1	3.25126e-05	4.36888e-08
RBMS3	0.869437816978208	1	2.80202e-05	4.33062e-08
GPR137B	0.747092561026095	1	3.42228e-05	4.31981e-08
HSF2	0.00416840850514321	1	1.83588e-05	4.29638e-08
CHD7	0.55249180781905	1	5.66528e-06	4.29567e-08
ACTR2	0.718680634148646	1	4.76972e-05	4.28983e-08
GPX7	4.96542485842776e-16	5.0629e-11	8.01647e-05	4.28765e-08
PBDC1	0.897479141907893	1	4.85503e-05	4.25153e-08
MEGF8	0.0934515292913002	1	4.1135e-05	4.21949e-08
UBAC1	0.32865751296548	1	2.4511e-05	4.21127e-08
DEF8	0.332776418488194	1	4.68135e-05	4.17003e-08
ZNF597	0.0203634168811675	1	5.51932e-05	4.16747e-08
QKI	0.173198544485866	1	4.9258e-05	4.14987e-08
FARP1	0.216768628229225	1	1.36959e-05	4.10047e-08
SPRY2	0.360974862088736	1	6.47496e-05	4.09273e-08
MGMT	4.36512851632693e-05	1	3.83761e-05	4.08865e-08
FMNL2	0.260000648258655	1	2.62025e-05	4.08768e-08
RNF187	0.213524088705546	1	4.50634e-05	4.08695e-08
STAT5A	0.829232569437626	1	6.52825e-05	4.06737e-08
GK	0.654166843083125	1	8.76686e-05	4.06482e-08
KIT	1.82792738894458e-16	1.86381e-11	1.04009e-05	4.05771e-08
MPP1	0.0296122428462726	1	5.78597e-05	4.03806e-08
SENP1	0.869971994582589	1	4.7664e-05	4.03741e-08
SLC6A15	0.00649961174811522	1	2.90545e-05	4.02461e-08
WFS1	0.00162409647255672	1	2.54214e-05	4.00803e-08
FBRS	0.821848670528827	1	2.28394e-05	3.97534e-08
CA5BP1	0.049650567884596	1	5.42959e-05	3.96177e-08
MAP2K3	3.95491142932456e-09	0.000403255	4.52839e-05	3.95945e-08
OCRL	3.62499673199505e-05	1	1.07257e-05	3.95508e-08
PATE4	0.906811993362369	1	8.9517e-05	3.95264e-08
PRPF6	0.26045491398712	1	1.00343e-05	3.92311e-08
FSCN1	0.962210516851186	1	3.5676e-05	3.90444e-08
FGFBP2	0.535436489019852	1	6.49028e-05	3.8997e-08
JAG1	0.00113729310944379	1	9.40898e-06	3.88449e-08
OXR1	0.0347012258954326	1	2.701e-05	3.88246e-08
TGIF1	0.040877138184542	1	5.61649e-05	3.86408e-08
IL13RA2	3.65818349085635e-11	3.72999e-06	8.0953e-06	3.85123e-08
ALDH3B2	0.5840376945937	1	1.986e-05	3.84688e-08
SPG20	0.0640306861613115	1	5.16442e-05	3.84494e-08
RAPGEF5	2.06027379220848e-11	2.10072e-06	5.42195e-05	3.84031e-08
LYSMD2	8.00158485895703e-07	0.0815866	6.5009e-05	3.835e-08
FBXW8	0.118653474036612	1	3.51691e-05	3.82992e-08
SCFD2	0.00427519398341185	1	6.44757e-05	3.81152e-08
STXBP1	0.681395245849828	1	3.34941e-05	3.78997e-08
BRD7	0.544088372723596	1	8.0249e-05	3.78005e-08
MLF1	0.25071633757367	1	9.37634e-05	3.744e-08
RAMP2	1.94840874498294e-13	1.98666e-08	3.93779e-05	3.70562e-08
FRMD6	0.00251605121424956	1	1.67887e-05	3.6826e-08
FARP2	0.728078486063994	1	7.18978e-06	3.66153e-08
SNX12	0.910376902692642	1	5.71746e-05	3.64512e-08
SMC3	0.0504512516448228	1	6.10453e-05	3.63823e-08
ADAMTS1	1.12177797308442e-27	1.1438e-22	3.16841e-05	3.62876e-08
PDLIM1	4.12872205863278e-06	0.420977	3.10889e-05	3.61766e-08
RASA3	0.143071536133887	1	5.49555e-05	3.60609e-08
WDYHV1	0.256712109943022	1	3.66435e-05	3.59176e-08
KRBOX1	4.04001011958739e-13	4.11932e-08	5.89494e-05	3.5825e-08
ATP9B	0.621885799226029	1	4.79526e-05	3.57875e-08
CCDC174	0.234559639939076	1	3.75154e-05	3.5752e-08
YTHDF1	0.0142939954317814	1	5.35579e-05	3.5723e-08
TNIK	0.100466645052116	1	3.65193e-05	3.548e-08
MRPS22	0.0411000305047879	1	7.82568e-05	3.53388e-08
SMARCA1	0.0496905884430625	1	4.53406e-05	3.50486e-08
CPN1	2.41851942289015e-05	1	4.82239e-05	3.48067e-08
CHDH	0.218505442224003	1	4.71539e-05	3.4665e-08
ATP8B2	0.964833995809145	1	4.15005e-05	3.42627e-08
TSKU	0.769033752764594	1	3.34202e-05	3.39326e-08
MOCOS	0.383968700472579	1	1.52893e-05	3.39174e-08
POLE	0.215307163029023	1	6.15633e-05	3.38804e-08
FBXO17	0.000117532026483041	1	4.11231e-05	3.38336e-08
GAB2	0.0795822988221532	1	5.30294e-05	3.35816e-08
C1QTNF6	0.601388293202752	1	6.94048e-05	3.35066e-08
GMPR	0.000176179710737203	1	9.81497e-06	3.33028e-08
VWA8	0.0379310665571907	1	6.54577e-05	3.32474e-08
PELO	0.645915019105255	1	4.22984e-05	3.31803e-08
RCBTB2	0.01123192513452	1	8.04192e-05	3.28647e-08
PRICKLE2	0.0152454695518706	1	3.33107e-05	3.2646e-08
SLC6A8	0.637570917957121	1	4.67605e-05	3.26288e-08
SIAE	0.70399107927015	1	4.95068e-05	3.2621e-08
PRKCD	0.0281265200252706	1	1.29013e-05	3.25584e-08
EHD2	0.291800545970477	1	3.12981e-05	3.25112e-08
MAPRE2	0.471273942167049	1	2.57302e-05	3.24768e-08
ANKRD46	0.499282593766208	1	5.88706e-05	3.23797e-08
SNAI2	6.89379689303203e-13	7.02912e-08	5.08002e-05	3.23075e-08
GAL3ST4	0.671690451531734	1	6.72136e-05	3.18184e-08
LOC284581	0.492536989011034	1	3.1423e-05	3.17228e-08
XAF1	0.617454766104921	1	4.00396e-05	3.16401e-08
PPP2R5C	0.0547946776190466	1	6.18817e-05	3.16363e-08
NBPF3	0.466551309926609	1	3.09257e-05	3.16077e-08
NLRC5	0.00015149235869065	1	3.70907e-05	3.15033e-08
SGCD	0.0086163680172876	1	9.50629e-06	3.14858e-08
RARG	0.0241632075114801	1	3.71875e-05	3.13177e-08
FAM160B2	0.857514251485135	1	6.66166e-05	3.12873e-08
BAIAP2L1	0.521100244392916	1	4.80722e-05	3.09565e-08
ADAM19	7.51937536388888e-22	7.66698e-17	3.83313e-05	3.09421e-08
ZBTB40	0.0132277153342437	1	5.78586e-05	3.08717e-08
VAMP7	0.157080236734088	1	7.67926e-05	3.08357e-08
PPT1	0.601990769414964	1	4.96864e-05	3.08323e-08
DPP6	1.11772287233376e-34	1.13966e-29	1.63118e-06	3.07435e-08
GAB1	0.185063870359427	1	4.72489e-05	3.06679e-08
TMEM243	0.258114272047066	1	5.80922e-05	3.0536e-08
LOC400548	0.775870774353538	1	1.68087e-05	3.05082e-08
CYP1A1	8.53801027839486e-14	8.70561e-09	2.0157e-05	3.04893e-08
MKRN2	0.118100162253649	1	8.1629e-05	2.99738e-08
RNF144A	0.179479592695828	1	3.64991e-05	2.97883e-08
LOC100294145	0.180154735732539	1	7.95124e-05	2.97847e-08
FAM127C	0.513626754328425	1	4.14234e-05	2.95513e-08
ATP5SL	1.11802172291836e-06	0.113997	5.62307e-05	2.95081e-08
TOM1L1	0.954627620459253	1	5.39919e-05	2.92902e-08
SLC39A3	0.085261874243135	1	6.83088e-05	2.89753e-08
OTUD3	0.341488145980281	1	7.04864e-05	2.88694e-08
RIC8B	0.911260328016653	1	4.62809e-06	2.86649e-08
PCGF3	0.985795352722135	1	5.10919e-05	2.86291e-08
ITSN1	0.107266374887161	1	3.04285e-05	2.85265e-08
CHTF18	0.60571082211116	1	1.36158e-05	2.85037e-08
HK1	7.57797092371589e-08	0.00772673	5.40224e-05	2.84209e-08
CPQ	0.120935955120358	1	7.34695e-05	2.83984e-08
SLC25A14	0.789083513075159	1	4.38415e-05	2.82569e-08
ACOT7	0.198286329376948	1	4.11632e-05	2.82436e-08
PLEKHA2	0.0900317418341005	1	1.95422e-05	2.81409e-08
NR2C2AP	0.000310022785963966	1	7.53222e-05	2.79813e-08
APEX2	0.863014436459963	1	6.12438e-05	2.79182e-08
CLK3	0.080393849618807	1	3.9055e-05	2.78936e-08
PIK3C3	0.162103192256721	1	4.71874e-05	2.78552e-08
ZCCHC24	0.265706577906024	1	5.81944e-05	2.78044e-08
UAP1L1	0.0219097290158091	1	1.1006e-05	2.77361e-08
GFOD1	7.31615971728376e-34	7.45978e-29	1.88576e-05	2.77344e-08
ADA	0.00434226474093138	1	6.80956e-05	2.76716e-08
UBLCP1	0.350210432073085	1	2.66095e-05	2.76545e-08
KIFC3	0.317431433521043	1	2.90189e-05	2.76518e-08
ENTHD1	1.38241409932798e-05	1	1.36212e-06	2.75884e-08
SLC22A17	2.96295773044277e-06	0.302112	1.62212e-05	2.75758e-08
ARMCX6	0.873193190723125	1	5.08818e-05	2.74743e-08
PRDM7	0.00348230048814102	1	3.66936e-05	2.73075e-08
HSPA2	2.34241278077524e-05	1	8.41097e-05	2.72629e-08
PGRMC1	0.647884350513256	1	4.24686e-05	2.70283e-08
ATP7A	0.166517563869915	1	5.81054e-05	2.69821e-08
HEMK1	0.0881344150269848	1	4.15306e-05	2.67784e-08
BCAR3	0.000668438234479842	1	1.71046e-05	2.66306e-08
TMEM185A	0.00817037441916759	1	5.32294e-05	2.65647e-08
PARP11	0.253375350164368	1	4.66731e-05	2.644e-08
CRYAB	0.00302793423793612	1	2.50046e-05	2.64351e-08
MED9	0.17124131459566	1	3.71079e-05	2.64283e-08
TRIB3	0.461817995099118	1	7.5846e-05	2.63825e-08
NANS	0.0133016737717385	1	6.12488e-05	2.63272e-08
TOP1	0.110623255077629	1	6.99612e-05	2.63203e-08
SEMA6A	0.00645275161615763	1	7.72444e-06	2.62902e-08
RFC3	2.54552556298631e-05	1	7.43852e-05	2.62137e-08
AGT	1.00337885880606e-09	0.000102308	5.21018e-05	2.6142e-08
REEP4	9.42982955593623e-09	0.000961494	5.00403e-05	2.61381e-08
HKR1	0.107203016978445	1	5.76511e-05	2.60585e-08
HABP4	0.022384012060579	1	8.68198e-05	2.59238e-08
ITGA2	0.292739598008802	1	1.29117e-05	2.58889e-08
VEPH1	3.17293794499406e-05	1	3.66708e-05	2.58444e-08
TCF3	1.65722474709818e-07	0.0168976	3.84371e-05	2.58367e-08
CD4	2.63601994111936e-11	2.68777e-06	2.48502e-05	2.57995e-08
MIA3	0.00370813915206744	1	6.37034e-05	2.56968e-08
LMO4	0.345383871882453	1	3.57404e-05	2.55606e-08
SLC41A3	0.525807102734321	1	7.92394e-05	2.55153e-08
FAM49B	0.506544486136395	1	5.90132e-05	2.54241e-08
ARSB	0.687236922867132	1	4.43799e-05	2.53318e-08
RFTN2	1.34792775954416e-06	0.137439	2.86834e-05	2.52966e-08
MCOLN2	3.08833086286242e-08	0.00314895	2.46261e-06	2.52936e-08
SLC43A1	1.53209997910388e-08	0.00156218	6.75715e-06	2.52761e-08
FZD6	0.00854796876814384	1	7.01276e-05	2.49643e-08
PSAT1	1.93680851849079e-19	1.97483e-14	6.48743e-05	2.48152e-08
MOXD1	1.48173340695256e-10	1.51082e-05	3.02088e-05	2.48068e-08
FAM91A1	4.66045967328448e-05	1	7.66535e-05	2.48006e-08
MYO1C	0.361028539084169	1	4.22352e-05	2.47853e-08
LDLRAP1	4.76104218030822e-06	0.48545	4.05575e-05	2.46256e-08
HK2	5.3809095538199e-06	0.548654	7.01521e-06	2.45899e-08
UGGT2	0.00228908604360408	1	6.4735e-05	2.45252e-08
SNX7	0.331372495115959	1	3.09146e-05	2.45084e-08
NID1	7.37107758622166e-14	7.51577e-09	1.76456e-05	2.44996e-08
RLBP1	0.149765749219115	1	5.78479e-05	2.44977e-08
NOV	1.01510290247376e-06	0.103503	5.3107e-05	2.44462e-08
IMPACT	2.42675018364269e-05	1	5.85367e-06	2.42371e-08
FNIP2	0.926397222240819	1	2.54834e-05	2.40939e-08
SOGA1	0.281358904737338	1	3.97587e-05	2.405e-08
BNIP3	0.254608338326508	1	3.20575e-05	2.3903e-08
BEST1	0.0884181813879634	1	6.19129e-05	2.38955e-08
PHLDA2	0.00569857004074783	1	3.89202e-05	2.38857e-08
BLMH	0.134844815003961	1	2.33241e-05	2.38095e-08
ZC3H3	0.0473149863199614	1	1.68736e-05	2.37684e-08
ZNF333	0.000251181908717916	1	3.98415e-05	2.375e-08
SRPRB	0.00238958972214432	1	4.27712e-05	2.37198e-08
CSF2RA	0.000431661046029665	1	6.92885e-05	2.35716e-08
MSRA	0.250020862486708	1	2.27335e-05	2.33786e-08
NCK2	3.16379596647518e-09	0.00032259	4.12104e-05	2.32439e-08
LARS2	0.0643753242985487	1	7.69475e-05	2.30474e-08
DCUN1D5	0.151134581448723	1	9.79064e-06	2.2861e-08
GINS2	0.00547149966257164	1	5.80453e-05	2.28366e-08
IL32	0.00914311625331927	1	3.59044e-05	2.28139e-08
MIR4426	1.39124982863341e-05	1	5.80317e-05	2.27493e-08
SORL1	3.32589856680962e-30	3.39119e-25	7.26169e-06	2.27119e-08
GJC3	1.15834036450859e-26	1.18108e-21	7.45664e-06	2.26745e-08
RSU1	0.085667183424849	1	7.06377e-05	2.25226e-08
SLC25A43	0.225125658415043	1	7.13782e-05	2.24033e-08
TAP2	0.000358468450754599	1	5.49998e-05	2.23513e-08
TRO	0.00528399266253025	1	3.50134e-05	2.22846e-08
COG2	0.737386823163683	1	4.08103e-05	2.2211e-08
MAP1LC3A	0.0787164810235773	1	5.34265e-05	2.22045e-08
BDH1	7.74868128272617e-07	0.0790079	3.22465e-05	2.20228e-08
LAMP1	0.00676505490992529	1	6.3548e-05	2.1978e-08
MAPKAP1	0.0395760196539989	1	4.75295e-05	2.18914e-08
ANKRD27	3.53671149913342e-09	0.000360614	2.2612e-05	2.18502e-08
AKAP2	0.0250086153642823	1	1.73342e-05	2.18202e-08
PDLIM4	7.06301659183961e-09	0.000720166	4.71733e-05	2.16806e-08
FAM3A	0.302725315267167	1	4.99061e-05	2.1599e-08
CDC42EP1	0.561998594631871	1	6.91613e-06	2.15965e-08
SCML1	0.281888084477094	1	3.00796e-05	2.15661e-08
FBXW11	0.150510519030136	1	6.8266e-05	2.15219e-08
GPD1L	0.676120557467919	1	3.13391e-05	2.14953e-08
SDHAF1	7.20557432140451e-06	0.734702	6.25225e-05	2.14564e-08
ASPSCR1	0.690523294541913	1	2.38042e-05	2.14005e-08
LANCL2	0.068104910357015	1	5.04094e-05	2.13394e-08
SLC39A8	0.000966988151901216	1	5.61198e-05	2.11265e-08
MMP8	3.30598004569878e-40	3.37088e-35	2.34611e-05	2.11116e-08
NCOA5	0.986041067365131	1	4.83495e-05	2.10257e-08
NCKAP1	0.275913517867866	1	3.37778e-06	2.09751e-08
DNAJA4	0.0602441336485151	1	3.943e-05	2.08858e-08
PKMYT1	7.53787994956508e-06	0.768585	4.96946e-05	2.08108e-08
ST6GALNAC3	4.0935342934252e-09	0.000417389	1.76598e-05	2.07073e-08
RAI14	0.0534884265097722	1	4.71637e-05	2.06786e-08
SLC35E4	0.771322343942472	1	7.79587e-05	2.06491e-08
CSRP2	2.7434416451075e-06	0.27973	1.31959e-05	2.06214e-08
TUBB4A	3.49500373751079e-06	0.356361	1.66683e-05	2.06204e-08
MFAP3L	0.131998559646273	1	3.15304e-05	2.06175e-08
PRDM4	0.000174177521788943	1	4.1743e-05	2.05182e-08
TXLNG	0.551118519438649	1	1.12495e-05	2.05041e-08
AGPAT3	0.094787306967086	1	5.39822e-05	2.04382e-08
ANKRD44	0.000547490832738022	1	5.5488e-05	2.03372e-08
HIST1H2BN	0.429541746190769	1	6.59288e-05	2.02512e-08
RNASE1	1.16557840856148e-22	1.18846e-17	2.5639e-05	2.01315e-08
RAPGEF1	0.183399879650301	1	3.88701e-05	2.01083e-08
ABCA1	3.85716230164496e-08	0.00393288	5.8014e-05	2.01074e-08
BLVRB	0.489923924129242	1	7.43243e-05	2.01053e-08
FAM129B	0.335734275219556	1	8.23114e-05	2.00927e-08
NUBPL	0.346264365981977	1	2.6393e-05	2.00094e-08
LOC729609	0.683370487449112	1	3.88759e-05	1.99996e-08
IRAK1	0.0147991448722571	1	3.34044e-05	1.99947e-08
ITPR1	1.51657146192622e-06	0.154634	3.96358e-05	1.99781e-08
CKB	9.16636830417656e-09	0.00093463	4.54122e-05	1.98485e-08
TMOD2	0.0226443708185806	1	4.03424e-05	1.9803e-08
AIFM1	2.68658689282677e-06	0.273932	3.33132e-05	1.97402e-08
NEK6	0.0220342220400632	1	2.51289e-05	1.97394e-08
OAS1	0.636183552801567	1	5.32889e-05	1.95863e-08
PRRC1	0.000387760268972044	1	3.98338e-05	1.95047e-08
CMTM7	5.52459267490079e-08	0.00563304	8.71324e-06	1.93248e-08
CHM	0.19065903477482	1	3.90638e-05	1.93108e-08
APP	3.322698274833e-12	3.38792e-07	3.31209e-05	1.92897e-08
MIER2	0.000262955291617445	1	7.38769e-05	1.92407e-08
ZNF16	0.0313767428997549	1	6.68196e-05	1.92067e-08
SCML4	0.0678438278206882	1	5.88839e-06	1.91109e-08
PTGES2	2.71388869955127e-12	2.76716e-07	5.1464e-05	1.91038e-08
PRELID2	0.357466349023726	1	6.11376e-05	1.89492e-08
ME1	0.000221631595644233	1	4.77025e-05	1.89473e-08
TMEM222	0.041833902791103	1	6.18827e-05	1.89041e-08
FUBP3	0.0368771739501232	1	4.17968e-05	1.88443e-08
CPNE8	0.00146901663021137	1	5.99602e-05	1.88204e-08
SLC29A1	8.38031312333814e-06	0.854482	8.55777e-05	1.87861e-08
HEBP1	1.12896821814037e-05	1	4.0682e-05	1.87821e-08
TBL3	0.0439397723380648	1	3.10065e-05	1.87509e-08
HOMER3	0.808272128966676	1	2.82582e-05	1.87243e-08
TACC3	5.34210053234966e-05	1	1.15967e-05	1.86983e-08
CUEDC2	0.0285015081441237	1	5.91971e-05	1.86934e-08
PLA2G4A	0.634261789393369	1	5.97979e-05	1.86625e-08
BAAT	1.52434944814964e-06	0.155427	5.80146e-05	1.8639e-08
MPZL1	1.25149979976977e-05	1	6.60997e-05	1.85834e-08
TUSC3	0.000188898485476875	1	6.9939e-05	1.84819e-08
INSIG1	0.0062704223286057	1	6.61391e-05	1.83155e-08
PEG10	2.44057475564992e-05	1	6.04001e-05	1.82242e-08
CDC16	1.5978604285318e-05	1	2.94371e-05	1.81903e-08
ATG4C	0.558152913386448	1	3.82067e-05	1.81578e-08
SLC25A39	0.267450697665581	1	5.3129e-05	1.81571e-08
HSBP1L1	0.652875403108871	1	4.38826e-06	1.80497e-08
TCEAL3	0.894633957718381	1	3.40315e-05	1.7827e-08
C7orf50	0.0955157402357302	1	2.06161e-05	1.77408e-08
UBTD1	0.196596484435243	1	4.04778e-05	1.76876e-08
ILKAP	0.0577915863237447	1	4.19235e-05	1.7614e-08
FADS1	0.499938308162942	1	7.47281e-05	1.75481e-08
SNCA	0.741662289827469	1	2.67433e-05	1.75007e-08
CENPW	0.360892873027245	1	6.0977e-05	1.74954e-08
PI15	0.00824353131356987	1	7.3212e-05	1.74465e-08
RBM28	9.9373530982163e-05	1	5.24507e-05	1.74046e-08
PRKCA	0.990569298483972	1	3.5766e-05	1.73932e-08
WDR1	0.867313847444648	1	4.52135e-05	1.73861e-08
N4BP2L1	0.324830796445356	1	4.90172e-05	1.73746e-08
URI1	8.51395368382883e-06	0.868108	4.14413e-05	1.73419e-08
TRAPPC9	0.972494568280795	1	2.86642e-05	1.73257e-08
PSMD1	0.148743045929221	1	5.13383e-05	1.72767e-08
SRP19	0.00044389031800352	1	5.86374e-05	1.71866e-08
MARK3	0.111274602322572	1	6.80447e-05	1.71723e-08
PCYT2	0.310460645381969	1	5.6091e-05	1.70909e-08
MVD	0.334501781042895	1	5.6152e-05	1.70896e-08
PUS3	0.107744020390094	1	6.91919e-05	1.7014e-08
ANXA6	0.00179126005032585	1	9.10465e-05	1.69652e-08
HSPA7	1.48755134175793e-09	0.000151675	3.87079e-05	1.69072e-08
DHCR7	0.35305661852524	1	5.02635e-05	1.68457e-08
FAT1	0.975569603046856	1	1.35134e-05	1.6806e-08
ZNF700	0.0109740884794575	1	5.07923e-05	1.67791e-08
SLC45A2	0.00818314910696397	1	7.10102e-06	1.67468e-08
PAG1	0.759427366348739	1	2.19024e-05	1.67141e-08
SPATC1L	0.00552441820785971	1	6.09725e-05	1.67135e-08
SLC2A1	0.00183146336530294	1	8.33506e-05	1.66694e-08
TMEM51	0.00163718914958626	1	1.08613e-05	1.65284e-08
LY6K	1.81311893439028e-06	0.184871	4.49691e-05	1.64605e-08
TRIM25	0.797065698843871	1	4.60045e-05	1.64516e-08
THOC6	0.475443709962273	1	9.7279e-06	1.64109e-08
PYROXD1	0.0491031164038645	1	4.74376e-05	1.64032e-08
SCO2	0.52805694339289	1	6.10763e-06	1.63489e-08
MTMR6	0.254428123772008	1	4.88936e-05	1.633e-08
ENPP2	5.45218911096155e-07	0.0555922	3.29294e-05	1.63143e-08
KANK2	0.662740834242876	1	7.94618e-05	1.62721e-08
RAB3GAP2	0.0615413757178638	1	6.66631e-05	1.62632e-08
NINL	0.00248539320137865	1	4.16955e-05	1.62376e-08
PLEKHF1	3.48816862054976e-06	0.355664	6.19312e-05	1.61866e-08
LOC730102	0.00167626743053342	1	5.85086e-05	1.61817e-08
IFI30	0.000946993591966533	1	6.54834e-05	1.61615e-08
ATP11B	0.00229223733140476	1	2.53733e-05	1.61322e-08
ARHGAP42	0.586518269903201	1	4.47322e-05	1.60876e-08
SLC35B4	0.955956347319262	1	5.54339e-05	1.60748e-08
ODF2	0.00110391004055373	1	3.4398e-05	1.60181e-08
STK17B	0.163155850511975	1	8.13992e-05	1.59922e-08
GGH	1.00368380767959e-20	1.02339e-15	3.54955e-05	1.59813e-08
FAM53B	0.900122779822467	1	7.75424e-05	1.58768e-08
LTBR	0.351030761334506	1	4.02712e-05	1.57778e-08
AGTPBP1	0.80532339638051	1	5.68295e-05	1.57444e-08
DOCK7	0.650061839875227	1	8.53493e-05	1.56824e-08
ETV1	4.17520712201006e-07	0.0425717	1.81728e-05	1.56699e-08
HCG18	0.0878544741897942	1	6.01003e-05	1.56567e-08
EIF5A2	0.277476650641299	1	6.16048e-05	1.56563e-08
AIFM2	0.344685340768869	1	5.50879e-05	1.56327e-08
ST3GAL5	2.23747849287614e-10	2.2814e-05	5.16606e-05	1.56165e-08
TRMT61B	0.852535269144372	1	4.67331e-05	1.55931e-08
ZNF121	0.264040553998042	1	5.33792e-05	1.55816e-08
FIGN	0.052979699918799	1	3.35424e-05	1.55591e-08
TUBA1C	0.823754780829056	1	6.17526e-05	1.55309e-08
MMP16	2.78567200177637e-09	0.000284035	3.14176e-05	1.55184e-08
TTC13	0.127264575977205	1	4.04747e-05	1.55168e-08
PRDM2	0.513860197320161	1	8.01837e-06	1.54923e-08
GFRA3	1.28913463873203e-10	1.31444e-05	1.08437e-05	1.54388e-08
ABCD3	9.17956003880497e-06	0.935975	2.9683e-05	1.5412e-08
NAE1	0.146717240836318	1	6.5703e-05	1.54021e-08
LGI4	6.09871075439594e-05	1	3.07046e-05	1.54012e-08
SORD	0.826728949919082	1	5.41731e-05	1.53658e-08
LSG1	0.665879791312863	1	4.43465e-05	1.53507e-08
GRAMD3	0.301142949673951	1	2.1802e-05	1.53472e-08
IDH3G	0.00235190836580563	1	3.05891e-06	1.53171e-08
SFMBT1	0.939702573695045	1	2.09331e-05	1.52982e-08
HSDL2	0.299308112683225	1	5.44598e-05	1.52962e-08
LRCH1	0.000305415772403547	1	5.10874e-05	1.52761e-08
PTGR1	0.775361766173487	1	4.22593e-05	1.51967e-08
ST3GAL1	0.0521763407650487	1	2.18684e-05	1.5194e-08
CA5B	0.904595015368126	1	2.8767e-05	1.51479e-08
RNF125	0.742380940503256	1	5.04325e-05	1.51207e-08
IL27RA	1.14250693005371e-07	0.0116493	6.02824e-05	1.51184e-08
GBF1	0.15071530310544	1	3.04072e-05	1.51146e-08
UBR4	0.0810207615788249	1	1.93921e-05	1.50881e-08
DIAPH3	1.78087489872104e-06	0.181583	4.68167e-05	1.50836e-08
HAGHL	0.000482702529283564	1	1.86739e-05	1.50137e-08
PIAS2	0.00773817480006306	1	8.32569e-05	1.49851e-08
IPO5	0.00351890492688726	1	4.94788e-05	1.48782e-08
MTX2	0.00405847562817166	1	2.11295e-05	1.48751e-08
FBXO25	0.133755042516298	1	5.60553e-05	1.48636e-08
HSPB2	3.62612932608679e-10	3.69731e-05	1.60685e-05	1.48475e-08
NOC2L	0.00151348057577556	1	7.42121e-05	1.4769e-08
RGS3	0.0336035510909218	1	1.43548e-05	1.47493e-08
BUB1	4.57046862177164e-07	0.0466019	4.17883e-05	1.47254e-08
TMEM45A	1.99011821692629e-08	0.00202918	1.50273e-05	1.46152e-08
TMOD3	0.366601263169961	1	9.55465e-05	1.45684e-08
TTC1	0.170915492095615	1	9.41427e-05	1.4553e-08
ERICH1	0.00245814088596519	1	1.66556e-05	1.4506e-08
RYBP	0.0998247828648409	1	2.40376e-05	1.44587e-08
ADAM9	0.00544845557828333	1	7.4177e-05	1.44276e-08
FAM178B	0.00586482076707391	1	2.29607e-06	1.43616e-08
BEX4	0.335395280215575	1	2.22211e-05	1.43422e-08
TRMT10C	1.6302953738634e-09	0.00016623	3.49613e-05	1.43402e-08
CTTNBP2NL	0.0478817012074233	1	2.39447e-05	1.43354e-08
REV1	0.0570590313352374	1	7.69922e-05	1.43051e-08
POLR3B	0.000417964001884724	1	6.51371e-05	1.42127e-08
SSX1	4.05475056210834e-06	0.413435	4.06615e-05	1.41707e-08
KIAA1586	0.471378589464626	1	5.88848e-05	1.41651e-08
NUSAP1	2.62154556238957e-06	0.267301	5.45144e-05	1.41444e-08
CDC5L	0.581351776878491	1	7.70747e-05	1.41435e-08
MRPL16	8.97408224866503e-05	1	7.41571e-05	1.41287e-08
HENMT1	0.0136458625716766	1	8.06774e-05	1.40509e-08
TWSG1	0.000968720886481858	1	7.27545e-05	1.40304e-08
TRIT1	0.0133467409621829	1	3.76496e-05	1.4026e-08
CD302	4.11199730455575e-06	0.419272	4.19868e-05	1.39509e-08
FAM199X	0.120124593823609	1	1.39227e-05	1.39457e-08
JAZF1	0.0569023365243391	1	9.42425e-06	1.39408e-08
HPGD	1.08462675970902e-25	1.10592e-20	2.60362e-05	1.39328e-08
LRRCC1	0.0033941301767058	1	4.85977e-05	1.38697e-08
ANLN	5.12252110699272e-07	0.0522308	6.38629e-05	1.38523e-08
C7orf13	8.78381314804738e-07	0.0895624	6.67761e-05	1.38052e-08
WDR41	0.0428301638299645	1	4.84966e-05	1.38031e-08
KLF3	0.650721443549172	1	4.54923e-05	1.38016e-08
CKAP4	2.51556943165492e-26	2.56495e-21	7.4132e-05	1.36456e-08
COTL1	0.0112991377251802	1	4.00519e-05	1.36382e-08
E4F1	0.357555395792124	1	6.63609e-05	1.36082e-08
RARRES3	0.0582463324659085	1	6.93904e-05	1.36081e-08
ELP3	0.000157469482051084	1	5.03035e-05	1.35871e-08
ASNS	2.47849751180184e-09	0.000252715	8.14486e-05	1.35641e-08
TRIM11	4.71286871102505e-06	0.480538	5.44142e-05	1.35525e-08
HAUS5	0.565480305235542	1	7.6489e-05	1.35472e-08
ZNF263	0.00157263078868669	1	6.03436e-05	1.3521e-08
TRIM33	3.5831850647542e-10	3.65352e-05	7.37557e-05	1.34922e-08
DTNBP1	0.000619966893900848	1	2.27933e-05	1.34849e-08
C19orf48	1.2591138140398e-08	0.00128383	4.69852e-05	1.34733e-08
NUP155	0.00189770115755564	1	7.21796e-05	1.34668e-08
CIZ1	0.00319076780480692	1	4.57773e-05	1.34456e-08
ELP5	0.121903894897921	1	3.6541e-05	1.34432e-08
BLM	0.000915725005667364	1	6.70626e-05	1.34295e-08
HTATIP2	0.101215795339625	1	6.53364e-05	1.34226e-08
HIST1H3D	0.0382661305204458	1	2.32121e-05	1.3417e-08
TMEM39A	0.129295078994041	1	5.81506e-05	1.33916e-08
PWWP2A	0.180044478496	1	8.51187e-05	1.33458e-08
UBE2E3	0.0279815899373215	1	4.49194e-05	1.33431e-08
CDC45	6.86864935145335e-06	0.700348	4.65099e-05	1.32522e-08
MRS2	0.00100122980239451	1	3.99551e-05	1.32396e-08
ROBO1	0.663874874703264	1	5.66622e-06	1.31949e-08
NR1D2	0.192128605123037	1	5.83466e-05	1.31902e-08
C3orf14	0.304114058325421	1	4.45427e-05	1.31358e-08
COL5A2	5.37730047350572e-12	5.48286e-07	4.29441e-05	1.31133e-08
CENPF	3.83761027946338e-23	3.91294e-18	6.09947e-05	1.31035e-08
MRPS2	0.390737105026947	1	7.40844e-05	1.30852e-08
PARL	0.256929311370434	1	5.59548e-05	1.30808e-08
CRYBG3	0.305697789909877	1	3.28014e-05	1.3054e-08
SERPING1	1.40392618720038e-07	0.0143149	2.78796e-05	1.3009e-08
STMN3	0.00170957119396345	1	4.19662e-05	1.30052e-08
LRP12	3.6545263070146e-10	3.72626e-05	3.94608e-05	1.29758e-08
SLC19A1	3.02895046412721e-05	1	5.33402e-05	1.29596e-08
TMEM41A	0.0350662826733661	1	6.60405e-05	1.29541e-08
H2AFY	0.000455265478022742	1	4.87998e-05	1.29266e-08
PSMG4	3.40848889999696e-06	0.34754	4.54539e-05	1.2923e-08
NKAP	0.327211623174684	1	8.85556e-05	1.29148e-08
UBL4A	0.000284422989144764	1	4.54978e-05	1.28754e-08
BAZ1A	0.307368240789705	1	9.44581e-05	1.28602e-08
BIRC3	0.293286854387189	1	8.57481e-05	1.28304e-08
NCAPH	0.00678415356583909	1	7.08634e-05	1.27723e-08
SDF4	0.125029103938707	1	6.36232e-05	1.27161e-08
RB1	0.000195040692400407	1	5.35044e-05	1.26966e-08
RTTN	2.28478966898287e-09	0.000232964	2.60656e-05	1.26514e-08
IKBKE	0.196758868218258	1	4.24755e-05	1.26383e-08
BMP1	0.0651318456306623	1	2.13733e-05	1.26114e-08
CCSAP	2.78603652987198e-08	0.00284073	1.1441e-05	1.26088e-08
PNKD	0.865438838673587	1	4.38581e-05	1.26081e-08
HSPB8	0.0113052694729144	1	1.41375e-05	1.25942e-08
COPS7B	0.957646510868214	1	9.95155e-05	1.25537e-08
FIP1L1	0.737529733738852	1	3.84348e-05	1.25188e-08
FAM127B	0.709351298887338	1	2.83874e-05	1.25111e-08
MND1	1.36687032810289e-05	1	5.51237e-05	1.25079e-08
EIF2B3	0.00120619360268256	1	7.85586e-05	1.24509e-08
ZNF507	0.69906811768147	1	1.90595e-05	1.24463e-08
TXNRD2	0.0878073707318099	1	4.42004e-05	1.24012e-08
FYTTD1	0.25649100408625	1	7.60406e-05	1.2372e-08
JOSD2	0.000447146622009221	1	4.44187e-05	1.23707e-08
PLOD2	0.00531191019607395	1	3.11943e-05	1.23046e-08
KRBA1	0.0961790288948261	1	4.89609e-05	1.22893e-08
ZNF3	0.10909370609799	1	7.24222e-05	1.22831e-08
ANKRD39	0.830981438005843	1	6.15329e-05	1.22576e-08
ABCC4	0.0165037961022537	1	3.01457e-05	1.21879e-08
CHRNA6	0.00618917901167125	1	2.95934e-05	1.21568e-08
MAN1A2	0.277660108047261	1	7.5714e-05	1.21087e-08
TBC1D9B	0.407683318649057	1	8.40063e-05	1.20989e-08
PPCS	0.0633343232587907	1	5.30296e-05	1.19861e-08
WBP1L	0.00113785707935421	1	7.47535e-05	1.19826e-08
MSANTD3	1.6756542630483e-08	0.00170855	7.46464e-05	1.19439e-08
GULP1	2.00638881589509e-07	0.0204577	2.99179e-05	1.19306e-08
MYO1B	0.000530399319356202	1	2.62937e-05	1.19123e-08
URGCP	0.319566217828079	1	2.87589e-05	1.19059e-08
ZNF441	0.0846957087855836	1	4.23795e-05	1.19005e-08
HPRT1	0.0476279259384209	1	2.40914e-05	1.18966e-08
HIBADH	0.109017479285516	1	1.99404e-05	1.18748e-08
PLSCR4	0.208331105974505	1	3.72461e-05	1.18735e-08
DCAF4	0.15409613596433	1	6.97318e-05	1.18703e-08
SLC25A46	0.00754483955295106	1	4.95799e-05	1.18473e-08
SIN3B	2.80229004033586e-05	1	4.15654e-05	1.18181e-08
TOP2A	1.18081087145088e-05	1	6.98181e-05	1.18001e-08
FMO4	0.710893931299651	1	3.18716e-05	1.17999e-08
TEAD4	0.0745044219177616	1	1.02712e-05	1.17961e-08
LINC00488	9.03776540800807e-20	9.21518e-15	7.22852e-05	1.17894e-08
TFCP2	1.06653495308291e-12	1.08747e-07	8.36482e-05	1.17553e-08
ZNF574	0.00141313391909615	1	4.93286e-06	1.16458e-08
GUSBP1	0.109883167215479	1	4.81017e-05	1.16299e-08
ZNF7	0.00122305597018943	1	2.23945e-05	1.16208e-08
SERPINB9	0.386191776891542	1	4.38633e-05	1.15894e-08
VAMP5	4.99836151447975e-08	0.00509648	6.35869e-05	1.15842e-08
ATP2C1	0.967760160185106	1	2.95314e-05	1.15101e-08
ZFR	0.277248789685182	1	5.15481e-05	1.14739e-08
TWISTNB	1.00840434798379e-07	0.010282	5.32944e-05	1.14639e-08
UAP1	0.0366459436284068	1	4.68006e-05	1.14474e-08
COG6	0.0462228093838663	1	5.07994e-05	1.14326e-08
LEMD3	0.362492721556209	1	1.47851e-05	1.14073e-08
GRINA	0.672844901842309	1	5.05988e-05	1.13651e-08
FOXK2	0.000376318581558777	1	9.38302e-05	1.13514e-08
TMEM67	0.0110849199211861	1	3.90811e-05	1.13454e-08
FABP5	0.236831944028756	1	5.94349e-05	1.13409e-08
ATG7	0.805036624839069	1	4.41173e-05	1.12913e-08
LYPD1	3.35324963210991e-05	1	3.06698e-06	1.12747e-08
ARFGAP1	0.00520658631284638	1	3.00592e-05	1.12595e-08
PIGN	0.145814242924231	1	3.21623e-05	1.12517e-08
USP7	0.0805663860540861	1	5.5055e-05	1.12501e-08
GNG11	0.201834388977481	1	1.71111e-05	1.12479e-08
CERS4	1.00862130947639e-08	0.00102842	3.44457e-05	1.12309e-08
SPARCL1	0.00940850101414853	1	3.86268e-05	1.12156e-08
MAST2	0.00892370502239424	1	4.36263e-05	1.12147e-08
CDKN3	0.056458032045688	1	3.2171e-05	1.12107e-08
GSTM4	0.00248449837665134	1	4.77887e-05	1.12054e-08
PPP2CB	0.00729642040955987	1	5.04106e-05	1.11693e-08
PRKACB	0.000787969491002399	1	5.10302e-05	1.11536e-08
HYLS1	0.647692965098736	1	5.11242e-05	1.11235e-08
ZNF550	0.0175166631342122	1	2.79502e-05	1.11209e-08
SAAL1	0.721177330356052	1	5.77484e-05	1.1105e-08
SACS	0.00834360366089455	1	2.51049e-05	1.10854e-08
BRCC3	0.00668627635381177	1	8.27236e-05	1.10843e-08
ALDH1L2	0.842646240806945	1	2.69927e-05	1.10718e-08
UBE2Q2	0.0142132414063824	1	4.9894e-05	1.10681e-08
PARP10	0.00197780179434449	1	3.65609e-05	1.10315e-08
ZBTB43	2.94803584028124e-06	0.300591	2.19598e-05	1.09975e-08
LGALS8	3.37066459050819e-06	0.343683	6.56368e-05	1.09601e-08
PRIM2	0.000366574701509254	1	1.73412e-05	1.08832e-08
CRBN	0.634036789571527	1	4.78408e-05	1.08375e-08
TFDP1	3.86990866953799e-06	0.394587	6.45656e-05	1.08242e-08
NUP35	0.615457101334253	1	3.3354e-05	1.07911e-08
ERI1	0.00332909395956791	1	4.40868e-05	1.07738e-08
AGMO	0.369882570956933	1	3.93878e-05	1.07574e-08
IQCG	0.728430061465157	1	5.53691e-05	1.07542e-08
C8orf48	1.16362164842725e-06	0.118646	5.90356e-05	1.07469e-08
SLC25A12	0.449351894685522	1	5.07366e-05	1.07375e-08
GSPT1	3.18973850062754e-05	1	6.31414e-05	1.0721e-08
FKBPL	0.290258481201435	1	2.34917e-05	1.06978e-08
BET1	0.00378302886695353	1	3.27069e-05	1.06843e-08
SLC25A36	0.0404960587036735	1	3.65865e-05	1.06794e-08
ALG14	0.939141156904291	1	2.7241e-05	1.0665e-08
STARD3NL	0.00136662957989207	1	4.33697e-05	1.06407e-08
KPTN	0.000565483009275858	1	4.80484e-05	1.06233e-08
DIXDC1	0.0143427623195863	1	3.37134e-05	1.06226e-08
DDX60	0.896670529028914	1	6.25454e-05	1.06081e-08
FAM126A	0.000716384203046725	1	5.36184e-05	1.05812e-08
ACOT9	0.0733048802929288	1	3.88549e-05	1.05534e-08
GPATCH1	0.000806767975558503	1	2.78746e-05	1.05386e-08
MYCBP2	0.318486953951102	1	5.19556e-05	1.05151e-08
MED13L	0.0126852331078523	1	5.9542e-05	1.0467e-08
MROH1	0.82805511555201	1	4.57487e-05	1.04479e-08
ETV6	0.860544818522991	1	5.83547e-05	1.04475e-08
CRY1	2.71546736715047e-06	0.276877	5.22845e-05	1.0428e-08
INTS8	0.00983946392682338	1	6.34675e-05	1.04264e-08
APPL1	0.0099199416158239	1	8.57444e-05	1.04227e-08
SCRN1	0.856214170231638	1	7.41216e-06	1.03704e-08
SNHG11	0.487382604783507	1	5.69761e-05	1.03659e-08
BLVRA	0.272230854256337	1	3.57451e-05	1.03339e-08
RP2	0.592510639453537	1	4.61891e-05	1.0321e-08
MYBBP1A	0.000147717934849027	1	4.06043e-05	1.03206e-08
AGPAT5	0.00205524780305549	1	8.02755e-05	1.02891e-08
STAP2	0.572406162206523	1	3.4835e-05	1.02777e-08
NUDCD3	0.289851968505628	1	3.6127e-05	1.02392e-08
CUL2	0.0341933897608127	1	5.83121e-05	1.02278e-08
ANKLE1	0.0509931085785374	1	3.59026e-05	1.01976e-08
APOBEC3B	2.5350072915677e-05	1	6.46103e-05	1.01799e-08
CAMK2D	0.0943174470579359	1	3.94547e-05	1.01733e-08
ZC3H18	0.534098505181231	1	6.4578e-05	1.01593e-08
AGAP3	0.845418304336287	1	1.27377e-05	1.01575e-08
TBC1D22B	0.257408805789514	1	6.06782e-05	1.01444e-08
ZNF562	0.475817509966265	1	8.9236e-05	1.01444e-08
RPL36A-HNRNPH2	0.307568478890318	1	4.3269e-05	1.01348e-08
RFC4	8.80301639311875e-05	1	7.94101e-05	1.01284e-08
PLEKHF2	0.0633625235566166	1	6.22557e-05	1.01089e-08
RGS19	0.122764082834741	1	1.6122e-05	1.00821e-08
PDIA5	8.50602688602107e-05	1	2.77823e-05	1.00726e-08
REV3L	6.2038932720754e-08	0.00632568	2.28482e-05	1.0058e-08
KLHL8	0.917724979367139	1	7.58044e-05	1.00456e-08
TNPO3	0.194979426280443	1	4.69601e-05	1.00454e-08
FAM57A	0.255910794547485	1	4.6693e-05	1.00226e-08
RPS10-NUDT3	9.12072269421185e-07	0.0929976	6.09722e-05	1.00183e-08
CXXC1	0.128559616703991	1	4.49488e-05	1.00127e-08
NAPG	0.746616435966638	1	6.26621e-05	1.00067e-08
OAS3	0.124775788226497	1	3.34415e-05	9.99979e-09
GTF3C3	0.00689829694819744	1	4.30389e-05	9.99243e-09
ZNF439	0.121953089718069	1	4.85635e-05	9.98212e-09
ZNF302	0.214083867185174	1	3.02552e-05	9.98058e-09
PDK1	0.000623118809734866	1	1.91449e-05	9.97093e-09
GNG7	0.477025392705137	1	7.09912e-06	9.97024e-09
RABL6	0.654965274522745	1	5.79323e-05	9.96032e-09
NUP188	0.058560434060263	1	8.66565e-05	9.95191e-09
TTF2	4.01247446039514e-05	1	8.2308e-05	9.93384e-09
CREB1	0.195689984893418	1	8.20185e-05	9.9236e-09
STK24	0.00467984180817441	1	6.29715e-05	9.89877e-09
FAF1	0.250781550148912	1	6.22659e-06	9.88375e-09
ZFAND3	0.169911367822997	1	5.10851e-05	9.87828e-09
CEP89	0.000507361277696152	1	7.42901e-05	9.87566e-09
SLC39A11	0.183331122538544	1	9.26789e-06	9.8505e-09
SOS2	0.842507667976448	1	7.49452e-05	9.82622e-09
PFN2	0.00151334634694696	1	1.64802e-05	9.82542e-09
TAOK3	0.440450866083612	1	4.69547e-05	9.82172e-09
FNDC3B	3.57674286404482e-06	0.364695	1.68503e-05	9.81958e-09
PACSIN3	0.610360631852509	1	2.01107e-05	9.81847e-09
ZNF140	0.0260334108858969	1	6.76766e-05	9.79197e-09
DNASE2	0.0198363817341296	1	2.96579e-05	9.78402e-09
RPS6KC1	0.427223414486275	1	1.07477e-05	9.74901e-09
BAG3	6.46459184756028e-05	1	5.50036e-05	9.74167e-09
MTOR	0.118206202203156	1	5.74609e-05	9.73888e-09
PAFAH2	0.935739902876125	1	6.05501e-05	9.73727e-09
ZNF267	0.521123903256562	1	5.02431e-05	9.71889e-09
ANKRD50	0.0120215535623647	1	5.5809e-05	9.71594e-09
PIP5K1A	0.0669524715467919	1	7.25754e-05	9.71451e-09
MX2	2.28826280209388e-15	2.33318e-10	5.18981e-06	9.70862e-09
ELL	0.929742142970508	1	6.788e-05	9.69618e-09
UCK2	1.14447535950347e-08	0.00116694	4.32028e-05	9.69266e-09
SESN2	0.975554545387156	1	5.51001e-05	9.68794e-09
TMEM64	0.00100756437981272	1	5.24127e-05	9.68465e-09
PDS5B	0.00474389867473859	1	5.13698e-05	9.67195e-09
RPSAP58	4.01084357820581e-08	0.00408958	5.60797e-05	9.66196e-09
ARRDC4	0.010247277999974	1	6.14699e-05	9.65887e-09
NOL10	0.000459381366132259	1	4.91093e-05	9.65487e-09
TYMS	4.90627274235372e-07	0.0500258	1.36319e-05	9.644e-09
DBNDD2	1.90917011803893e-06	0.194665	3.04774e-05	9.63597e-09
FAM120A	0.214505862954218	1	7.76546e-05	9.63299e-09
FAHD1	0.0333184444435316	1	7.84684e-05	9.59904e-09
ZNF92	0.510768364381341	1	9.37873e-05	9.5986e-09
EIF2D	0.825334575374428	1	6.37865e-05	9.59623e-09
DCP2	0.000377729891360057	1	8.54259e-05	9.59361e-09
XIST	0.0366999800952231	1	3.75115e-05	9.54229e-09
C2orf88	6.19410792985931e-16	6.3157e-11	2.67733e-05	9.54075e-09
C18orf8	0.899161101471902	1	7.04311e-05	9.54041e-09
ACTR3B	0.000115759365865969	1	4.83941e-05	9.52114e-09
B3GNT2	0.0557861686935976	1	5.78558e-05	9.50428e-09
SMYD2	0.0100590155004759	1	5.82924e-06	9.50297e-09
NVL	5.97148985336191e-05	1	8.01492e-05	9.49755e-09
PLAUR	4.48816715534496e-09	0.000457627	3.27463e-05	9.49621e-09
GPX3	4.01116413414411e-09	0.00040899	3.10972e-05	9.45483e-09
RRAS	0.000549529733455532	1	6.64436e-05	9.44588e-09
MARVELD1	0.879648170344592	1	2.84708e-05	9.43625e-09
ATXN7	0.339560173690731	1	5.79857e-05	9.43415e-09
DBT	0.943152408111619	1	6.19923e-05	9.43395e-09
GALNT3	0.441741332165896	1	2.25128e-05	9.42451e-09
CDKAL1	0.731913653888763	1	3.90447e-05	9.41999e-09
MIS18BP1	0.135326018013359	1	7.16998e-05	9.39028e-09
SNRNP27	0.435353696002162	1	8.06126e-05	9.38892e-09
TCOF1	0.394557270749305	1	5.67639e-05	9.37555e-09
GNB1	0.0160665969400505	1	4.45743e-05	9.37431e-09
POLK	0.928894184978992	1	8.37563e-05	9.35265e-09
SEC23IP	0.144396385604205	1	8.22633e-05	9.34203e-09
BST2	0.608618167819587	1	5.18613e-05	9.33847e-09
KIAA0922	0.399481693116428	1	4.47781e-05	9.33756e-09
SLC4A2	0.356270587284485	1	5.12819e-05	9.33512e-09
SUN1	3.8531228489866e-05	1	2.3275e-05	9.33105e-09
SKIL	0.000218683458938581	1	8.20899e-05	9.28997e-09
ABCF2	0.402464498420631	1	2.89313e-05	9.28008e-09
FAM122B	0.47478014815257	1	1.90341e-05	9.27691e-09
ZNF346	0.585210601718718	1	5.5911e-05	9.26727e-09
MAP7D1	0.0227539940278324	1	7.34964e-05	9.26327e-09
SHCBP1	5.48714321530252e-05	1	5.92685e-05	9.23655e-09
POLR3D	0.000170985174264292	1	6.57693e-05	9.23459e-09
PEX11A	0.469146170441544	1	2.68628e-05	9.23381e-09
RNPEP	0.99992393279814	1	6.4594e-05	9.22916e-09
CCDC97	0.126922350359349	1	5.80556e-05	9.22851e-09
C2CD2	0.0499715007859666	1	2.4399e-05	9.2246e-09
ST3GAL4	0.804770663016806	1	3.67592e-05	9.20675e-09
WDR18	0.00415402294744142	1	6.36351e-05	9.20069e-09
SAMD9L	0.120921470883732	1	3.24922e-05	9.19952e-09
LRG1	0.981548733502978	1	3.89258e-05	9.17136e-09
UTP23	0.343133156552511	1	4.1086e-05	9.16923e-09
ALKBH6	6.22561487006747e-05	1	6.71847e-05	9.15962e-09
TTI2	0.871206121337894	1	7.16838e-05	9.15865e-09
PIK3R4	0.990542577869162	1	7.72116e-05	9.1342e-09
HERPUD2	0.00308772648007571	1	7.90344e-05	9.13184e-09
ARMCX5	0.0355407349018251	1	4.78569e-05	9.12934e-09
HSPBAP1	0.775995337676369	1	7.92765e-05	9.10547e-09
FKTN	0.525986029155193	1	5.61984e-05	9.10466e-09
LINC00589	0.0301849763033247	1	2.1269e-05	9.09539e-09
GSK3B	0.0454626180741829	1	5.93691e-05	9.06503e-09
SDAD1	0.0502493966472667	1	6.48327e-05	9.02667e-09
CDC7	0.0032974138481071	1	8.46293e-05	9.01081e-09
GAPVD1	0.0026902928483011	1	6.64728e-05	8.98042e-09
TIPRL	0.0311838826893637	1	7.65122e-05	8.97662e-09
POLR3G	0.0605211138137585	1	6.35739e-05	8.97216e-09
CCDC6	0.438688582687315	1	6.32509e-05	8.96233e-09
NSDHL	0.0152418727590038	1	3.06282e-06	8.95577e-09
KCTD18	0.188002609222765	1	1.04015e-05	8.93493e-09
HMG20A	0.00618043929291602	1	8.14551e-05	8.92972e-09
TMPRSS5	0.000163006189086344	1	4.68157e-05	8.92837e-09
BPHL	0.000150541136249359	1	3.00548e-05	8.9219e-09
TERF1	0.865913913989336	1	3.40204e-05	8.89636e-09
ARHGEF18	0.0189372388922908	1	6.99605e-05	8.89598e-09
EZH2	0.00204116917146111	1	5.49218e-05	8.88442e-09
IFI44	2.16980769552976e-05	1	5.38824e-05	8.87376e-09
SAMD9	0.513249475199107	1	3.4418e-05	8.87043e-09
ZP3	0.0131160064328796	1	2.52638e-05	8.84949e-09
SLC1A5	7.23169466325966e-05	1	3.98334e-05	8.84483e-09
SEC24D	2.71501361370416e-05	1	4.8462e-05	8.83969e-09
SLC31A1	0.901438766515764	1	7.91109e-05	8.8303e-09
SEPT3	0.0128397129867788	1	3.10513e-06	8.82914e-09
TMEM187	0.00355428567077176	1	9.6739e-06	8.80889e-09
ZNF623	0.0284941193789339	1	3.22754e-05	8.79486e-09
ASMTL	0.238358009078693	1	4.70167e-05	8.79429e-09
DIDO1	0.845854083410505	1	4.22239e-05	8.79058e-09
PALLD	2.44830777375268e-14	2.49637e-09	2.73315e-06	8.78888e-09
RIPK1	0.468550217122444	1	5.48451e-05	8.7726e-09
TRPM1	0.384262075240483	1	1.11766e-05	8.75466e-09
DHX36	0.234339082171904	1	4.48632e-05	8.75027e-09
KLHL20	0.4693217933811	1	1.47151e-05	8.7069e-09
TNFSF13B	1.46030125319693e-17	1.48897e-12	5.13832e-05	8.69545e-09
AKT1	0.89544801659747	1	5.52704e-05	8.64829e-09
ZBTB21	0.0626446649179022	1	5.32073e-05	8.64321e-09
C3orf67	0.000647035732748923	1	1.79318e-05	8.63349e-09
RASSF3	6.17034481455342e-06	0.629147	4.81274e-05	8.63306e-09
MR1	0.844872218956163	1	5.42706e-05	8.62287e-09
MLLT1	0.206397571379819	1	4.53615e-05	8.59326e-09
LOC285696	0.866190237792689	1	6.50675e-06	8.57772e-09
CYP2U1	1.48665488464079e-07	0.0151584	4.18802e-05	8.55003e-09
RNF126	4.80914554246189e-08	0.00490355	7.22541e-05	8.54594e-09
ARFIP1	0.00015872836061483	1	5.56195e-05	8.54459e-09
BNIP3L	0.354631541323262	1	6.87078e-05	8.54395e-09
POLR3A	0.0121690973515391	1	8.61475e-05	8.52777e-09
SETD5	0.243886526146135	1	7.78386e-05	8.52333e-09
MTCH1	0.146803978041195	1	5.04288e-05	8.50858e-09
GIPC1	5.52514629704891e-05	1	6.57961e-05	8.50401e-09
RIF1	0.100885790939052	1	7.57985e-05	8.48974e-09
TMEM201	0.000868066816264408	1	5.71679e-05	8.48908e-09
RBMX2	0.0115698721838525	1	8.97229e-06	8.4572e-09
LONRF1	0.395288498517978	1	5.6365e-05	8.44773e-09
SLC52A2	9.05089698507047e-06	0.922857	2.02016e-05	8.43964e-09
DEPDC1	3.45963422586549e-07	0.0352755	4.37593e-05	8.43962e-09
UBE2E1	0.0516199660541012	1	5.38777e-05	8.43561e-09
CCM2	8.46774559991821e-05	1	6.59828e-05	8.40806e-09
SNW1	0.00624686217749562	1	8.75871e-05	8.38021e-09
TIA1	0.000701512108786218	1	8.84109e-05	8.36919e-09
HSD11B1L	0.00031056860323089	1	8.24079e-05	8.3625e-09
NAPEPLD	0.306620673459097	1	6.4183e-05	8.35424e-09
ZNF146	8.66993764870808e-10	8.84013e-05	8.50114e-05	8.35376e-09
STX12	0.336964516466476	1	8.10916e-05	8.34689e-09
GINS4	0.239095908199958	1	6.58099e-05	8.32259e-09
[truncated: 7,812 more rows]

## Sheet: Cluster 3 (AP1) DE genes
	pvalue	corrected_pvalue	rankDiff(cluster0-cluster1)	triage_score
NSG1	1.6916e-128	1.72481e-123	3.47707	0.258469
NAV2	2.32465e-38	2.37029e-33	1.17572	0.187215
TSC22D3	1.66759e-108	1.70033e-103	3.68311	0.178657
HLA-G	6.49265e-50	6.6201e-45	1.20406	0.158707
TMEM255A	2.14886e-139	2.19104e-134	3.21655	0.107779
SPON2	4.09925e-59	4.17972e-54	2.58475	0.0488823
HLA-B	1.83841e-96	1.8745e-91	2.40702	0.0398234
C4orf48	8.76149e-35	8.93348e-30	1.39692	0.0393806
IRF4	1.04371e-11	1.0642e-06	0.330167	0.0393679
BHLHE41	1.54502e-52	1.57535e-47	1.06968	0.0370556
LINC00673	2.30874e-28	2.35406e-23	1.15514	0.0288356
ROPN1	6.21791e-47	6.33997e-42	1.92487	0.0282819
EVA1A	8.4116e-43	8.57672e-38	1.55924	0.0267382
FCGR2A	6.98025e-22	7.11728e-17	1.06423	0.0242228
PCDHGC3	5.45091e-12	5.55791e-07	0.661109	0.0233676
TJP1	5.32895e-30	5.43356e-25	0.760354	0.0228371
THBD	1.88486e-64	1.92186e-59	0.316164	0.0178781
ETV5	3.76146e-08	0.0038353	0.447376	0.0165625
DPYSL2	2.96328e-12	3.02145e-07	0.469871	0.0163381
AGRN	1.90828e-34	1.94574e-29	0.622958	0.0158095
ASTN2	1.26435e-08	0.00128917	0.293616	0.0146291
NRXN3	8.22724e-43	8.38874e-38	0.591783	0.0128015
CPVL	2.73739e-34	2.79113e-29	1.52983	0.0125814
LMF1	4.70941e-17	4.80186e-12	0.560399	0.0119717
PDE4DIP	1.16277e-40	1.18559e-35	1.42775	0.0118868
GSN	3.65165e-97	3.72333e-92	1.70818	0.0116093
SDC3	4.53099e-37	4.61993e-32	1.17832	0.0110386
CELF2	1.47953e-10	1.50858e-05	0.474396	0.0107748
SEC11C	4.47761e-47	4.5655e-42	1.26784	0.0100219
DIP2C	5.66196e-26	5.77311e-21	0.766474	0.0100043
DAAM2	1.75942e-72	1.79396e-67	1.58118	0.00981901
SHISA9	2.07797e-10	2.11876e-05	0.351732	0.00955869
MT2A	1.63598e-64	1.66809e-59	1.99586	0.00916415
PRAME	6.44406e-17	6.57056e-12	0.675741	0.0089083
HLA-C	3.87739e-87	3.9535e-82	2.15175	0.00867273
CAV1	3.127e-20	3.18839e-15	0.78031	0.00813255
SPP1	3.9544e-74	4.03203e-69	4.14708	0.00745242
AHNAK	1.58401e-106	1.6151e-101	2.16983	0.00655287
SIRPA	1.18024e-24	1.20341e-19	0.907807	0.00630593
SERPINA3	4.26379e-95	4.34749e-90	6.05564	0.00630005
SERPINE2	1.0766e-117	1.09773e-112	2.51947	0.00604596
OSBPL5	2.30694e-41	2.35223e-36	0.848783	0.00565813
PPL	9.50581e-95	9.69241e-90	1.33797	0.00556784
CDH1	3.49309e-41	3.56166e-36	1.70524	0.00555213
IKZF3	1.58362e-08	0.0016147	0.172009	0.00548186
LOXL4	7.07026e-27	7.20905e-22	1.44447	0.00532545
ATP6AP2	8.25607e-14	8.41813e-09	0.555169	0.00519911
SHC4	4.63533e-30	4.72633e-25	1.05645	0.00504752
TSPAN7	4.85018e-24	4.94538e-19	0.474004	0.00496483
SCD5	2.70867e-05	1	0.24165	0.00486544
RNF157	6.07118e-48	6.19036e-43	1.25736	0.00485874
ITGB3	1.99892e-23	2.03816e-18	0.814635	0.00464359
IGFBP7	1.69116e-67	1.72436e-62	3.03334	0.00443166
HLA-F	2.50916e-95	2.55842e-90	3.19965	0.00427238
CAV2	2.6689e-37	2.72129e-32	1.3607	0.00409784
PERP	1.5219e-76	1.55177e-71	2.0805	0.0038442
SGCE	2.65364e-27	2.70573e-22	1.14585	0.00380203
CCND1	0.000103408	1	0.385288	0.00377843
QPCT	1.98738e-30	2.02639e-25	2.08325	0.00365195
PDE4C	1.6623e-07	0.0169493	0.202064	0.00360821
TMEM98	1.27521e-85	1.30025e-80	2.28437	0.00357168
SRPX	0.000100708	1	0.230938	0.00350272
SERPINA1	1.31602e-155	1.34186e-150	3.26321	0.00349356
MCAM	2.15691e-60	2.19925e-55	2.62747	0.00348849
KCNQ1OT1	1.45851e-19	1.48714e-14	0.337241	0.00345143
LTBP3	3.9858e-32	4.06404e-27	0.926711	0.00326603
MATN2	6.827e-56	6.96101e-51	2.25015	0.00324498
FGFR1	6.83182e-82	6.96593e-77	1.80613	0.00304633
USP11	2.84114e-07	0.0289691	0.470087	0.00303021
KIF6	6.85378e-76	6.98832e-71	0.791579	0.00295833
BIRC7	1.46399e-13	1.49273e-08	0.447628	0.00294099
EMP1	1.61536e-50	1.64707e-45	2.28054	0.00291155
ITGA7	8.95891e-105	9.13478e-100	2.3849	0.00283361
CAPN3	1.85409e-72	1.89049e-67	2.23245	0.00282022
BMPR1B	3.5972e-43	3.66782e-38	0.78897	0.00278342
CCND3	1.70048e-76	1.73386e-71	2.68177	0.00272274
ITGA3	4.55939e-104	4.64889e-99	2.60714	0.00258577
MYO1D	4.02536e-80	4.10438e-75	1.97009	0.0025278
SYNE2	1.00386e-54	1.02357e-49	1.26945	0.00251421
LGALS3	1.42661e-63	1.45462e-58	1.48209	0.0024969
TEKT4P2	2.74683e-07	0.0280075	0.435629	0.00243983
ZNHIT3	1.0127e-11	1.03258e-06	0.302735	0.00224539
SGK1	1.76091e-91	1.79548e-86	1.95214	0.00216736
IGF1R	8.14885e-47	8.30881e-42	1.10087	0.00213653
ABCB5	6.98567e-21	7.1228e-16	1.06068	0.00202158
ACSL1	7.45667e-15	7.60304e-10	0.376765	0.0020189
SPRY4	6.61578e-05	1	0.220769	0.00197795
SIX4	8.28823e-11	8.45093e-06	0.172528	0.00197758
CLU	7.5504e-48	7.69862e-43	1.18273	0.00191243
LOC100126784	3.93897e-80	4.01629e-75	1.84864	0.00186615
NR4A1	1.34055e-17	1.36687e-12	1.15943	0.00185295
RAMP2-AS1	8.57249e-09	0.000874077	0.300103	0.00184055
PRSS23	3.77084e-27	3.84486e-22	1.41518	0.00184036
TIMP3	8.37566e-33	8.54008e-28	1.28715	0.00182069
CSPG4	1.83133e-69	1.86728e-64	1.8958	0.00181381
ID2	1.34144e-45	1.36777e-40	1.57687	0.00174666
SLC7A5	1.52028e-12	1.55012e-07	0.711212	0.00174566
ST6GALNAC2	2.67196e-13	2.72441e-08	0.4888	0.00173692
LINC00116	7.73024e-31	7.88198e-26	0.99715	0.00167002
LPIN1	2.37179e-05	1	0.140538	0.00162913
FOS	1.00496e-82	1.02469e-77	2.23416	0.00161398
IFI27	1.64214e-52	1.67438e-47	3.83225	0.00161314
KCNA7	1.50482e-08	0.00153436	0.13186	0.00154126
PLXNB2	3.86645e-67	3.94235e-62	1.87184	0.00152841
PROS1	1.30027e-63	1.3258e-58	2.0848	0.0015255
CRX	6.31632e-08	0.00644031	0.165726	0.00151528
TNFRSF12A	2.8544e-26	2.91043e-21	1.45557	0.00148072
PLEKHB1	8.8399e-31	9.01343e-26	1.61616	0.00147526
FLNA	1.86831e-33	1.90498e-28	1.04951	0.00146896
APOD	3.64129e-122	3.71277e-117	3.85219	0.00142115
PSMB9	1.17317e-11	1.1962e-06	0.281499	0.0014204
HLA-H	2.12081e-79	2.16244e-74	1.81717	0.001414
TMEM106C	1.1975e-21	1.22101e-16	0.952867	0.00139452
FBXO32	3.60401e-70	3.67476e-65	1.89268	0.00137005
APOE	1.3343e-131	1.36049e-126	3.60725	0.0013624
SGCD	1.90091e-10	1.93822e-05	0.409135	0.0013551
CRIP2	2.16596e-05	1	0.145102	0.00133456
SLC7A8	1.65351e-25	1.68597e-20	1.15189	0.00132621
MBP	7.28742e-09	0.000743047	0.669459	0.00131562
TIMP2	1.06886e-81	1.08984e-76	1.65283	0.00125429
LAMA4	1.31727e-05	1	0.227188	0.00123988
MFGE8	5.45793e-138	5.56507e-133	2.89725	0.00122605
GAA	1.11156e-76	1.13338e-71	2.30528	0.00117955
CACNG8	0.000583699	1	0.0227807	0.00115305
PPP1R9A	4.15277e-37	4.23429e-32	0.701312	0.0011447
FOSB	2.90336e-15	2.96036e-10	0.842424	0.00113669
TSPYL2	3.23363e-73	3.29711e-68	2.06012	0.00111868
IFNLR1	0.00018308	1	0.106119	0.00111146
ST3GAL6	1.52518e-06	0.155512	0.424324	0.00109783
IGSF3	2.29407e-08	0.0023391	0.4751	0.00109766
BCAP31	7.00596e-18	7.14348e-13	0.584324	0.00109617
LYRM9	3.0726e-100	3.13292e-95	3.02884	0.00108802
GREB1	0.0401856	1	0.0865291	0.00106667
DUSP6	1.42673e-44	1.45474e-39	1.61198	0.00104293
A2M	1.52745e-140	1.55743e-135	4.51635	0.00104256
HLA-E	1.43255e-53	1.46067e-48	1.41847	0.00103354
CA8	6.60839e-56	6.73811e-51	1.3062	0.00102841
COL16A1	5.89063e-12	6.00626e-07	0.119334	0.00100537
BACE2	1.85703e-06	0.189348	0.359404	0.00098992
APOC1	1.09345e-74	1.11491e-69	3.29795	0.000941215
GRN	2.19741e-117	2.24055e-112	1.7471	0.000925548
MTRNR2L10	7.27801e-85	7.42088e-80	1.38532	0.000915214
TM4SF1	5.92176e-83	6.038e-78	4.12105	0.000914834
EPPIN	0.0149871	1	0.0639487	0.000883786
CHRM3	8.30195e-37	8.46492e-32	0.865321	0.000844079
ATP9A	3.13415e-56	3.19568e-51	0.89903	0.000833756
VAMP8	1.76877e-26	1.80349e-21	1.04464	0.000833709
KRT18	2.43415e-31	2.48194e-26	2.09561	0.000829517
DUSP4	0.58818	1	0.0168796	0.000826456
SGCB	1.33831e-09	0.000136458	0.448885	0.000812333
ATCAY	4.20335e-09	0.000428586	0.216689	0.000806946
RTKN	5.08091e-41	5.18065e-36	1.64944	0.000797295
GPNMB	6.77812e-13	6.91118e-08	0.525361	0.00079572
PRPS2	2.86912e-07	0.0292544	0.424498	0.000791077
SLC37A2	0.0001768	1	0.171576	0.00078994
PPT2	1.75123e-15	1.78561e-10	0.794029	0.000777058
LGMN	4.34324e-47	4.42849e-42	1.9745	0.000774147
ATP1A1	1.62203e-88	1.65387e-83	1.48108	0.000772815
SORT1	1.65629e-21	1.6888e-16	0.859415	0.000771771
MEFV	4.06163e-12	4.14136e-07	0.313545	0.000765856
FKBP1A	8.0898e-13	8.24861e-08	0.467666	0.000763301
CHPF	9.96595e-37	1.01616e-31	1.45328	0.000732741
PDIA6	0.470193	1	0.0403425	0.000721525
BAIAP2	1.9102e-12	1.94769e-07	0.650704	0.000719613
PLEC	2.66542e-24	2.71774e-19	0.789974	0.000709842
STRIP2	3.87133e-58	3.94732e-53	1.50809	0.000702501
POLR2F	7.43017e-22	7.57603e-17	0.665817	0.000692206
NUGGC	1.42016e-05	1	0.0386708	0.000688919
ZBTB38	1.19594e-22	1.21942e-17	0.716351	0.000673032
TNFSF4	2.45043e-121	2.49853e-116	2.59963	0.000666187
AEBP1	1.72589e-36	1.75977e-31	1.3042	0.000663567
FBLIM1	2.42359e-17	2.47117e-12	0.591449	0.000659408
TANC1	8.67025e-06	0.884045	0.270106	0.000650265
TRIML2	3.37151e-146	3.43769e-141	3.86649	0.000635312
MMP14	2.92269e-24	2.98006e-19	0.832645	0.00062599
CCBE1	0.000810011	1	0.0128064	0.000623427
ERC1	2.05301e-39	2.09332e-34	1.02641	0.000616542
HDDC2	1.81834e-24	1.85403e-19	1.05395	0.00058132
OPHN1	0.0113007	1	0.135558	0.00058045
HSP90AA1	3.01547e-82	3.07466e-77	1.19287	0.000574621
APOC2	3.23662e-175	3.30016e-170	6.06658	0.000563626
SNRPN	1.13741e-11	1.15974e-06	0.565674	0.000561424
GDF15	7.3706e-19	7.51529e-14	1.27096	0.000557107
EGR1	8.49935e-51	8.66619e-46	2.15928	0.000554923
JUN	1.04251e-57	1.06298e-52	2.27485	0.000552429
LY6E	4.16311e-75	4.24483e-70	1.61007	0.000548645
EMP2	8.95142e-11	9.12714e-06	0.413352	0.000541031
TSPAN4	0.00114068	1	0.22844	0.000527276
PTPRM	4.56615e-08	0.00465578	0.265495	0.000521361
ADRA1A	8.61349e-07	0.0878257	0.0256342	0.000507036
ZC3H12D	1.42724e-06	0.145526	0.153689	0.000505884
CD44	7.31449e-09	0.000745808	0.376552	0.000504015
MPZ	6.39881e-78	6.52442e-73	1.99049	0.000501621
SLC24A5	3.59645e-13	3.66704e-08	0.621237	0.000493349
SOX13	2.98321e-29	3.04177e-24	0.758134	0.000490221
ENPP1	2.4876e-16	2.53643e-11	0.243298	0.000489838
DDR1	4.61657e-63	4.7072e-58	1.88155	0.000481149
HUWE1	0.0939556	1	0.0805684	0.000475749
ALDH1A1	6.5746e-29	6.70366e-24	1.27459	0.000472148
SNX9	2.78347e-77	2.83811e-72	1.87416	0.000470103
PYGB	2.09739e-84	2.13856e-79	2.15705	0.000464101
CDH19	5.38755e-108	5.49331e-103	2.62579	0.000460227
CST3	2.92124e-60	2.97858e-55	1.73122	0.000442228
MOK	2.62078e-36	2.67223e-31	1.37902	0.000441133
CD58	5.05096e-43	5.15011e-38	1.7364	0.000439513
CTSD	2.5132e-132	2.56253e-127	2.40215	0.00043915
AKAP13	9.57116e-22	9.75905e-17	0.698046	0.000435941
CLMN	1.805e-15	1.84043e-10	0.180192	0.000433426
TYR	9.34503e-98	9.52848e-93	1.93791	0.000432247
NPC1	1.25557e-68	1.28022e-63	1.99087	0.000432117
APLP2	1.67398e-15	1.70684e-10	0.922542	0.000426369
LRPAP1	1.69352e-94	1.72677e-89	1.52819	0.000408371
ZNF841	5.45801e-53	5.56515e-48	1.10434	0.000407666
FYB	4.01156e-67	4.09031e-62	0.926787	0.000405692
GJB1	1.6526e-28	1.68504e-23	1.30085	0.000402594
FMN1	0.0243214	1	0.113506	0.000401419
DOCK10	5.44271e-21	5.54955e-16	0.312628	0.000397259
CERCAM	5.48392e-15	5.59157e-10	0.403131	0.000395834
NT5DC3	1.69121e-58	1.72441e-53	1.65665	0.000394095
SLC26A2	2.79008e-128	2.84484e-123	3.58676	0.000393381
CXADR	4.65538e-18	4.74677e-13	0.303372	0.000389741
SLC39A14	4.42566e-17	4.51253e-12	0.79389	0.000386489
EZR	2.32521e-68	2.37085e-63	2.07225	0.000384731
GATSL3	4.94577e-106	5.04286e-101	3.45609	0.000382981
RPS4Y1	5.59794e-29	5.70782e-24	3.11437	0.000377924
OGFOD3	3.48362e-07	0.03552	0.227926	0.000377001
GLTP	2.63882e-15	2.69062e-10	0.745872	0.000370417
SYNGR1	2.71609e-14	2.7694e-09	0.781172	0.000367606
STX7	1.20549e-10	1.22915e-05	0.550136	0.000367188
PKM	6.13637e-27	6.25683e-22	0.788527	0.00036627
MSN	0.00215993	1	0.234928	0.000364829
ATP1B1	2.93824e-36	2.99592e-31	1.45056	0.000362348
TES	1.49531e-27	1.52466e-22	1.0663	0.000356075
CTSB	8.00597e-134	8.16313e-129	2.53909	0.000355538
MYO1E	1.65159e-15	1.68401e-10	0.399883	0.000353663
SPTBN1	1.77335e-06	0.180816	0.339259	0.000350386
PSMB8	2.22748e-06	0.227121	0.412948	0.00034487
CSRP1	7.88001e-09	0.000803469	0.564365	0.000338113
CES3	2.61347e-10	2.66477e-05	0.301579	0.000334268
PRKAR1A	9.97033e-28	1.01661e-22	0.661552	0.000325282
AMZ2	0.000172727	1	0.226412	0.000324973
CD82	1.1879e-07	0.0121122	0.415828	0.00032388
S100A6	1.77774e-112	1.81264e-107	2.02709	0.000323562
ELK3	1.38523e-22	1.41242e-17	0.508551	0.000323325
ITPK1	4.37182e-24	4.45764e-19	0.920294	0.000323105
IFI27L2	1.98539e-43	2.02437e-38	1.85273	0.000322236
ZBTB20	6.15935e-35	6.28026e-30	1.01634	0.000320558
MDK	1.00688e-42	1.02665e-37	1.95898	0.000310915
RAB34	4.08998e-32	4.17026e-27	1.29294	0.000310522
[truncated: 9,739 more rows]

## Sheet: Cluster 2 (AP2) DE genes
	pvalue	corrected_pvalue	rankDiff(cluster0-cluster1)	triage_score
[truncated: 10,322 more rows]
