# Supplementary material for: Systematic analysis of the transcriptional landscape of melanoma reveals drug-target expression plasticity
Source: Brief Funct Genomics. 2024 Jan 5;24:elad055. doi: 10.1093/bfgp/elad055 (PMC11979751; doi:10.1093/bfgp/elad055)
Supplement: Table_S2_markers_elad055 [file table_s2_markers_elad055.xlsx]

## Sheet: Melanoma state markers
	M	T	AP1	AP2
0	KIF17	FAM3B	CAMK1G	C2orf82
1	KRTAP19-1	DPP6	KCNH5	NGEF
2	HTRA3	MT1L	FIBCD1	COLEC12
3	SLC38A8	POSTN	XKR3	SPTSSB
4	TFCP2L1	CD5L	PRKG2	HID1
5	HSPB6	CADPS	ACSM5	HS6ST2
6	ONECUT1	GRIA4	ADPRHL1	LRTM2
7	GZMM	LINC00479	SCGB1D2	REM1
8	CHRNE	OTOA	PTPRR	GABRE
9	PTGDS	CHST9	SERPINA1	CHGB
10	KIF1A	LINC00520	TRIML2	FST
11	CES1	LRRC32	CDH7	MXRA8
12	RFPL2	FRZB	TNFSF4	TFAP2B
13	ZBED3-AS1	GPX3	LINC00239	AKR1C3
14	FXYD7	RBP7	C4B_2	NAA11
15	RFPL3S	CCND2	C4B	GLT8D2
16	FBLN2	PARP8	KCNK15	KLRC4
17	PASD1	SYPL2	XAGE3	TNFRSF11B
18	TSTD1	KEL	LOC100130700	CNTN3
19	IQSEC3	GNA14	SEPP1	CHRDL1
20	ANKRD53	TENM4	SCUBE2	FMOD
21	ADAMTS2	BMX	SPATA31A1	ADAMTS5
22	OLFM1	MSC	HRCT1	CDO1
23	TMEM204	VCAN	C4A	HAPLN1
24	IL2RB	GFOD1	MAEL	SAA1
25	PKLR	CA12	IKZF2	MYCN
26	PRKCB	MMP8	FAM224A	C6orf141
27	PCBP3	MT1A	OR7A5	CPXM1
28	FAM69C	COL15A1	ADARB2	DOK5
29	ZNF536	GJC3	CELF6	AQP3
30	FXYD6	UBD	RDH5	SLIT2
31	TUBA8	SORL1	FAM180B	LIFR
32	PRSS21	EPHA3	C10orf54	EDIL3
33	SLC5A4	RAMP3	PPL	GAP43
34	RNLS	JPH1	KCNJ2-AS1	PAGE2
35	ALPK3	FBXL7	CST2	PTGS2
36	MID1	USP2	LDOC1	ACOX2
37	SCIN	LOC152225	FUT8-AS1	COL3A1
38	GJB2	TUB	PCDHGA2	FNDC4
39	CRIP1	WDR63	RASGRF1	CYP4X1
40	EPHA5	LINC00462	DSP	NRG1
41	HOXA5	UCHL1	KIF6	KLRC2
42	MDGA2	ANO5	SSX2	FAM20C
43	CCDC74A	ANXA3	FBXO15	AQP1
44	SLC7A4	HOXD4	TCERG1L	MAGEA4
45	RAB20	LINC00273	PCDHGA5	THRB
46	SLC7A2	PDE3A	KLKB1	CNTN5
47	PHLDB2	MAMDC2	TP53TG3	GJA5
48	TRPM1	CRTAC1	TP53TG3B	CD163L1
49	OCA2	SKAP1	DOK7	PPP1R1B
50	FAM212A	MIR1244-2	MPZ	SORCS2
51	TEKT5	MIR1244-1	LINC00472	SFRP1
52	KCNIP2	MIR1244-3	LOC344887	SRPX2
53	PTPRU	CLIC2	APOC2	TRHDE-AS1
54	SLC37A1	SLC6A9	ADTRP	FBLN5
55	PGAM4	UBE2E2	PAX8	EGFLAM
56	GPR19	CMPK2	GATSL3	TGFA
57	RPS6KA2	PDGFRL	COL4A5	GRIA2
58	PIK3AP1	ETV7	HCP5	KCNK5
59	PKD1L1	TEX15	HOMER2	CPXM2
60	TRIM46	EYA1	SPTLC3	GABRA2
61	MAGED4B	CYP1A1	THBD	MYO7A
62	GALNT18	ROR1	ZDHHC2	TESC
63	ZDHHC11	FBXO2	ARC	CP
64	LRRC39	ANGPTL7	VNN1	VIT
65	KIAA1024	KRBOX1	ZMAT1	VCX
66	MAGED4	GYPE	CCR10	ANO1
67	MOB3B	LINC00113	SSX2B	LOC100507377
68	HOXA4	LAMA2	TMEM255A	SYBU
69	RASGEF1A	DTX4	CD33	PRLR
70	DLL3	ADAM23	PCDHGA3	LST1
71	EGLN3	CCDC141	CT47A1	NALCN-AS1
72	ACSBG1	LZTS1-AS1	CPED1	TFF2
73	TSPAN10	TNFSF13B	CT47A2	HOTAIR
74	TMC8	GPSM2	CT47A4	SSUH2
75	PTGER3	FAM223A	CT47A6	CACNA2D4
76	CHAC1	FAM223B	CT47A11	GPC6
77	SNORD76	ARSI	FMO5	PCOLCE2
78	FGF13	APOL3	CT47A3	ITGB4
79	FAM45B	PRR16	CT47A5	PCDHB7

## Sheet: Melanoma state&immune markers
	M	T	AP1	AP2	immune
0	SLC38A8	LINC00479	FIBCD1	NGEF	UTS2
1	KIF17	FAM3B	CAMK1G	REM1	LAIR2
2	KRTAP19-1	CHST9	TRIML2	NAA11	VAV3-AS1
3	PASD1	DPP6	XKR3	PAGE2	JAKMIP1
4	ZBED3-AS1	MMP8	SCGB1D2	SAA1	WAS
5	ONECUT1	GJC3	XAGE3	MAGEA4	FCRL3
6	PKLR	LINC00520	ADPRHL1	PPP1R1B	CXCR3
7	MYEOV	MT1A	SCUBE2	TFAP2B	ZBED2
8	HTRA3	CD5L	MAEL	MYCN	TNFRSF13C
9	ZNF536	FRZB	KCNK15	VCX	SAMD3
10	TFCP2L1	GRIA4	RDH5	HAPLN1	S1PR4
11	OCA2	MORC1	PTPRR	LRTM2	LCN8
12	RFPL2	CADPS	CDH7	TFF2	GPR174
13	SLC7A4	BMX	KIF6	ACOX2	PCED1B
14	CILP2	CYP1A1	PPL	C6orf141	SIRPG
15	GJB2	POSTN	FAM224A	HOTAIR	CLNK
16	KIF1A	ANXA3	CST2	EDIL3	TBX21
17	RDH12	LINC00462	PCDHGA2	CYP4X1	GATA3
18	SLC5A4	OTOA	SSX2	SFRP1	SASH3
19	MDGA2	SYPL2	ARC	GAP43	P2RY10
20	ANKRD53	EYA1	MPZ	TERT	CNR2
21	PTCRA	USP2	OR7A5	CAMP	PPP1R16B
22	ACSBG1	MAMDC2	C4B	HS6ST2	FASLG
23	TSPAN10	HOXD4	APOC2	TNFRSF11B	GIMAP1-GIMAP5
24	CCDC169	KEL	C4A	PCDHB6	TTC24
25	TEKT5	MT1L	ACSM5	MUC5B	CTSW
26	TUBA8	SLC6A9	TMEM255A	SPTSSB	TBC1D10C
27	CDH15	WDR63	SSX2B	SSUH2	ZNF683
28	PRSS21	KRBOX1	TCERG1L	ACADL	RASAL3
29	DLL3	SOX2	TP53TG3B	FST	CD2
30	PTGDS	SPTA1	TP53TG3	ZNF560	GZMK
31	MPP2	LZTS1-AS1	SPATA31A1	PCDHB7	BIN2
32	CA14	ARSI	CT47A2	FOLH1	NCKAP1L
33	PTPRU	ANGPTL7	TCN1	AP3B2	RASGRP2
34	TTC39A	GALNT14	LINC00472	C1QTNF3-AMACR	STAT4
35	CES1	CYP27B1	KCNH5	GRIA2	CD7
36	THEGL	COL2A1	CT47A6	GJA5	PARP15
37	DPYSL4	ELAVL4	CT47A12	GAL3ST1	SIT1
38	HOXA4	RNF128	CT47A8	PAGE2B	PLD4
39	BCAN	EPHA3	TP53TG3C	ITGB4	SH2D1A
40	HOXA5	SYNPR	CT47A11	SYTL5	ITK
41	SCIN	RBP7	CT47A5	PCDHB2	KCNA3
42	TRPM1	MAP6D1	CT47A4	FNDC4	ARHGAP9
43	RAB6B	CRTAC1	CT47A3	AQP1	CD1C
44	LY6K	FBXL7	CT47A1	ABCA8	CACNA1I
45	IQSEC3	COL15A1	ITGA7	FAM20C	IFNG
46	MGAT5B	TBX2	CT47A10	TF	PTGIR
47	EPHA5	HAS2-AS1	CT47A9	DAPL1	VAV1
48	VANGL2	JPH1	DOK7	ANO1	BANK1
49	IP6K3	TUB	CCR10	CP	CARD11
50	FGF13	UCHL1	LEF1-AS1	TMEM158	CD6
51	CCDC74A	ROR1	CTTNBP2	GALNT5	RHOH
52	RFPL3S	TENM4	PCDHGA5	EGFLAM	CD8A
53	ESRP1	GPSM2	SMPDL3B	SRPX2	BCL11B
54	APCDD1	NR6A1	METTL7B	VIT	FAAH2
55	RASIP1	ANO5	PCDHGA3	GPR37	UBASH3A
56	TUBB4A	GNA14	HOMER2	PCOLCE2	GZMA
57	KRT14	FOSL1	NR0B1	HP	CD247
58	PPFIA3	RAMP3	PCDHGB5	CHGB	CD3E
59	HSD17B14	POTEG	SLC22A4	NALCN-AS1	CD8B
60	LHFPL3-AS1	UBD	SLC44A3	SORCS2	CLECL1
61	CHRNE	RASEF	COL4A5	PHKA1	MATK
62	GALNT18	MSC	LHFPL1	GABRA2	ITGB2-AS1
63	MID1	CHSY3	YPEL4	NPTX2	APBB1IP
64	HSPB6	PDE3A	PRKG2	BDKRB2	CYTIP
65	CHAC1	DTX4	ITGA3	NDUFC2-KCTD14	GIMAP6
66	HSPA2	OSR2	TP53TG3D	GPC6	S1PR1
67	FAM178B	MIR1282	NELL1	CNTN3	SPOCK2
68	KLHL35	ADAM23	HRCT1	CTAG1A	CD180
69	PRR19	FBXO2	SERPINA1	CTAG1B	CCR5
70	CCL18	NCAM1	RASGRF1	CD163L1	ZAP70
71	LRRC39	MT1DP	KLKB1	TRPV4	FCER2
72	EGFL8	TEX15	SPATA31A3	DLX6	MYO1G
73	DAGLA	RNF180	SPATA12	SPINK5	RCSD1
74	SNAI2	SOX11	PAX8	IGFBP2	TIGIT
75	HOXC5	PRSS35	NAALADL2	ITIH6	SLC27A2
76	XG	WASF3	SULT1C2	S100P	KRT86
77	DMKN	EPB41L3	FMO5	ART3	IKZF1
78	PKNOX2	FAM13C	BMPR1B	LHX1	CD37
79	RAC3	KCNC2	SPATA31A7	GABRE	IL2RG

## Sheet: Melanoma GSEA state markers
	Melanocytic	Transitory	AP1	AP2
1	BCAN	TFAP2A	NAV2	NRN1
2	TFAP2A	MBNL2	HLA-G	SFRP1
3	PAX3	SHFM1	DFNB31	ALDH1A3
4	BUB3	MARCKS	NSG1	TFAP2C
5	TRIM63	GAS7	TSC22D3	TFAP2B
6	NAV2	DST	TMEM255A	GNAS
7	PKNOX2	GNB2L1	SPON2	NGEF
8	CRNDE	CCDC109B	HLA-B	CADM1
9	SPR	LOC100190986	C4orf48	SLCO4A1
10	DLL3	PIR	IRF4	CACNA2D4
11	GPM6B	IMPDH1	BHLHE41	GMDS
12	ABR	C19orf52	LINC00673	TESC
13	HIST3H2A	ZEB2	ROPN1	SMUG1
14	LINC00473	PPIE	EVA1A	PRKCDBP
15	KCNAB2	MXI1	FCGR2A	MAP1B
16	MLPH	ASAP1	PCDHGC3	DPYSL2
17	PHACTR1	S100A10	TJP1	ARHGAP29
18	ZEB2	LAMB1	THBD	FN1
19	DMKN	MYO10	ETV5	ITIH5
20	RUNX3	CAPN2	DPYSL2	NFATC2
21	CELF2	DCT	AGRN	FMOD
22	PLXNC1	EDNRB	ASTN2	EFNA5
23	MXI1	PSMD14	NRXN3	FCGR2A
24	BMP7	PLAT	CPVL	PDGFA
25	CCND1	MTAP	LMF1	ADCY2
26	ESRP1	MAP3K13	PDE4DIP	LAMB1
27	SKAP2	RDX	GSN	MT1X
28	MCC	GPNMB	SDC3	LOXL3
29	PRAME	IFITM1	CELF2	TERT
30	OCA2	PSMB2	SEC11C	NFIC
31	KIRREL	ENAH	DIP2C	MYO7A
32	NRP2	SCD	DAAM2	SHISA2
33	SLC24A4	SOX4	SHISA9	CPVL
34	CHCHD6	BHLHE40	MT2A	LIFR
35	MYH10	PLTP	PRAME	PDIA6
36	HSPA12A	MYO5A	HLA-C	MIR100HG
37	GPR143	PHGDH	CAV1	WWTR1
38	CDH3	TPM4	SPP1	CAMK2N1
39	TBC1D16	LZTS1	AHNAK	FAM172A
40	FAM65A	HMGB1	SIRPA	FST
41	PIR	UQCRFS1	SERPINA3	PMP22
42	PTP4A3	RPS19	SERPINE2	SPON2
43	MET	GTF3A	OSBPL5	ELOVL2
44	PLEKHH1	FAM92A1	PPL	SPRY4
45	HES2	MYC	CDH1	TF
46	GREB1	SLC25A13	IKZF3	DHRS3
47	MCF2L	PTPRZ1	LOXL4	OSMR
48	TACC1	TSC22D1	ATP6AP2	SNED1
49	PTPRS	GSTO1	SHC4	MGC57346
50	BIRC7	P2RX7	TSPAN7	PPIC
51	DCT	CDC37	RNF157	SRPX
52	ADAMTS2	OAT	ITGB3	EFNA1
53	NPM3	OSBPL9	IGFBP7	COL1A2
54	FXYD5	UBE2I	HLA-F	TNFRSF19
55	ZFHX3	PDCD5	CAV2	MUC5B
56	INPP4B	NDUFA11	PERP	CRIP2
57	FAM178B	GPI	SGCE	MAGEA1
58	ZMIZ1	PGK1	QPCT	FTSJ2
59	NF2	TDRD3	PDE4C	DKK3
60	GNAL	FXYD3	TMEM98	SLC12A7
61	TUBB4A	CDK4	SERPINA1	LAMC1
62	LHFPL3-AS1	ELOVL5	MCAM	TP73-AS1
63	FHL2	WDR43	KCNQ1OT1	MAOB
64	PEPD	ATP6V1B2	LTBP3	CHN1
65	QPCT	CNN3	MATN2	NRCAM
66	CLCN5	FH	FGFR1	SNRPB2
67	ISG15	PSMD8	USP11	EFR3B
68	SFXN3	WARS	KIF6	GNG4
69	CELSR1	LDHA	BIRC7	HID1
70	SIRPA	YES1	EMP1	USP11
71	RGS10	NUDC	ITGA7	ITGB4
72	MMP17	FKBP4	CAPN3	CALCOCO1
73	ANP32B	LSM7	BMPR1B	LAMA4
74	RAB6B	WDFY1	CCND3	FAM20A
75	OTUD7B	SET	ITGA3	KIAA1217
76	RPL38	NAA10	MYO1D	CTTN
77	FBLN1	NAV1	SYNE2	MT2A
78	SRCAP	KHDRBS1	LGALS3	ITGB3
79	MITF	CYC1	TEKT4P2	REM1
80	SLC45A2	RPS16	SGK1	GPR37
81	PHLDB1	HDLBP	IGF1R	GLI3
82	TTC39A	C8orf33	ABCB5	FEZ1
83	KREMEN1	CLIC4	ACSL1	SH3KBP1
84	DAB2	PABPC1	SIX4	AFAP1
85	ARHGAP4	PWP1	LOC100126784	RYR2
86	SEMA6A	VDAC1	RAMP2-AS1	FHL1
87	MBP	NAMPT	LOC100132352	GADD45B
88	ETS1	RPS5	ZNHIT3	MEST
89	PYCARD	AK2	CLU	TRIM9
90	SREBF2	SLC25A5	NR4A1	TBC1D4
91	MARCKS	ANKRD28	PRSS23	SKAP2
92	RBMS1	SHMT2	CSPG4	COL6A2
93	ARHGEF1	RAB38	ID2	IL1RAP
94	EPS8	CYP51A1	ST6GALNAC2	GAS7
95	CTBP2	NUDT19	LINC00116	GPC6
96	PPM1H	LDHB	KCNA7	FAM20C
97	RPS4X	USP48	PLXNB2	CYP4X1
98	GAREML	TRA2A	MFI2	RBM19
99	SCIN	IFI16	TIMP3	IGFBP3
100	RNMTL1	SLC7A1	SLC7A5	PXDN
101	TRPM1	POLR1D	FOS	PTPRZ1
102	PAPL	LSM14A	IFI27	VIT
103	CPT1A	GARS	PROS1	C17orf85
104	TMC6	SNHG6	CRX	SBSPON
105	HUWE1	NAP1L1	TNFRSF12A	AQP1
106	RPP25	DAP3	PLEKHB1	AKAP12
107	C10orf2	RPS24	FLNA	HAPLN1
108	C9orf91	RPL10	APOD	DPYSL3
109	FAM92A1	SSB	PSMB9	PIEZO2
110	PDK3	RPL18A	HLA-H	CLDN11
111	BCOR	TBRG4	TMEM106C	ELMO1
112	BOLA2B	RPL29	TIMP2	SUSD5
113	BOLA2	PSMB7	MFGE8	RAMP1
114	ASAP1	SDHB	SEPW1	DOCK4
115	INPPL1	ANAPC5	APOE	SERPINA5
116	PRKCE	RCC2	SLC7A8	HK2
117	KIAA1279	NAPA	LARGE	PRPF6
118	LDLRAD3	CAPZA1	FBXO32	PHC2
119	CDC42EP1	TRAP1	SGCD	PDK4
120	KIAA1033	EVI5	MBP	SERPINA3
121	C9orf142	CBR1	GAA	ERRFI1
122	DLGAP1	RPL8	PPP1R9A	INSIG2
123	SLC7A5	HNRNPH1	FOSB	SAA2
124	C10orf90	SAP18	TSPYL2	DYNLT3
125	UTP11L	EIF3K	IGSF3	KCNN4
126	MAGED1	EIF4EBP1	BCAP31	ADORA2B
127	SYTL2	EPRS	LYRM9	JAK3
128	HIATL1	SMARCA4	DUSP6	LTBP3
129	RAB9A	RPL5	A2M	SPP1
130	ITPKB	GCNT2	HLA-E	AMOTL1
131	KIF17	NUCKS1	CA8	TRAPPC5
132	S100A10	CSTB	COL16A1	KCNK5
133	PIK3CD	SAR1A	APOC1	RPS6KA3
134	HS1BP3	SDCBP	GRN	SYNM
135	SFXN1	UQCRH	MTRNR2L10	RPS4X
136	CYP27A1	TKT	TM4SF1	FAM156A
137	BNC2	COPS8	CHRM3	CSGALNACT1
138	MCAM	SARS	ATP9A	FABP7
139	FMN1	LRRC58	VAMP8	MARCKS
140	FAM174B	MTDH	KRT18	TGM2
141	PNPLA3	EEF2	SGCB	RND3
142	SCD	C6orf62	ATCAY	APP
143	GMPR	ACTB	RTKN	EDIL3
144	MAD1L1	RPL17	GPNMB	PIN4
145	SNAI2	VDAC2	PRPS2	SOD3
146	TRIM2	CTSK	PPT2	NFIA
147	ATP11A	RND3	LGMN	CRYAB
148	TUBB3	COX6B1	ATP1A1	C16orf45
149	MAP3K13	MRPL44	SORT1	HDAC8
150	TSPAN4	PSMA5	MEFV	NREP
151	SLC1A4	PDHA1	BAIAP2	FHL2
152	TTYH2	ATP5G3	LOC100130700	DOK5
153	GYG2	KDELR2	FKBP1A	CTNNBL1
154	STXBP2	EIF2S3	CHPF	ICA1
155	ALDH1B1	MARCKSL1	PLEC	ATP5EP2
156	CNRIP1	KPNA6	STRIP2	LOXL2
157	SLC24A5	RRP15	POLR2F	CD9
158	PDE4D	ARPC2	ZBTB38	RGS5
159	IGSF3	TBL1XR1	TNFSF4	B3GNT7
160	STXBP1	MDH2	AEBP1	SGCB
161	CA14	MRPL37	FBLIM1	ITM2C
162	CRYL1	RAP2B	TRIML2	ANGPTL4
163	SLC5A4	FBL	MMP14	NNMT
164	LSAMP	PSMC4	ERC1	AQP3
165	STK32A	RBM6	HDDC2	PJA1
166	EDNRB	EBNA1BP2	HSP90AA1	CHI3L2
167	LMNA	ATP5J2	APOC2	SPRY2
168	HAGHL	CYCS	SOX13	CHL1
169	RPP30	RPL28	FLJ31662	GNG11
170	LOC340357	TXN	GDF15	PDLIM4
171	H1F0	RPL36A	JUN	SNX10
172	CDC16	HNRNPC	C7orf55	ITIH6
173	IGSF11	LSM4	SNRPN	NID1
174	P2RX7	HNRNPM	CST3	SMIM3
175	LINC00518	RPS3A	C11orf31	MKLN1
176	TRIB2	DARS	EGR1	AZGP1
177	TRAPPC5	ITM2B	CD44	LPL
178	PLTP	RUVBL2	DDR1	C2orf82
179	GEMIN8	POLD2	MOK	IFITM1
180	CAPN3	FAM210A	HIST2H4A	ANKH
181	LDB3	DYNC1I2	ENPP1	SSR4
182	MYO5A	UBA52	SEPN1	MAP3K13
183	IL6R	ACP5	PTPRM	RIN2
184	GSTO1	SEPT7	MPZ	SAA1
185	NPL	CBX3	SNX9	TMEM45A
186	TNFRSF14	SLC16A1	LBX2-AS1	SLC1A3
187	SOAT1	EMP3	ITFG3	SMOX
188	RAB38	IARS	PYGB	NDFIP2
189	MICAL3	ILF3	CD58	CFI
190	SCRN1	SNRPC	THAP7-AS1	SH2D4A
191	OAT	RPS11	LY6E	BAGE
192	KBTBD12	GTF2F2	EMP2	KRT18
193	SLC7A8	RANBP1	SLC24A5	PDE4D
194	HSPA2	GOLGA4	ALDH1A1	ARHGEF12
195	SIGIRR	CSDE1	CDH19	PYCR1
196	C1orf198	FARSB	CTSD	SPARC
197	PYGL	RPL39	AKAP13	NBEA
198	SERPINF1	TBC1D7	CLMN	MGP
199	BNIP3	TIMM50	TYR	MAGEA4
200	ACP5	CCT5	NPC1	COL6A1
201	RBFOX2	STRAP	HIST2H4B	NPAS2
202	CDKN2B-AS1	SNRPD2	APLP2	HPCAL1
203	DPP7	EIF5A	LRPAP1	MEF2BNB
204	ZNF518B	SRRM1	ZNF841	PDE4B
205	RHOJ	CDC42	FYB	CCBL2
206	PTTG1IP	GNL3	GJB1	PLEKHB1
207	GSTP1	RPL22	DOCK10	ATP1B2
208	TOP1MT	SERBP1	CERCAM	PPAPDC1B
209	SPG20	RPL13A	NT5DC3	CDH2
210	VEPH1	NCL	SLC26A2	ADCK3
211	ABCC9	ERCC1	CXADR	SLC38A1
212	SH3PXD2A	CPNE1	SLC39A14	SH3TC2
213	ETNK2	TXLNA	EZR	SNRPN
214	ITM2C	NOP58	GATSL3	AKR1C3
215	PAG1	NDUFS7	RPS4Y1	TNFRSF21
216	VANGL2	EIF3E	OGFOD3	CAMP
217	TTYH3	SRSF11	GLTP	HNRNPU-AS1
218	GAB2	DCBLD2	SYNGR1	FBLN5
219	SHMT2	YBX1	STX7	RBP1
220	SEPT11	PRPF40A	PKM	ETV1
221	SEPT9	DKC1	ATP1B1	RDX
222	BAIAP2	H2AFZ	TES	TNFRSF11B
223	ZNF704	C6orf48	CTSB	ITGA6
224	GK	PPIA	MYO1E	PLTP
225	UBLCP1	TMEM147	CSRP1	ABCA8
226	NENF	ARGLU1	CES3	C4orf19
227	CTSH	RPS9	PRKAR1A	YES1
228	MOB3B	PUF60	CD82	GNG7
229	SMC3	RPL13AP5	S100A6	GRIA2
230	CXorf38	MINOS1	ELK3	FGFR1
231	SORBS1	RPL15	ITPK1	PTGS2
232	KLHL9	CEP170	IFI27L2	KIAA0226L
233	AP1S2	RPS15	ZBTB20	PKIG
234	TUBB6	ATP5A1	MDK	LOC100272216
235	GALNT2	NUP62	RAB34	APLP2
236	PPDPF	RPS10	EZH1	TSPAN13
237	KIAA1211	PRRC2C	HLA-L	SND1
238	CHIC2	HSF1	ERBB3	LAS1L
239	ACADSB	RPS7	C9orf3	SEMA3B
240	SPTBN1	HSPD1	S100B	SDC2
241	LY6K	HNRNPA2B1	SDC4	RHOB
242	APP	RPL18	ENDOD1	PTRF
243	PEMT	ILVBL	LAMP2	C1orf198
244	TSPAN10	TIMM13	CELSR2	BRD9
245	LIPA	TIMM17A	CTNNA1	PCMTD2
246	CDC42BPA	SF3B1	CD47	HLA-DPA1
247	TDRD7	RPS8	TIMP1	MGST2
248	SCML4	SCARB1	ITGB8	DNPH1
249	FGD1	EIF3G	ARHGAP31	FSCN1
250	RGS12	YTHDF2	SLC5A3	BIN1
251	GCNT2	DBI	SNCA	TFG
252	MYO1E	EIF5B	MTRNR2L6	DOCK5
253	GGA1	FAM32A	LRP1	RNMTL1
254	SYNGR1	SAFB	APOL1	C17orf59
255	ST6GALNAC3	NPM1	CDKN1A	AIM1
256	PTP4A1	EIF4G2	MRPS6	CARKD
257	FBXO7	ATP5F1	TXNIP	C11orf73
258	SMS	RPL11	ACTN1	CLPTM1L
259	HNRNPR	POMP	DMXL2	RPS17
260	PTPN14	EIF3I	MSI2	RCAN1
261	GBF1	RAD23A	ARSA	WBSCR16
262	TRABD	WSB2	MYO18A	RQCD1
263	DEF8	RPS18	GPR155	N6AMT2
264	PPP1CA	PDCD6IP	CD151	SETD8
265	TPCN2	RPL35A	GLUL	SLC25A37
266	SYAP1	CCT6A	G6PD	INSR
267	MID1	HNRNPUL1	ANXA1	DNAH9
268	ACTR2	PRELID1	ATP6V0A1	HIBADH
269	TULP4	NINJ1	IGSF8	COTL1
270	UQCRFS1	LAMTOR5	ENTPD6	NDUFB11
271	RPS19	LARP4B	B2M	NDRG1
272	PFN2	RPS2	NPC2	VAMP5
273	ISOC2	PSMD7	UTRN	ST6GAL1
274	GDF15	PRPF38B	SCCPDH	INTS10
275	MPZL1	ILF2	HEXA	SEPT8
276	CDK2AP2	EEF1B2	CD59	SRPRB
277	FAM213A	POLR2E	ACTN4	LAMA5
278	ANKRD44	UBA2	ATP6V0E2	CP
279	AHCY	SLC25A6	ZMYM6NB	SLC35F1
280	CECR7	PPP1R15A	PCNXL2	LPCAT1
281	MAP1LC3A	RPL27A	NEK9	CSNK2A1
282	AKAP2	LRRC47	LGALS3BP	CALD1
283	RALB	NDUFS5	RAB27A	SPATA13
284	PARVB	RPL36	AP2B1	XIST
285	SPATA20	RPS28	QDPR	TRIM44
286	PIP4K2A	PRMT1	S100A1	SMC1A
287	TPM4	PSMA2	HEXB	TPST1
288	BLVRB	SNHG16	CHST11	SHMT2
289	HCFC1R1	RPS15A	ARHGAP18	DCUN1D5
290	NID1	TPI1	NLRP12	EGFEM1P
291	MAPKAPK3	PGAM1	BIN3	FNDC3B
292	FABP5	NUTF2	CBLB	PLOD2
293	PCTP	RABGGTB	TMEM109	FKBP10
294	SAMM50	PSMA4	FKBP10	PURA
295	SMAD5	GNG5	GABARAPL1	SERINC2
296	IDH2	RPSA	CPQ	CYB561
297	ANXA5	C5orf15	EEA1	TTC39C
298	UVRAG	RPL26	TSPAN3	CHRM3
299	TPM3	YARS	XAGE1E	STEAP1B
300	CUEDC2	ECH1	SCARB2	ITGA10
301	AHNAK2	GNAI3	CYP4V2	CTGF
302	RCAN1	C19orf53	DAG1	ETFA
303	ISYNA1	HNRNPL	XAGE1B	LOX
304	MICAL1	RPL32	CREG1	C1QTNF3
305	STARD10	EIF4E	PLP2	HMGB1
306	VIM	SRP9	VGLL4	S100A16
307	KLHDC8B	RPL30	HLA-A	P4HA2
308	IQGAP1	SNRPD1	AGA	MAGEC2
309	EXOC1	UFM1	C10orf54	SERGEF
310	TUBA1C	MRPL4	MTRNR2L1	TTC14
311	CTSF	RPS21	S100A13	PLCG1
312	IL16	DDX21	MAFF	FKBP5
313	PRDM2	MRPS18B	PACSIN2	RBMX2
314	CHMP2B	RABAC1	CYSTM1	IGBP1
315	PRELP	SRSF4	GLCE	CST3
316	SLC43A3	RPS25	CD109	MVB12A
317	ISG20	CNBP	LINC00649	TXNDC5
318	MAST3	OAZ1	KRT10	TOP1
319	ECHS1	NDUFB3	LY96	PELO
320	ADAR	RPL21P28	PGM5P2	GAMT
321	CPM	FARSA	CREB3L2	CRIM1
322	SGK3	C1QBP	GDI1	MAP1LC3A
323	DAPK1	NME2	CNDP2	GGH
324	NAGK	UQCR11	WSB1	ACSS2
325	PLEKHF2	BUD31	MYEF2	AHR
326	CTSK	RPLP0	STMN1	GTF3A
327	RPL29	RPL7	BTN3A2	CSRP1
328	BPHL	TUFM	OSTM1	FOXP1
329	LMCD1	RPL10A	CAT	TBC1D8
330	RPS24	YIF1B	LONP2	ECHDC2
331	LIMA1	PFN1	IRF1	CDK2AP2
332	PPP6R3	NME1	LEF1-AS1	CTDSPL
333	COG2	SRP14	TMX4	SUCLG2
334	ADD3	ARPC3	STOM	CXXC5
335	CRTC3	ATP5B	INPP5F	EPN2
336	QPRT	RPL14	PDLIM5	ELP5
337	CTNNB1	RPL37A	HIST1H2BD	MAGEA10
338	HSD17B14	PTEN	ITPR2	SEC23B
339	UNC13B	MRTO4	S100A16	ZCCHC24
340	SCARB1	ARRDC3	RAB17	PTCHD4
341	FOXRED2	RPLP2	NEAT1	SDC4
342	XG	FTL	CCL5	CTNNA1
343	PES1	IRF2BP2	NHSL1	GABRA2
344	UBE2G2	VDAC3	IMMP2L	SERPING1
345	RPS3	GADD45GIP1	LAPTM4A	CLU
346	DOCK1	RPL35	ADIPOR2	F3
347	ERICH1	MRPS15	CCL22	STMN3
348	RPL13	CMPK1	OS9	ANXA2
349	TBXA2R	AP3D1	SAT1	FANCL
350	PPP2R5C	FAM60A	STAT3	FAM84B
351	GNPDA1	SKAP1	MIA	IFNGR2
352	VPS53	MRPS35	MTRNR2L4	PRDX2
353	REV3L	DNTTIP2	PSAP	CHPT1
354	DUSP3	TARS	TBC1D10A	F5
355	ILKAP	TBX2	MARCH6	ITGB8
356	VPS72	LAPTM4B	POU5F1	NDUFA11
357	FAM45A	RPS27	NDRG1	ALKBH3
358	RUFY3	DNAJC2	LAMB2	ARRB1
359	SLC7A1	NRAS	ACSL3	EEF1E1
360	WIPI1	PITHD1	LOC643406	CD163L1
361	RAB36	MRPS12	ZNF706	GALNT5
362	WRB	PYCR1	P4HA2	ASPH
363	MAX	NAA15	CTSO	PTK7
364	UBL3	HOXD4	MYH9	IDH3B
365	PPA1	NFIB	DHRS7	FKBP9
366	SORD	CDC123	ALPK1	MGAT5
367	METTL9	GPATCH4	SRSF5	CLIP4
368	FIBP	MTHFD2	TMEM2	ITGA2
369	HPS1	NCAM1	RDH5	TM4SF1
370	MLANA	NRN1	MAGED2	LDHA
371	GYPC	RAP1GAP	JUNB	NCOA7
372	ADAM15	TROAP	DLEU2	PDLIM2
373	XPNPEP1	RXRG	ATP2B4	GOLGA8A
374	JOSD2	UBD	CTHRC1	ENPP2
375	XRRA1	ARHGEF7	ATP6V0C	KIAA0040
376	GLRX3	DR1	LYZ	AMD1
377	C21orf91	PKNOX2	BCL2L13	FREM2
378	FH	RBM42	TEX2	SLC20A1
379	GLUL	LINC00479	CSNK1D	GBP2
380	BTG3	DYNC1I1	HSPA1A	COL5A2
381	TRPV2	HRH2	YWHAQ	CUX1
382	PMEL	NFIC	MED15	SRSF6
383	TOM1	ETS1	TMED10	FAM46A
384	ZFP36L1	TNC	NEDD9	PSMB6
385	DAP3	RNF128	ARF3	COL3A1
386	SLC19A1	MSC	ARF5	LTBR
387	PQBP1	CNIH3	SNURF	PAGE5
388	SUCLG2	COL15A1	TMEM30A	TUSC3
389	LAMA1	C3orf70	MTRNR2L5	CLIC4
390	LRRN4CL	IGF2BP3	TMBIM6	KDELC1
391	ATXN10	MT1G	DDIT4	OGT
392	CCS	L1CAM	FOXO3	DDX3X
393	NARS2	FAM3B	EXOC7	TMED9
394	RASA3	BAALC	FASN	PGK1
395	TUBB2A	TUB	HSPA1B	IFRD1
396	ANXA6	TMEM54	HMGN3	NET1
397	IFI16	MT1M	SERINC1	SPARCL1
398	MC1R	KCTD15	TMBIM4	EXOC3
399	NOA1	FHAD1	PRDX1	PRKCA
400	TSPAN14	VCAN	ATP6V0E1	BIVM
401	C11orf24	ELOVL2	RHBDD2	PFKFB3
402	POGK	PBK	SVIP	ABCA6
403	ARNT	KDELR3	AKAP9	FCGR2C
404	PLEKHG3	FOSL1	GOLGB1	DUSP1
405	MYEF2	RAMP3	SQSTM1	ETS2
406	MGST3	MT1A	ATF6B	DPYD
407	CECR5	PPM1H	DYNLRB1	SSBP2
408	FADS1	BMX	DDB1	TNFRSF10B
409	PDCD5	CLEC11A	RGPD5	STX8
410	MMS19	COL18A1	NUP210	NDUFS4
411	PRKCD	RARB	ATP6V1G1	SMARCA1
412	PIGM	DHRS3	PMEL	PCOLCE
413	PAICS	ETV7	SLC16A4	CD302
414	PNPLA4	LCP2	CYB5R3	CHSY1
415	TMEM165	ADCY1	RERE	CLN5
416	FAM69A	NPDC1	DHCR24	PXN
417	HPS4	MICB	ZBTB8A	ALDH3A2
418	SLC41A1	CDCP1	ZKSCAN1	CIB1
419	HDGFRP3	MT1L	DNAJB6	PDCD6
420	BZW2	LSAMP	ZMYND8	CCDC124
421	ILVBL	INPP4B	ATP6V1E1	RBPJ
422	TUBGCP2	PCDH7	CD164	MRPL23
423	KIFAP3	FAM65B	LOC100131257	PRNP
424	GM2A	FRZB	HSPB1	ERV3-1
425	SAE1	HAS2	COX7A2	LGALSL
426	PRKD3	CBS	LRP10	PHLDA1
427	DCAF7	ZNF516	SYNGR2	ESYT2
428	PAFAH1B3	SLC13A3	CYTH3	WIPF1
429	PABPC1	UCHL1	FUCA2	DDR1
430	DUSP23	CXCL1	CRELD1	RCN1
431	RDH11	CADM1	UBC	QTRT1
432	SS18L1	ISOC2	CSGALNACT1	PLAC8
433	ST7	SNX10	NOTCH2	RNF130
434	RPL6	EPHA3	TAPBP	NUCB2
435	RSU1	WDR63	DYNC1H1	SERPINF1
436	POGZ	LPL	CTSA	BTBD3
437	TMEM134	IGFBP5	KIF13B	ECE1
438	SRGAP1	ROR1	REEP5	IL13RA1
439	XYLB	FSTL1	CASC4	ABHD2
440	FBL	NBL1	NFKBIA	ZNF512
441	ANKRD39	GLDC	TPP1	LSM7
442	ACBD6	SEMA5A	SMIM14	MAGEC1
443	ATAD1	LHFPL3-AS1	SLC38A2	COX7C
444	HRNR	DNPEP	WBP2	PFDN4
445	CACUL1	HLA-DPA1	TOLLIP	MRPS22
446	MTHFD1	FAM129A	DDIT3	RAI14
447	RPL31	TOP1MT	VAT1	IER3
448	SRD5A3	EGLN1	UBE3B	TM9SF2
449	NBPF3	MCHR1	RNF213	MTRR
450	ADSL	CCDC80	SUMF2	CD96
451	DUSP12	FCRLA	TMSB10	MRPS5
452	UBQLN2	MGST2	TOB1	FKBP4
453	RPS16	EYA1	TMEM219	TAX1BP1
454	C20orf27	FBXO2	TLN1	FAM32A
455	SNX8	NLGN1	C21orf62	TIPARP
456	OFD1	ANXA3	DAD1	PET100
457	LRRC2	RBP7	SLC2A3	DNAJC3
458	TRAPPC1	GPX7	MAN1B1	SDHA
459	RAB27A	KIT	MALAT1	AHCY
460	EGFL8	MAP2K3	G6PC3	TIMM17B
461	RUSC1	IL13RA2	ZNF331	GSS
462	SRSF5	RAPGEF5	DPY19L2P2	DZIP1
463	NBPF1	RAMP2	DUSP23	MIR17HG
464	GRSF1	ADAMTS1	EIF1	APMAP
465	LSS	KRBOX1	SFT2D1	IRAK1
466	SERPINH1	SNAI2	IER2	ANKRD10
467	SFT2D2	ADAM19	SPTAN1	SLC39A3
468	FLYWCH1	DPP6	DDX5	HK1
469	FAM53B	CYP1A1	OSBPL3	RNF145
470	MOSPD2	HK1	CNP	CEACAM1
471	GALE	GFOD1	MTRNR2L7	CDC25B
472	TBC1D22A	AGT	ISCU	SRI
473	EEF2	REEP4	NFE2L1	CDC42EP3
474	ADHFE1	TCF3	LMBRD1	S1PR2
475	UQCRB	CD4	FKBP5	NUDCD3
476	EPS15	MCOLN2	TNFAIP8L1	TIMP1
477	SDHC	SLC43A1	CDS2	PPP3CA
478	SLC50A1	PSAT1	CLIP1	NR3C1
479	ATP8B2	MOXD1	TGOLN2	ATP1B1
480	ANXA7	NID1	SYPL1	ZDHHC20
481	UHMK1	NCK2	PNISR	AGMO
482	STX3	SORL1	PARP14	ADAMTS1
483	SWAP70	GJC3	SF3A1	GRPEL1
484	RAC3	ANKRD27	IFI35	HM13
485	GPI	PDLIM4	FAM3C	UBE2H
486	WDR81	MMP8	STAT2	MRPS6
487	CHD1L	ST6GALNAC3	SF3B5	EXOC4
488	CAMK2D	RNASE1	ARGFX	RICTOR
489	HSD17B11	ABCA1	GNPTG	CDON
490	GNL3L	CKB	IL6ST	N4BP2L2
491	RLF	CMTM7	EIF5	IP6K2
492	ENTPD1	APP	MEF2A	ATG16L1
493	IPO5	PTGES2	SKP1	RELL1
494	SNX6	HSPA7	HEXIM1	BSG
495	ZNF662	GGH	C9orf16	HIP1
496	TRIM25	ETV1	APOBEC3F	GGT7
497	NDUFA3	ST3GAL5	GBA	FAM60A
498	RNF144A	MMP16	KTN1	SNURF
499	GAS2L3	GFRA3	PDIA3	PDIA4
500	NDUFV1	IL27RA	LOC284023	SLC12A2
