# Supplementary material for: Systematic analysis of the transcriptional landscape of melanoma reveals drug-target expression plasticity
Source: Brief Funct Genomics. 2024 Jan 5;24:elad055. doi: 10.1093/bfgp/elad055 (PMC11979751; doi:10.1093/bfgp/elad055)
Supplement: Table_S3_beyondcell_results_elad055 [file table_s3_beyondcell_results_elad055.xlsx]

## Sheet: invasive_drug_clusters
	drug_sig	cell_type_targets	targets	MOA	drug_cluster
0	AZD-8330_7004	Tsoi:U; TCGA:invasive			0
1	CANERTINIB_7079	Tsoi:U	ERBB2; EGFR; ERBB4; AKT1	EGFR INHIBITOR	0
2	CEDIRANIB_18652	Rambow:MITFinterm_proliferative; Tsoi:U	PDGFRA; PDGFRB; KDR; FLT1; FLT4; CSF1R; KIT; FLT3	VEGFR INHIBITOR; KIT INHIBITOR	0
3	DISOPYRAMIDE_5701	Tirosh:AP2	CHRM3; CHRM2; KCND3; SCN5A; CHRM1; KCNH2; KCND2	SODIUM CHANNEL BLOCKER	0
4	ERK-INHIBITOR-11E_6242	Rambow:MITFinterm_proliferative; Tsoi:N			0
5	FG-7142_1164	Tsoi:N; TCGA:prolif.keratin		GABA BENZODIAZEPINE SITE RECEPTOR INVERSE AGONIST	0
6	MEK1-2-INHIBITOR_3472	Rambow:invasive; Tsoi:U	MAP2K2	MEK INHIBITOR	0
7	NM-PP1_80	Rambow:invasive			0
8	ORTERONEL_6666	Tsoi:U; TCGA:invasive	CYP17A1	ANDROGEN RECEPTOR ANTAGONIST; ANDROGEN BIOSYNTHESIS INHIBITOR; CYTOCHROME P450 INHIBITOR	0
9	PD-0325901_20673	Tsoi:U	MAP2K1	MEK INHIBITOR	0
10	PD-0325901_7410	Tirosh:AP2; Rambow:MITFinterm_proliferative	MAP2K1	MEK INHIBITOR	0
11	PELITINIB_6803	Rambow:MITFinterm_proliferative; Tsoi:U	EGFR	EGFR INHIBITOR	0
12	PICEATANNOL_20638	Tsoi:U	IRF3; ATP5A1; ATP5B; ATP5C1	SYK INHIBITOR	0
13	QL-XI-92_7268	Tsoi:U			0
14	SARACATINIB_2343	Tsoi:U	ABL1; SRC; YES1; LCK	SRC INHIBITOR	0
15	SB-202190_939	Tirosh:AP2; Tsoi:N; TCGA:invasive	ALOX5; MAPK1; GSK3B; LCK; MAPK12; RPS6KB1; ROCK1; CHEK1; SGK1; PRKCA; MAPK8; MAPK11; AKT1; MAPK14	P38 MAPK INHIBITOR	0
16	SELUMETINIB_7114	Rambow:MITFinterm_proliferative; Tsoi:U	MAP2K1	MEK INHIBITOR	0
17	ST-4070043_1703	Tirosh:AP2			0
18	TRAMETINIB_6836	Rambow:MITFinterm_proliferative; Tsoi:U	MAP2K2; MAP2K1	MEK INHIBITOR	0
19	U-0126_1419	Tirosh:AP2; Rambow:MITFinterm_proliferative	PRKCA; MAPK8; GSK3B; RPS6KB1; MAP2K1; RAF1; MAPK11; MAPK1; CHEK1; ROCK1; MAPK14; SGK1; MAP2K7; MAPK12; AKT1; MAP2K2; LCK	MEK INHIBITOR	0
20	U0126_1420	TCGA:invasive			0
21	VU-0418000-1_5613	Rambow:pigmented; Tsoi:U			0
22	WH-4023_7264	Tsoi:U			0
23	3-MATIDA_7534	Tirosh:AP2	GRM1		1
24	BIOCHANIN-A_3000	Rambow:invasive			1
25	CAM-9-027-3_7050	Tsoi:U			1
26	DEFOROLIMUS_11293	Tirosh:T; TCGA:invasive	MTOR	MTOR INHIBITOR	1
27	FIT_2708	Tirosh:AP2	OPRD1	OPIOID RECEPTOR AGONIST	1
28	L-733060_2762	Tirosh:AP2; TCGA:invasive	TACR1	TACHYKININ ANTAGONIST	1
29	MAPROTILINE_20461	Tirosh:AP2; Rambow:invasive; TCGA:invasive	HRH1; CHRM5; HTR2A; CHRM4; HTR7; SLC6A2; DRD2; ADRA1D; CHRM3; CHRM2; ADRA1B; ADRA1A; HTR2C; CHRM1; ADRA2C; ADRA2A; ADRA2B	TRICYCLIC ANTIDEPRESSANT; NOREPINEPHRINE REPUTAKE INHIBITOR	1
30	MIBEFRADIL_6808	Tsoi:U	CACNA1I; CACNA1G; CACNA1D; CACNB2; CACNA1F; CACNA1H; CACNA1S; CATSPER4; CACNB1; CACNA1C; ANO1; CATSPER2; CACNB4; CACNB3; CATSPER3; CATSPER1	T-TYPE CALCIUM CHANNEL BLOCKER	1
31	NNC-05-2090_3500	Tsoi:U	SLC6A12	GAT INHIBITOR; GABA UPTAKE INHIBITOR	1
32	NORCYCLOBENZAPRINE_15601	Tirosh:AP2		SEROTONIN RECEPTOR ANTAGONIST; ADRENERGIC RECEPTOR AGONIST	1
33	NTNCB_3515	Rambow:NCSC; Tsoi:U	NPY5R	NEUROPEPTIDE RECEPTOR ANTAGONIST	1
34	PD-173074_7244	Tsoi:U	PDGFRA; FGFR1; FLT4; FLT1; KDR; PDGFRB; FGFR3; FGFR2; FGFR4	VEGFR INHIBITOR; FGFR INHIBITOR	1
35	R-96544_3526	Tirosh:AP2	HTR2A	SEROTONIN RECEPTOR ANTAGONIST	1
36	RS-17053_17367	Tsoi:U	ADRA1A; ADRA1D	ADRENERGIC RECEPTOR ANTAGONIST	1
37	SALMETEROL_6647	Tsoi:U	ADRB2	ADRENERGIC RECEPTOR AGONIST	1
38	STF-62247_18454	Tsoi:U		AUTOPHAGY INDUCER	1
39	TAMOXIFEN_20656	Tsoi:U	PRKCG; PRKCQ; EBP; PRKCE; PRKCI; GPER1; PRKCA; ESR2; ESR1; PRKCB; PRKCD; PRKCZ	ESTROGEN RECEPTOR ANTAGONIST; SELECTIVE ESTROGEN RECEPTOR MODULATOR (SERM)	1
40	TIPIFARNIB-P2_6058	TCGA:invasive			1
41	W-9_2521	TCGA:invasive			1
42	ZM-447439_1440	Rambow:invasive; Tsoi:U	AURKB; AURKA	AURORA KINASE INHIBITOR	1
43	ZUCLOPENTHIXOL_20697	Tirosh:AP2	ADRA1A; DRD1; HTR2A; HRH1; DRD5; DRD2; ADRA2A	DOPAMINE RECEPTOR ANTAGONIST	1
44	ANDROSTENOL_1836	Tirosh:AP2			2
45	CARBIDOPA_20828	Tirosh:AP1	DDC	AROMATIC L-AMINO ACID DECARBOXYLASE INHIBITOR	2
46	CI-966_2797	Rambow:invasive	SLC6A1	GAT INHIBITOR	2
47	DICOUMAROL_18057	Tirosh:AP2	VKORC1; CRYZ; NQO1	NADPH INHIBITOR	2
48	ENROFLOXACIN_2696	Tirosh:AP1		BACTERIAL DNA GYRASE INHIBITOR	2
49	FASUDIL_2480	Tirosh:AP1	PKIA; PRKACA; ROCK1; ROCK2	RHO ASSOCIATED KINASE INHIBITOR	2
50	FLUTICASONE_3847	Rambow:invasive			2
51	GAMMA-LINOLENIC-ACID_3238	Tirosh:AP2	PTGS1; PTGS2	PROSTANOID RECEPTOR AGONIST; CYCLOOXYGENASE INHIBITOR	2
52	IKK-2-INHIBITOR_3070	Tsoi:N	IKBKB	SYK INHIBITOR; IKK INHIBITOR	2
53	LY-364947_2844	Tirosh:AP2; Tsoi:N	TGFBR1	TGF BETA RECEPTOR INHIBITOR	2
54	MEAD-ACID_3290	Tirosh:AP1			2
55	NIZATIDINE_20817	Tirosh:AP2	HRH2	HISTAMINE RECEPTOR ANTAGONIST	2
56	PHENYLBUTAZONE_914	Tirosh:AP1	PTGIS; PTGS1; PTGS2	CYCLOOXYGENASE INHIBITOR; PROSTANOID RECEPTOR ANTAGONIST	2
57	RACLOPRIDE_5784	Tirosh:AP1; Tsoi:T	DRD2; HTR1A; DRD3	DOPAMINE RECEPTOR ANTAGONIST	2
58	SB-221284_2834	Tirosh:AP2	HTR2A; HTR2B; HTR2C	SEROTONIN RECEPTOR ANTAGONIST	2
59	SKF-89976A_1377	Tirosh:AP1; Tsoi:M	SLC6A1	GABA UPTAKE INHIBITOR	2
60	ST-014366_815	Tirosh:AP2			2
61	SYK-INHIBITOR_1391	Tsoi:N			2
62	TANGERITIN_1393	Tsoi:N		CELL CYCLE INHIBITOR	2
63	TYRPHOSTIN-46_3301	Tirosh:AP2			2
64	U-46619_3287	Tirosh:AP2			2
65	1,2-DICHLOROBENZENE_3476	Rambow:invasive			3
66	AMCINONIDE_6373	TCGA:invasive	NR3C1; ANXA1	GLUCOCORTICOID RECEPTOR AGONIST	3
67	AMINOMETHYLTRANSFERASE_2413	Rambow:NCSC	NOS2	NITRIC OXIDE SYNTHASE INHIBITOR	3
68	BAS-09104376_6480	TCGA:invasive			3
69	CINALUKAST_3387	TCGA:invasive	CYSLTR1	LEUKOTRIENE RECEPTOR ANTAGONIST	3
70	DIOXANE_257	TCGA:invasive			3
71	KUC104502N_5494	TCGA:invasive			3
72	MDM2-INHIBITOR_1247	TCGA:invasive			3
73	MEDRYSONE_9274	TCGA:invasive	NR3C1	GLUCOCORTICOID RECEPTOR AGONIST	3
74	METHYL-2,5-DIHYDROXYCINNAMATE_18900	Rambow:invasive; TCGA:invasive			3
75	METHYL-EVERNINIC-ACID_78	Tirosh:AP2			3
76	N-(3-ACETAMIDOPHENYL)-3-CHLOROBENZAMIDE_2899	Rambow:invasive			3
77	ON-01910_12023	TCGA:invasive			3
78	ON-01910_20745	Rambow:MITFinterm_proliferative; TCGA:invasive			3
79	OXPRENOLOL_270	Rambow:invasive	ADRB1; ADRB2	ADRENERGIC RECEPTOR ANTAGONIST	3
80	PINDOLOL_6328	Rambow:invasive	HTR1B; ADRB2; HTR1A; HTR2A; ADRB1; HTR2B	ADRENERGIC RECEPTOR ANTAGONIST	3
81	RACEPHEDRINE_1333	Rambow:pigmented; Tsoi:U			3
82	ST-4042556_13612	TCGA:invasive			3
83	ST-4049616_6888	TCGA:invasive			3
84	VU-0447127-2_5559	TCGA:invasive			3
85	AMCINONIDE_13287	Rambow:NCSC; TCGA:invasive	NR3C1; ANXA1	GLUCOCORTICOID RECEPTOR AGONIST	4
86	CP-94253_11809	Tirosh:AP1	HTR1B	SEROTONIN RECEPTOR AGONIST	4
87	ETHAMBUTOL_7494	Tsoi:N		BACTERIAL CELL WALL SYNTHESIS INHIBITOR	4
88	FUSARIC-ACID_2471	Rambow:NCSC			4
89	HYOSCYAMINE_2773	Rambow:invasive	CHRM1; CHRM4; CHRM2; CHRM3	ACETYLCHOLINE RECEPTOR ANTAGONIST	4
90	KM-03439_1699	TCGA:invasive			4
91	METHIAZOLE_847	Tirosh:AP2		ANTHELMINTIC AGENT	4
92	MINOXIDIL_722	TCGA:invasive	KCNJ10; KCNJ1; ABCC9; KCNJ8; KCNJ11; PTGS1	KATP ACTIVATOR; VASODILATOR; KIR6 CHANNEL (KATP) ACTIVATOR	4
93	ORANTINIB_19256	Rambow:NCSC	AURKA; AURKB; FGFR2; PDGFRB; PDGFRA; FGFR1; KDR; EGFR	VEGFR INHIBITOR; FGFR INHIBITOR; PDGFR TYROSINE KINASE RECEPTOR INHIBITOR	4
94	OXYBENZONE_15035	Rambow:invasive	LIPE	LIPASE INHIBITOR	4
95	PROPRANOLOL_20718	Tirosh:AP1		ADRENERGIC RECEPTOR ANTAGONIST	4
96	PROPRANOLOL_6358	Tirosh:AP1; Tsoi:M		ADRENERGIC RECEPTOR ANTAGONIST	4
97	S-206352_3071	Tirosh:AP1; Rambow:NCSC			4
98	SCH-23390_6470	Tirosh:AP1; Rambow:NCSC	KCNJ4; DRD1; KCNJ6; DRD5; HTR2C	DOPAMINE RECEPTOR ANTAGONIST	4
99	SITAGLIPTIN_1374	Rambow:invasive; Tsoi:N; TCGA:invasive	DPP4	DIPEPTIDYL PEPTIDASE INHIBITOR	4
100	TG100-115_2369	Rambow:NCSC; TCGA:invasive	PIK3CB; PIK3CA; PIK3CG; PIK3CD	PI3K INHIBITOR	4
101	VU-0405172-2_5605	TCGA:invasive			4
102	APICIDIN_15785	Tsoi:U			5
103	APICIDIN_20794	Tsoi:U			5
104	HC-TOXIN_7385	Rambow:invasive; Tsoi:U			5
105	LY-303511_73	Tirosh:AP2; TCGA:invasive	BRD3; BRD4; BRD2	CASEIN KINASE INHIBITOR; PI3K INHIBITOR; MTOR INHIBITOR	5
106	NCH-51_20412	Tsoi:U			5
107	PANOBINOSTAT_6776	Rambow:invasive; Tsoi:U	HDAC1; HDAC3; HDAC2; HDAC9; HDAC4; HDAC7; HDAC6; HDAC8	HDAC INHIBITOR	5
108	PHA-793887_7135	Tsoi:U	CDK1; CDK9; CDK4; CDK2; CDK5; CDK7	CDK INHIBITOR	5
109	SCRIPTAID_10388	Tsoi:U	HDAC4; HDAC7; HDAC8; HDAC1; HDAC5; HDAC9; HDAC6; HDAC3; HDAC2	HDAC INHIBITOR	5
110	SINENSETIN_1373	Tirosh:AP2; Tsoi:N; TCGA:invasive			5
111	SYK-INHIBITOR_7099	Tsoi:U			5
112	THM-I-94_9157	Tsoi:U; TCGA:invasive			5
113	TRICHOSTATIN-A_20575	Tsoi:U	HDAC7; HDAC1; HDAC9; HDAC10; HDAC2; HDAC6; HDAC5; HDAC3; HDAC4; HDAC8	HDAC INHIBITOR	5
114	TRICHOSTATIN-A_6102	Rambow:invasive; Tsoi:U	HDAC7; HDAC1; HDAC9; HDAC10; HDAC2; HDAC6; HDAC5; HDAC3; HDAC4; HDAC8	HDAC INHIBITOR	5
115	TRICHOSTATIN-A_6673	Tsoi:U	HDAC7; HDAC1; HDAC9; HDAC10; HDAC2; HDAC6; HDAC5; HDAC3; HDAC4; HDAC8	HDAC INHIBITOR	5
116	TUBASTATIN-A_6760	Tirosh:AP2	HDAC6	HDAC INHIBITOR	5
117	VU-0415556-1_5437	Rambow:invasive			5
118	Y-39983_7111	Tirosh:AP1	ROCK2; ROCK1	RHO ASSOCIATED KINASE INHIBITOR	5
119	ACTARIT_11767	Rambow:invasive		INTERLEUKIN RECEPTOR AGONIST	6
120	CEFATRIZINE_20340	Tirosh:AP1			6
121	COUMARIN_729	Tirosh:AP2; Tsoi:N	CA9; CA2; CA12; CA1; CA4; CA14; CA6; CYP2A6	VITAMIN K ANTAGONIST	6
122	DEFERIPRONE_690	Tirosh:AP1	UGT1A6	CHELATING AGENT	6
123	DESOXYPEGANINE_755	Tirosh:AP2	ACHE	MONOAMINE OXIDASE INHIBITOR; ACETYLCHOLINESTERASE INHIBITOR	6
124	ESMOLOL_2130	Tirosh:AP1	ADRB1	ADRENERGIC RECEPTOR ANTAGONIST	6
125	FELBAMATE_20152	Tirosh:AP1	GRIN2A; GRIN2C; GRIN3A; GRIN2D; GRIN1; GRIN2B; GRIN3B	GLUTAMATE RECEPTOR ANTAGONIST	6
126	IDEBENONE_2488	Tirosh:AP1; Tsoi:M; TCGA:prolif.immune.invasive		CALCIUM CHANNEL MODULATOR	6
127	MRS-1754_3398	Tsoi:N			6
128	N-ARACHIDONYL-GABA_4323	Tirosh:AP1			6
129	OLANZAPINE_1286	Tirosh:AP1; TCGA:prolif.immune.invasive	HTR1D; HRH4; DRD1; HTR6; HTR7; HTR5A; ADRA2C; GABRQ; ADRB2; CHRM5; GABRP; HTR3A; GABRD; HRH2; HTR2A; GABRA2; GABRA1; HTR1A; ADRA1A; DRD5; GABRA3; ADRA1B; ADRB1; GABRG1; HTR1F; ADRA2A; HTR2C; HRH1; CHRM1; GABRE; GABRA4; GABRG3; GABRB2; DRD4; CHRM2; HTR1E; GABRA5; DRD2; GABRA6; GABRG2; GABRB1; HTR1B; CHRM3; ADRB3; HTR2B; DRD3; ADRA2B; GABRB3; CHRM4	DOPAMINE RECEPTOR ANTAGONIST; SEROTONIN RECEPTOR ANTAGONIST	6
130	PIOGLITAZONE_6698	Tirosh:AP1; Rambow:invasive	TRPM3; PPARG	PPAR RECEPTOR AGONIST; INSULIN SENSITIZER	6
131	SIBUTRAMINE_1371	Rambow:invasive	SLC6A4; SLC6A3; SLC6A2	SEROTONIN REUPTAKE INHIBITOR	6
132	TOPIRAMATE_3266	Tirosh:AP1; Rambow:invasive	GABRG2; SCN8A; GRIA4; GABRB1; GABRG1; SCN11A; GRIA2; SCN7A; GABRB2; GABRA2; SCN10A; CA1; GABRA3; SCN9A; GABRA5; GRIK5; CA2; GRIA1; GABRA1; GABRQ; SCN1A; GRIK1; GABRA6; GABRE; GRIK4; SCN4A; GABRB3; GRIK2; GRIA3; CA4; CA12; GRIK3; SCN5A; GABRA4; GABRG3; GABRD; GABRP; SCN3A; CA7; SCN2A	CARBONIC ANHYDRASE INHIBITOR; KAINATE RECEPTOR ANTAGONIST; GLUTAMATE RECEPTOR ANTAGONIST	6
133	XAMOTEROL_20325	Tirosh:AP1	ADRB1	ADRENERGIC RECEPTOR AGONIST	6
134	ZAFIRLUKAST_2581	Rambow:invasive	CYSLTR1; CYSLTR2	LEUKOTRIENE RECEPTOR ANTAGONIST	6
135	ZOLPIDEM_7044	Tirosh:AP1	GABRA3; GABRA2; GABRA1	BENZODIAZEPINE RECEPTOR AGONIST	6
136	1-PHENYLBIGUANIDE_481	Tirosh:AP2	HTR3B; HTR3A	SEROTONIN RECEPTOR AGONIST	7
137	AG-490_3319	Tirosh:AP2	JAK3; EGFR; JAK2	ERBB2 INHIBITOR; EGFR INHIBITOR; JAK INHIBITOR	7
138	BACCATIN-III_5747	Tirosh:AP2; Rambow:pigmented			7
139	BRL-15572_7413	Tirosh:AP2	HTR6; HTR2C; HTR1F; HTR2A; HTR2B; HTR1B; HTR1E; HTR1D; HTR1A	SEROTONIN RECEPTOR ANTAGONIST	7
140	CGP-20712_7360	Tirosh:AP2			7
141	DESIPRAMINE_6598	Tsoi:U	ADRA1A; ADRA2A; ADRA2C; ADRA1D; HTR1A; SLC6A2; CHRM5; ADRA2B; ADRB2; CHRM4; HTR2A; DRD2; CHRM1; SLC6A4; CHRM3; CHRM2; HTR2C; ADRA1B; HRH1; ADRB1; SMPD1	TRICYCLIC ANTIDEPRESSANT	7
142	ERYTHROMYCIN_15657	Tirosh:AP2	MLNR	NFKB PATHWAY INHIBITOR	7
143	FAMCICLOVIR_7045	Tirosh:AP2		DNA POLYMERASE INHIBITOR	7
144	HEMADO_3186	TCGA:invasive	ADORA2A; ADORA3; ADORA1; ADORA2B		7
145	L-694247_2760	Tsoi:U	HTR1A; HTR1B; HTR1D	SEROTONIN RECEPTOR AGONIST	7
146	L-755507_6746	Tirosh:AP2	ADRB1; ADRB2; ADRB3	ADRENERGIC RECEPTOR AGONIST	7
147	NAN-190_2531	Tirosh:AP2; TCGA:prolif	HTR1A; HTR1F; ADRA1B; ADRA1D; ADRA1A	SEROTONIN RECEPTOR AGONIST	7
148	PROSTAGLANDIN-E1_493	Tirosh:AP2			7
149	THIOPERAMIDE_3442	Tirosh:AP2	HRH4; HRH3	HISTAMINE RECEPTOR ANTAGONIST	7
150	TOREMIFENE_7088	Tsoi:U	ESR1	ESTROGEN RECEPTOR ANTAGONIST; SELECTIVE ESTROGEN RECEPTOR MODULATOR (SERM)	7
151	UB-165_3219	Tirosh:AP2	CHRNA3; CHRNB2; CHRNA4	ACETYLCHOLINE RECEPTOR AGONIST	7
152	ZOLANTIDINE_2711	Tsoi:U		HISTAMINE RECEPTOR ANTAGONIST	7
153	BUCLADESINE_96	Rambow:NCSC; Tsoi:N	PRKACA	ADENOSINE RECEPTOR AGONIST; CAMP STIMULANT	8
154	CEFDINIR_7996	Rambow:NCSC	MPO	BACTERIAL CELL WALL SYNTHESIS INHIBITOR	8
155	CEFSULODIN_17905	Tirosh:AP2; Rambow:invasive		BACTERIAL CELL WALL SYNTHESIS INHIBITOR	8
156	DIMAPRIT_10516	Rambow:invasive; Tsoi:U	HRH2; HRH3; HRH4	HISTAMINE RECEPTOR AGONIST	8
157	ESEROLINE_17298	Rambow:invasive			8
158	FLUCLOXACILLIN_93	Rambow:NCSC		BACTERIAL CELL WALL SYNTHESIS INHIBITOR	8
159	ISOSORBIDE_18054	Tirosh:AP1; Tsoi:M		NITRIC OXIDE STIMULANT	8
160	LATAMOXEF_12726	Tirosh:AP2; Rambow:invasive		BACTERIAL CELL WALL SYNTHESIS INHIBITOR	8
161	LEVISOPRENALINE_12246	Rambow:invasive; Tsoi:U			8
162	LEVOPROPOXYPHENE_7419	Tirosh:AP2	OPRM1; OPRD1; OPRK1	ANTITUSSIVE	8
163	NOMEGESTROL_16695	TCGA:invasive			8
164	OLOPATADINE_12219	Rambow:invasive; Tsoi:U	S100A2; S100A1; HRH1; S100A13; S100A12; S100B	HISTAMINE RECEPTOR ANTAGONIST	8
165	PENICILLIN_13722	Tirosh:AP2			8
166	PIVMECILLINAM_14531	TCGA:invasive		BACTERIAL CELL WALL SYNTHESIS INHIBITOR	8
167	PRAVASTATIN_10798	TCGA:invasive	HMGCR; SLCO1B1	HMGCR INHIBITOR	8
168	PRONETALOL_5738	Rambow:invasive			8
169	DM-163_5631	TCGA:invasive			9
170	IB-MECA_3538	TCGA:invasive	ADORA3; ADORA2B; ADORA1; ADORA2A	ADENOSINE RECEPTOR AGONIST	9
171	KU-C103874_333	Tirosh:AP1; TCGA:prolif.immune.invasive			9
172	KU-C103875_3099	Tirosh:AP1			9
173	KU-C103881_980	Tirosh:AP1; Rambow:NCSC			9
174	KU-C104126N_5402	Tirosh:AP1			9
175	KU-C104139_3136	Tirosh:AP1; Rambow:NCSC			9
176	LATREPIRDINE_2794	Tirosh:AP1; Tsoi:M	HTR6; HRH1	GLUTAMATE RECEPTOR ANTAGONIST	9
177	LYSYLPHENYLALANYL-TYROSINE_13576	Rambow:NCSC; TCGA:prolif.immune.invasive			9
178	ORTHOTHYMOTINIC-ACID_36	Rambow:NCSC			9
179	RHODOMYRTOXIN_1343	Tsoi:U			9
180	RO-19-4605_17867	Tirosh:AP1; TCGA:prolif.immune.invasive	GABRA3; GABRA5; GABRA1; GABRA2		9
181	S-14506_1357	TCGA:invasive	HTR1A	SEROTONIN RECEPTOR AGONIST	9
182	TROPANYL-3,5-DIMETHYLBENZOATE_7525	Tirosh:AP1; TCGA:prolif.immune.invasive	HTR3A; HTR3B	SEROTONIN RECEPTOR ANTAGONIST	9
183	VU-0415011_5385	Tirosh:AP2			9
184	VU-0420363-1_5432	TCGA:invasive			9
185	ARC-239_2864	Tsoi:U	ADRA2B; ADRA2C; ADRA2A	ADRENERGIC RECEPTOR ANTAGONIST	10
186	ASCORBYL-PALMITATE_6865	Tirosh:AP1; Rambow:invasive; TCGA:invasive			10
187	ATOVAQUONE_3843	Rambow:invasive	DHODH	MITOCHONDRIAL ELECTRON TRANSPORT INHIBITOR	10
188	BOSENTAN_1084	TCGA:invasive	EDNRB; EDNRA	ENDOTHELIN RECEPTOR ANTAGONIST	10
189	FLUMAZENIL_20113	TCGA:invasive	GABRB1; GABRG3; GABRD; GABRE; GABRG2; GABRB3; GABRA3; GABRA6; GABRB2; GABRA2; GABRQ; GABRA5; GABRA1; GABRP; GABRG1; GABRA4	BENZODIAZEPINE RECEPTOR ANTAGONIST	10
190	ISOGEDUNIN_3429	Rambow:NCSC			10
191	METHYL-FASUDIL_5658	Tirosh:AP1; Tsoi:U			10
192	METHYLTYRAMINE_2188	Tirosh:AP1			10
193	MW-STK33-97_5668	Tsoi:M; TCGA:invasive			10
194	NOREPINEPHRINE_20451	Tsoi:U	ADRA1A; PAH; ADRB2; ADRA2B; ADRA1D; SLC18A1; ADRA2A; SLC18A2; ADRA2C; ADRB3; ADRA1B; ADRB1	ADRENERGIC RECEPTOR AGONIST	10
195	NOREPINEPHRINE_2211	Rambow:invasive; Tsoi:U	ADRA1A; PAH; ADRB2; ADRA2B; ADRA1D; SLC18A1; ADRA2A; SLC18A2; ADRA2C; ADRB3; ADRA1B; ADRB1	ADRENERGIC RECEPTOR AGONIST	10
196	NS-3694_3517	Rambow:NCSC; Tsoi:M			10
197	ST-4029010_20209	Rambow:NCSC; Tsoi:U			10
198	TETRABENAZINE_19747	TCGA:invasive	SLC18A1; DRD2; SLC18A2	VESICULAR MONOAMINE TRANSPORTER INHIBITOR	10
199	TUL-XXI039_5659	Rambow:NCSC; Tsoi:N; TCGA:invasive			10
200	TUL_XX087_5661	Tsoi:N			10
201	BROAD-SAI-595_6947	Tsoi:N			11
202	CHOLIC-ACID_13019	Rambow:NCSC	COX7A1; COX7B; COX6A2; MT-CO2; PLA2G1B; COX5A; MT-CO3; CES1; COX5B; COX6B1; FABP6; FECH; ADH1C; COX4I1; ESRRG; GPBAR1; COX7C; COX8A; COX6C; MT-CO1	BILE ACID	11
203	CYCLOPENTENE_20043	Rambow:invasive			11
204	DAC-004_16904	Tsoi:N			11
205	ENALAPRIL_20761	Rambow:invasive; Tsoi:N; TCGA:invasive	ACE	ANGIOTENSIN CONVERTING ENZYME INHIBITOR	11
206	FENPIVERINIUM_794	Rambow:invasive			11
207	FINASTERIDE_700	Tirosh:AP2	SRD5A2; AKR1D1; SRD5A1	5 ALPHA REDUCTASE INHIBITOR	11
208	GOSSYPIN_79	Tsoi:N			11
209	JAS07-001_3468	Tirosh:AP2; Tsoi:U			11
210	LOTEPREDNOL_12610	Rambow:NCSC	NR3C1	GLUCOCORTICOID RECEPTOR AGONIST; PHOSPHOLIPASE INHIBITOR	11
211	MDL-73005EF_76	Tsoi:U; TCGA:prolif.immune.invasive	HTR1A	SEROTONIN RECEPTOR ANTAGONIST	11
212	MYRICETIN_7030	Rambow:NCSC	PIK3CG	ANDROGEN RECEPTOR AGONIST; CYTOCHROME P450 INHIBITOR	11
213	PEMOLINE_7513	Tirosh:AP2; Rambow:invasive			11
214	PT-630_5740	Rambow:invasive; Tsoi:U			11
215	SJ-172550_2055	Tsoi:U; TCGA:prolif.immune.invasive			11
216	TRIPROLIDINE_2901	Tirosh:AP1; Tsoi:M; TCGA:prolif.keratin	HRH1	HISTAMINE RECEPTOR ANTAGONIST	11
217	APICIDIN_6388	TCGA:invasive			12
218	BG-1004_13651	Rambow:NCSC			12
219	BG-1005_11949	TCGA:invasive			12
220	BG-1006_12772	TCGA:invasive			12
221	BG-1008_7417	Rambow:NCSC; TCGA:invasive			12
222	BG-1025_13525	Rambow:NCSC			12
223	BG-1027_20011	Rambow:invasive; TCGA:invasive			12
224	BG-1028_18488	TCGA:invasive			12
225	BG-1029_11453	Rambow:NCSC; TCGA:invasive			12
226	BG-1030_18746	Rambow:NCSC			12
227	CCT036477_547	Rambow:NCSC			12
228	FLUORO-SAHA_19966	Rambow:NCSC; TCGA:invasive			12
229	OXAMFLATIN_9347	Rambow:invasive; TCGA:invasive			12
230	P-AZIDO-PE-TFMPP_2221	Rambow:NCSC			12
231	CDK1-5-INHIBITOR_18793	Rambow:invasive	CDK5; CDK1; GSK3B	CDK INHIBITOR; GLYCOGEN SYNTHASE KINASE INHIBITOR	13
232	CHIR-99021_17376	Rambow:invasive; Tsoi:N; TCGA:prolif.immune.invasive	MAPK1; CDK1; GSK3A; GSK3B	GLYCOGEN SYNTHASE KINASE INHIBITOR	13
233	CHIR-99021_20826	Rambow:invasive; Tsoi:N; TCGA:prolif.immune.invasive	MAPK1; CDK1; GSK3A; GSK3B	GLYCOGEN SYNTHASE KINASE INHIBITOR	13
234	CHIR-99021_6857	Tirosh:AP1; Rambow:invasive	MAPK1; CDK1; GSK3A; GSK3B	GLYCOGEN SYNTHASE KINASE INHIBITOR	13
235	ENZASTAURIN_7192	Tirosh:AP2; Tsoi:U; TCGA:invasive	GSK3B; PRKCB; PRKCG; PRKCD; PRKCA; AKT1	PKC INHIBITOR	13
236	GSK-3-INHIBITOR-II_1222	Tirosh:AP1; TCGA:prolif.keratin			13
237	GSK-3-INHIBITOR-IX_6788	Tirosh:AP1	GSK3A; GSK3B	LIPOXYGENASE INHIBITOR; GLYCOGEN SYNTHASE KINASE INHIBITOR	13
238	INDIRUBIN_14411	Tirosh:AP1	GSK3A; CDK5; CDK1	GLYCOGEN SYNTHASE KINASE INHIBITOR; CDK INHIBITOR	13
239	MBCQ_3414	Tirosh:AP1			13
240	PKCBETA-INHIBITOR_6221	Tirosh:AP1; Tsoi:N			13
241	RHO-KINASE-INHIBITOR-III[ROCKOUT]_6916	Tsoi:N; TCGA:prolif.keratin			13
242	RU-24969_1356	Tirosh:AP1; Rambow:invasive	HTR1A; HTR2B; HTR1B; HTR1D; HTR5A; HTR2A; HTR2C; HTR6	SEROTONIN RECEPTOR AGONIST	13
243	SB-216763_7120	Tirosh:AP1; TCGA:prolif.immune.invasive	CCNA2; GSK3B; CDK2; GSK3A	GLYCOGEN SYNTHASE KINASE INHIBITOR	13
244	THZ-2-98-01_20650	Tirosh:AP1			13
245	AMLODIPINE_2423	Rambow:NCSC	CACNA1S; CACNB2; CACNB1; CACNA2D3; CACNA1F; SMPD1; CACNA2D1; CACNA1C; CA1; CACNA1D; CACNA1B	CALCIUM CHANNEL BLOCKER	14
246	BIBU-1361_13825	Tsoi:U; TCGA:invasive	EGFR	EGFR INHIBITOR	14
247	DESMETHYLCLOZAPINE_1270	Rambow:NCSC	HTR2C	ACETYLCHOLINE RECEPTOR AGONIST	14
248	KETOCONAZOLE_20734	TCGA:invasive	AR; KCNA10; CYP19A1; CYP21A2	STEROL DEMETHYLASE INHIBITOR	14
249	KETOCONAZOLE_7502	TCGA:invasive	AR; KCNA10; CYP19A1; CYP21A2	STEROL DEMETHYLASE INHIBITOR	14
250	NICERGOLINE_17361	Tirosh:AP2; Rambow:invasive	ADRA1A	ADRENERGIC RECEPTOR ANTAGONIST	14
251	RESERPINE_20760	Tsoi:U	SLC18A2; SLC18A1	VESICULAR MONOAMINE TRANSPORTER INHIBITOR	14
252	RESERPINE_2585	TCGA:invasive	SLC18A2; SLC18A1	VESICULAR MONOAMINE TRANSPORTER INHIBITOR	14
253	SERTRALINE_169	Tsoi:U	SLC6A3; SLC6A4	SEROTONIN RECEPTOR ANTAGONIST	14
254	SERTRALINE_20785	Tsoi:U	SLC6A3; SLC6A4	SEROTONIN RECEPTOR ANTAGONIST	14
255	SR-59230A_3285	Tirosh:AP2	ADRB2; ADRB1; ADRB3	ADRENERGIC RECEPTOR ANTAGONIST	14
256	ST-4034902_6301	TCGA:invasive			14
257	TAMOXIFEN_3123	Tsoi:U	PRKCG; PRKCQ; EBP; PRKCE; PRKCI; GPER1; PRKCA; ESR2; ESR1; PRKCB; PRKCD; PRKCZ	ESTROGEN RECEPTOR ANTAGONIST; SELECTIVE ESTROGEN RECEPTOR MODULATOR (SERM)	14
258	WISKOSTATIN_3064	Tirosh:AP2; Rambow:invasive; Tsoi:U			14
259	ALFADOLONE_20709	Tsoi:N; TCGA:invasive			15
260	BETA-CCP_2742	Rambow:invasive			15
261	BMS-182874_14734	Tirosh:AP1; Rambow:NCSC; TCGA:prolif.keratin	EDNRA	ENDOTHELIN RECEPTOR ANTAGONIST	15
262	CANDESARTAN_7197	Tsoi:M; TCGA:invasive	AGTR1	ANGIOTENSIN RECEPTOR ANTAGONIST	15
263	CAY-10415_2033	Rambow:invasive			15
264	CGP-55845_7545	Rambow:NCSC	KCTD16; KCTD12; GABBR2; GABBR1; KCTD8	GABA RECEPTOR ANTAGONIST	15
265	ETAMIVAN_1158	Rambow:NCSC; Tsoi:N; TCGA:invasive			15
266	FENOTEROL_6327	Rambow:invasive	ADRB2; ADRB1; ADRB3	ADRENERGIC RECEPTOR AGONIST	15
267	GUAIACOL_19829	Tsoi:N	CA2	LOCAL ANESTHETIC	15
268	METHYLATROPINE_20405	Rambow:invasive			15
269	TICARCILLIN_6322	Rambow:NCSC		LACTAMASE INHIBITOR	15
270	TUBACIN_20079	Rambow:invasive			15
271	VEGF-RECEPTOR-2-KINASE-INHIBITOR-IV_185	Tirosh:AP2; Tsoi:M			15
272	CARBINOXAMINE_7355	Rambow:invasive	HRH1	HISTAMINE RECEPTOR ANTAGONIST	16
273	DILOXANIDE_1146	Tirosh:AP2		PROTEIN SYNTHESIS INHIBITOR	16
274	ENTACAPONE_3241	Tirosh:AP2; Tsoi:U	COMT	CATECHOL O METHYLTRANSFERASE INHIBITOR	16
275	ERYTHROMYCIN_927	Rambow:NCSC	MLNR	NFKB PATHWAY INHIBITOR	16
276	FLUNARIZINE_6952	Rambow:NCSC	CACNA1I; CACNA1H; CALM1; HRH1; CACNA1G	CALCIUM CHANNEL BLOCKER	16
277	LABETALOL_20572	Tsoi:U	ADRA1A; ADRA1B; ADRA1D; ADRB1; ADRB2	ADRENERGIC RECEPTOR ANTAGONIST	16
278	LABETALOL_6654	Tsoi:U	ADRA1A; ADRA1B; ADRA1D; ADRB1; ADRB2	ADRENERGIC RECEPTOR ANTAGONIST	16
279	LUPANINE_6745	Tsoi:U	INS	SODIUM CHANNEL BLOCKER	16
280	PRAVASTATIN_20417	TCGA:invasive	HMGCR; SLCO1B1	HMGCR INHIBITOR	16
281	PROPANTHELINE_719	Rambow:NCSC	CHRM3; CHRM2; CHRM1; CHRM4	ACETYLCHOLINE RECEPTOR ANTAGONIST	16
282	PROSTAGLANDIN-B2_3237	Tirosh:AP1; Rambow:NCSC			16
283	YL-57_2398	Tsoi:U; TCGA:invasive			16
284	BETAMETHASONE_6649	TCGA:invasive	NR3C1	GLUCOCORTICOID RECEPTOR AGONIST	17
285	BUDESONIDE_2435	Tsoi:N; TCGA:invasive	NR3C1	GLUCOCORTICOID RECEPTOR AGONIST	17
286	CARBOFURAN_14360	Rambow:invasive			17
287	DEXAMETHASONE_6748	Tsoi:U	NR3C2; NR3C1; NOS2; NR0B1; ANXA1	GLUCOCORTICOID RECEPTOR AGONIST	17
288	FEXARAMINE_3296	TCGA:invasive	NR1H4	FXR AGONIST	17
289	FLUTICASONE_15479	Rambow:invasive			17
290	HYDROCORTISONE_1204	Tsoi:N		GLUCOCORTICOID RECEPTOR AGONIST	17
291	NAFTIDROFURYL_7465	TCGA:invasive		ADRENERGIC RECEPTOR ANTAGONIST	17
292	RIMEXOLONE_20731	Tsoi:U	NR3C1; SERPINA6	GLUCOCORTICOID RECEPTOR AGONIST	17
293	VALYLTRYPTOPHAN_2780	Rambow:invasive			17
294	AFATINIB_20797	Rambow:MITFinterm_proliferative; Tsoi:U	EGFR; ERBB2; ERBB4	EGFR INHIBITOR	18
295	FR-180204_6506	Tsoi:N	MAPK1; MAPK3	MAP KINASE INHIBITOR	18
296	GSK-1904529A_6787	Rambow:invasive	IGF1R; INSR	IGF-1 INHIBITOR	18
297	MGCD-265_7108	Rambow:invasive	MET; AXL	VEGFR INHIBITOR	18
298	OPIPRAMOL_13112	Tirosh:AP2		SIGMA RECEPTOR AGONIST	18
299	RONDUAL-KINASE-INHIBITOR_6954	Rambow:invasive			18
300	SB-525334_7005	Rambow:invasive; Tsoi:U	TGFBR1	TGF BETA RECEPTOR INHIBITOR	18
301	SGX523_6896	Rambow:NCSC	MET	HEPATOCYTE GROWTH FACTOR RECEPTOR INHIBITOR	18
302	VELIPARIB_6701	Rambow:invasive	PARP1; PARP2	PARP INHIBITOR	18
303	YM-201636_7069	Tsoi:N		PI3K INHIBITOR	18
304	BENFLUOREX_2429	Rambow:invasive	HMGCR	GLUCONEOGENESIS INHIBITOR	19
305	BRL-50481_18319	Rambow:invasive	PDE7A; PDE7B	PHOSPHODIESTERASE INHIBITOR	19
306	CO-101244_14633	Tsoi:N	GRIN2B	IONOTROPIC GLUTAMATE RECEPTOR ANTAGONIST	19
307	DILAZEP_7071	Tirosh:AP2	SLC29A1	ADENOSINE REUPTAKE INHIBITOR	19
308	INHIBITOR-BEC_6010	Tsoi:U			19
309	JNJ-26854165_18268	Tsoi:U			19
310	MW-STK33-2A_6958	Tirosh:AP2; TCGA:invasive			19
311	PENTOXYVERINE_1297	Rambow:NCSC; Tsoi:U; TCGA:invasive			19
312	PIROXICAM_6713	Tirosh:AP1	PTGS2; PTGS1	CYCLOOXYGENASE INHIBITOR	19
313	TYRPHOSTIN-AG-1295_6567	TCGA:invasive			19
314	BG-STK33-03_5662	Tsoi:U			20
315	BG-STK33-55_5673	Rambow:NCSC; Tsoi:U; TCGA:invasive			20
316	BG-STK33-59_5669	Tirosh:AP2; Tsoi:M; TCGA:invasive			20
317	ETHINYLESTRADIOL_18933	Tirosh:AP2; TCGA:prolif.keratin			20
318	MW-STK33-100_5674	Tsoi:M; TCGA:invasive			20
319	MW-STK33-2B_5675	Tsoi:M; TCGA:invasive			20
320	TUL-XX023_5660	Tsoi:U; TCGA:invasive			20
321	TUL_XIX002_5664	Tsoi:U; TCGA:invasive			20
322	TUL_XIX003_5666	Rambow:invasive; Tsoi:U; TCGA:prolif.keratin			20
323	TUL_XXI035_5672	Tsoi:U; TCGA:invasive			20
324	ARG-CSC-81_278	TCGA:invasive			21
325	ASSINEX_D328_842	TCGA:invasive			21
326	ENALAPRIL_13203	Tsoi:U; TCGA:invasive	ACE	ANGIOTENSIN CONVERTING ENZYME INHIBITOR	21
327	FLUDROXYCORTIDE_7408	Rambow:invasive	NR3C1; SERPINA6	GLUCOCORTICOID RECEPTOR AGONIST	21
328	HYDROCORTISONE_1918	TCGA:invasive		GLUCOCORTICOID RECEPTOR AGONIST	21
329	L-ERYTHRO-MAPP_3409	Rambow:invasive			21
330	LOMATIN_2861	TCGA:invasive			21
331	MK-212_2728	TCGA:invasive			21
332	PCO-400_2758	TCGA:invasive	KCNJ8	POTASSIUM CHANNEL ACTIVATOR	21
333	SB-203186_1361	TCGA:invasive	HTR4	SEROTONIN RECEPTOR ANTAGONIST	21
334	ATORVASTATIN_20690	Rambow:MITFinterm_proliferative; Tsoi:U	AHR; DPP4; HMGCR	HMGCR INHIBITOR	22
335	ATORVASTATIN_7519	Tsoi:U	AHR; DPP4; HMGCR	HMGCR INHIBITOR	22
336	BW-B70C_20498	Tsoi:U	ALOX5	LIPOXYGENASE INHIBITOR	22
337	DANUSERTIB_8578	Tsoi:U	AURKA; FGFR1; NTRK1; RET; AURKB; SLK; AURKC	GROWTH FACTOR RECEPTOR INHIBITOR; AURORA KINASE INHIBITOR	22
338	GESTRINONE_2132	Tsoi:U; TCGA:prolif.keratin	AR; ESR1; PGR	PROGESTERONE RECEPTOR ANTAGONIST	22
339	RILMENIDINE_14187	Tsoi:U	ADRA2A	ADRENERGIC RECEPTOR AGONIST; IMIDAZOLINE RECEPTOR AGONIST	22
340	SERTACONAZOLE_6755	TCGA:invasive		STEROL DEMETHYLASE INHIBITOR	22
341	SIMVASTATIN_3216	Tsoi:U	ITGB2; HMGCR	HMGCR INHIBITOR	22
342	WZ-3146_16918	Tsoi:U	EGFR	EGFR INHIBITOR	22
343	AVRAINVILLAMIDE-ANALOG-3_12557	Tirosh:AP2			23
344	DIETHYLSTILBESTROL_7035	Tirosh:AP2; Rambow:invasive	ESR1; ESRRB; ESRRG; ESR2	ESTROGEN RECEPTOR AGONIST	23
345	EQUILIN_1149	Tirosh:AP2; Tsoi:N	HSD17B1	ESTROGEN RECEPTOR AGONIST	23
346	ESTRADIOL_20521	Rambow:NCSC	NR1I2; KCNMA1; ESR2; GPER1; ESR1	ESTROGEN RECEPTOR AGONIST	23
347	ESTRADIOL_7287	Rambow:NCSC	NR1I2; KCNMA1; ESR2; GPER1; ESR1	ESTROGEN RECEPTOR AGONIST	23
348	ISONICOTINOHYDROXAMIC-ACID_14611	Rambow:invasive			23
349	MOXONIDINE_6164	Tirosh:AP1	ADRA2C; ADRA2B; ADRA2A	IMIDAZOLINE RECEPTOR AGONIST	23
350	PF-543_17744	Rambow:invasive			23
351	TOREMIFENE_7315	Rambow:invasive	ESR1	ESTROGEN RECEPTOR ANTAGONIST; SELECTIVE ESTROGEN RECEPTOR MODULATOR (SERM)	23
352	AFLATOXIN-B1_1033	Tirosh:AP2; Tsoi:N; TCGA:invasive			24
353	AMPICILLIN_4425	Tirosh:AP2		BACTERIAL CELL WALL SYNTHESIS INHIBITOR	24
354	ASCORBIC-ACID_20511	Tirosh:AP1	ALKBH2; P3H1; OGFOD2; PHYH; SLC23A2; P4HTM; PLOD3; EGLN3; KDM5D; TMLHE; SLC23A1; PAM; P3H2; PLOD2; P4HA1; ALKBH3; BBOX1; DBH; PLOD1; OGFOD1; P3H3; LCT; EGLN2; EGLN1	ANTIOXIDANT	24
355	BENZOIC-ACID_14343	Tirosh:AP1; Rambow:invasive; TCGA:prolif.immune.invasive	PRDX5; RAB9A; HRSP12; DAO	PLASTICIZERS AND MEDICINAL COMPOUNDS; PRECURSOR FOR FOOD PRESERVATIVES	24
356	DOPAMINE_19158	Tirosh:AP1; TCGA:prolif.immune.invasive	HTR1A; SLC6A3; HTR7; SLC6A2; DRD3; DRD4; SLC6A4; DRD1; DRD5; DRD2; DBH	DOPAMINE RECEPTOR AGONIST	24
357	GLUTAMYLDOPAMINE_2135	Rambow:invasive			24
358	N-NITROSODIETHYLAMINE_10650	Tirosh:AP1; TCGA:prolif.immune.invasive			24
359	NEROL_4152	Tirosh:AP1; Rambow:invasive			24
360	URETHANE_107	Tirosh:AP1		LOCAL ANESTHETIC	24
361	GOSERELIN_7449	Tirosh:AP1; TCGA:prolif.immune.invasive			25
362	I-212148_2150	Tirosh:AP1			25
363	JAS07-009_6056	Rambow:NCSC			25
364	NAPROXEN_15051	Tirosh:AP1	PTGS2; PTGS1	CYCLOOXYGENASE INHIBITOR	25
365	NAPROXEN_20742	Tirosh:AP1; Rambow:NCSC	PTGS2; PTGS1	CYCLOOXYGENASE INHIBITOR	25
366	NAPROXEN_2409	TCGA:invasive	PTGS2; PTGS1	CYCLOOXYGENASE INHIBITOR	25
367	NIACIN_20421	Tirosh:AP2; TCGA:prolif.keratin	DGAT2; QPRT; HCAR3; NNMT; HCAR2; HCAR1	VITAMIN B; NAD PRECURSOR WITH LIPID LOWERING EFFECTS	25
368	OMEPRAZOLE_6711	Tirosh:AP1	CLCN2; ATP4A	ATPASE INHIBITOR	25
369	PALONOSETRON_8713	Tsoi:U	HTR3A	SEROTONIN RECEPTOR ANTAGONIST	25
370	COBALT(II)-CHLORIDE_2049	Rambow:invasive			26
371	FLUOCINOLONE_2124	TCGA:invasive			26
372	ISOXSUPRINE_20459	Tirosh:AP1	ADRB2	ADRENERGIC RECEPTOR AGONIST	26
373	NADOLOL_20589	Rambow:invasive	ADRB3; ADRB2; ADRB1	ADRENERGIC RECEPTOR ANTAGONIST	26
374	NADOLOL_6740	Rambow:NCSC	ADRB3; ADRB2; ADRB1	ADRENERGIC RECEPTOR ANTAGONIST	26
375	ORCIPRENALINE_20548	Tirosh:AP1			26
376	ORCIPRENALINE_6298	Tirosh:AP1; TCGA:prolif.immune.invasive			26
377	SULFACETAMIDE_2564	Rambow:invasive		PABA ANTAGONIST	26
378	DROPERIDOL_6268	Rambow:NCSC; Tsoi:N	ADRA1A; DRD3; HTR2A; DRD2; DRD4	DOPAMINE RECEPTOR ANTAGONIST	27
379	LEVOCETIRIZINE_960	Rambow:invasive	HRH1	HISTAMINE RECEPTOR ANTAGONIST	27
380	NK42-I-109-1_3626	Tirosh:AP2			27
381	NORNICOTINE_7350	Tirosh:AP1		ACETYLCHOLINE RECEPTOR AGONIST	27
382	PICEID_13032	Tirosh:AP1; Tsoi:M			27
383	PICEID_20758	Tirosh:AP1; Tsoi:M			27
384	TERAZOSIN_2569	Tirosh:AP1; TCGA:prolif.immune.invasive	ADRA1B; ADRA1D; KCNH2; ADRA1A; KCNH6; KCNH7	ADRENERGIC RECEPTOR ANTAGONIST	27
385	VU-0415533-1_5434	Tirosh:AP1			27
386	AC-LEU-LEU-NLE-CHO_12051	Rambow:invasive			28
387	BREFELDIN-A_7523	TCGA:invasive	ARF1; CYTH2	PROTEIN SYNTHESIS INHIBITOR	28
388	DG-041_5912	Tirosh:M; Rambow:NCSC			28
389	EBELACTONE-B_6074	Tsoi:U			28
390	NSC-663284_365	Rambow:NCSC	CDC25A; CDC25B; CDC25C	CDC INHIBITOR	28
391	ROTTLERIN_20592	Rambow:NCSC			28
392	ROTTLERIN_6784	Rambow:NCSC			28
393	SORAFENIB_10572	Rambow:NCSC	KDR; BRAF; RAF1; FLT4; RET; FLT1; FGFR1; KIT; PDGFRB; DDR2; FLT3	PDGFR TYROSINE KINASE RECEPTOR INHIBITOR; KIT INHIBITOR; RAF INHIBITOR; VEGFR INHIBITOR; RET TYROSINE KINASE INHIBITOR; FLT3 INHIBITOR	28
394	HG-6-64-01_20112	Tsoi:U			29
395	HG-6-64-01_20862	Tsoi:U			29
396	PLX-4720_3655	Tsoi:U	KDR; BRAF	RAF INHIBITOR	29
397	TWS-119_7230	Tirosh:T; Rambow:invasive; Tsoi:N; TCGA:invasive	JUN; GSK3B; MYC	GLYCOGEN SYNTHASE KINASE INHIBITOR	29
398	VEMURAFENIB_20547	Tsoi:U	BRAF; RAF1	RAF INHIBITOR	29
399	WH-4023_6477	Rambow:invasive; Tsoi:U			29
400	WH-4025_6950	Rambow:invasive; Tsoi:U			29
401	ANANDAMIDE_3253	Rambow:invasive	GPR55; KCNA2; CNR1; GLRA1; TRPM8; GPR18; CACNA1H; CACNA1G; CACNA1I; KCNK3; TRPV1; KCNK9; CNR2	CANNABINOID RECEPTOR AGONIST	30
402	ARTICAINE_7474	Tirosh:AP2		LOCAL ANESTHETIC	30
403	BML-190_19587	Tirosh:AP2; Rambow:NCSC	CNR2	CANNABINOID RECEPTOR INVERSE AGONIST	30
404	CICLACILLIN_2630	Tirosh:AP1; Rambow:invasive; Tsoi:N; TCGA:invasive			30
405	OSTHOL_17555	Rambow:invasive		CALCIUM CHANNEL BLOCKER	30
406	PROPOFOL_18061	Tirosh:AP1	GABRE; GABRA1; FAAH; SCN2A; GABRG2; GABRA4; GABRA5; GABRG1; GABRQ; SCN4A; GABRA2; GABRA3; GABRG3; GABRB1; GABRD; GABRB3; GABRP; GABRB2; GABRA6	GABA RECEPTOR AGONIST	30
407	RHAPONTIN_2871	Rambow:NCSC			30
408	ADENOSINE-PHOSPHATE_18494	Tirosh:AP1	PRKAA1; PRKAB2; CREB1; HINT1; PRKAB1; FBP1; ADCY1; ACSS1; ACSS2; ACSL1; ADK; PDE4B; PIM1; PDE4D; TRPM4; PYGL	ADENOSINE RECEPTOR AGONIST	31
409	CARBIDOPA_6392	Tirosh:AP1	DDC	AROMATIC L-AMINO ACID DECARBOXYLASE INHIBITOR	31
410	CGP-12177_2441	Tirosh:AP2			31
411	EBPC_2798	Tsoi:N	AKR1B1	ALDOSE REDUCTASE INHIBITOR	31
412	GW-4064_18824	Tirosh:AP2	NR1H4	FXR AGONIST	31
413	METHYLLYCACONITINE_2850	Tirosh:AP2	CHRNA7	ACETYLCHOLINE RECEPTOR ANTAGONIST	31
414	THIOCOLCHICOSIDE_10888	Tirosh:AP1	GABRA1; GLRB; GLRA1; GABRG2; GABRB2	GABA RECEPTOR ANTAGONIST	31

## Sheet: drug_target_counts
	drug	targetted_state_counts	targetted_states
0	ENALAPRIL	5	Rambow:invasive, Tsoi:U, Tsoi:N, TCGA:invasive, TCGA:prolif.keratin
1	CICLACILLIN	4	Tirosh:AP1, Rambow:invasive, Tsoi:N, TCGA:invasive
2	WH-4025	4	Tirosh:T, Rambow:MITFinterm_proliferative, Rambow:invasive, Tsoi:U
3	TWS-119	4	Tirosh:T, Rambow:invasive, Tsoi:N, TCGA:invasive
4	ICHTHYNONE	4	Tirosh:M, Rambow:MITFinterm_proliferative, Tsoi:T, TCGA:prolif
5	OLOPATADINE	4	Rambow:invasive, Rambow:pigmented, Tsoi:U, TCGA:prolif.immune
6	QS-11	4	Tirosh:M, Rambow:pigmented, Tsoi:T, TCGA:prolif
7	NAPROXEN	4	Tirosh:AP1, Rambow:NCSC, Rambow:pigmented, TCGA:invasive
8	VINCRISTINE	4	Rambow:MITFinterm_proliferative, Tsoi:M, Tsoi:T, TCGA:prolif
9	MAPROTILINE	4	Tirosh:AP2, Rambow:MITFinterm_proliferative, Rambow:invasive, TCGA:invasive
10	CHIR-99021	4	Tirosh:AP1, Rambow:invasive, Tsoi:N, TCGA:prolif.immune.invasive
11	LANATOSIDE-C	3	Rambow:MITFinterm_proliferative, Rambow:pigmented, TCGA:prolif.immune
12	BG-STK33-59	3	Tirosh:AP2, Tsoi:M, TCGA:invasive
13	BG-STK33-55	3	Rambow:NCSC, Tsoi:U, TCGA:invasive
14	PD-0325901	3	Tirosh:AP2, Rambow:MITFinterm_proliferative, Tsoi:U
15	IDEBENONE	3	Tirosh:AP1, Tsoi:M, TCGA:prolif.immune.invasive
16	PENTOXYVERINE	3	Rambow:NCSC, Tsoi:U, TCGA:invasive
17	BENZOIC-ACID	3	Tirosh:AP1, Rambow:invasive, TCGA:prolif.immune.invasive
18	KI-8751	3	Tirosh:M, Tsoi:T, TCGA:prolif
19	PHORBOL-MYRISTATE-ACETATE	3	Tirosh:M, Rambow:pigmented, TCGA:prolif
20	VU-0418947-2	3	Tirosh:M, Tsoi:T, TCGA:prolif
21	ASCORBYL-PALMITATE	3	Tirosh:AP1, Rambow:invasive, TCGA:invasive
22	VINORELBINE	3	Rambow:MITFinterm_proliferative, Tsoi:T, TCGA:prolif
23	ATORVASTATIN	3	Tirosh:T, Rambow:MITFinterm_proliferative, Tsoi:U
24	VINBLASTINE	3	Rambow:MITFinterm_proliferative, Tsoi:T, TCGA:prolif
25	U-0126	3	Tirosh:AP2, Rambow:MITFinterm_proliferative, Tsoi:T
26	BMS-182874	3	Tirosh:AP1, Rambow:NCSC, TCGA:prolif.keratin
27	PX-12	3	Rambow:pigmented, Tsoi:T, TCGA:prolif
28	CLOMIFENE	3	Tirosh:T, Rambow:SMC, Tsoi:T
29	CYTOCHALASIN-D	3	Tirosh:T, Rambow:MITFinterm_proliferative, Tsoi:T
30	DALCETRAPIB	3	Rambow:pigmented, Tsoi:T, TCGA:prolif
31	SITAGLIPTIN	3	Rambow:invasive, Tsoi:N, TCGA:invasive
32	SIROLIMUS	3	Tirosh:T, Rambow:MITFinterm_proliferative, TCGA:prolif
33	SINENSETIN	3	Tirosh:AP2, Tsoi:N, TCGA:invasive
34	SIMVASTATIN	3	Rambow:MITFinterm_proliferative, Tsoi:U, Tsoi:T
35	ENZASTAURIN	3	Tirosh:AP2, Tsoi:U, TCGA:invasive
36	HYDROCORTISONE	3	Tsoi:M, Tsoi:N, TCGA:invasive
37	CANDESARTAN	3	Tsoi:M, TCGA:invasive, TCGA:prolif.immune.invasive
38	ETAMIVAN	3	Rambow:NCSC, Tsoi:N, TCGA:invasive
39	CALCIPOTRIOL	3	Rambow:MITFinterm_proliferative, Tsoi:T, TCGA:prolif
40	TRIPROLIDINE	3	Tirosh:AP1, Tsoi:M, TCGA:prolif.keratin
41	BUDESONIDE	3	Tsoi:N, TCGA:invasive, TCGA:prolif
42	SB-202190	3	Tirosh:AP2, Tsoi:N, TCGA:invasive
43	TUL-XXI039	3	Rambow:NCSC, Tsoi:N, TCGA:invasive
44	TUL_XIX003	3	Rambow:invasive, Tsoi:U, TCGA:prolif.keratin
45	GESTRINONE	3	Tsoi:U, TCGA:prolif.keratin, TCGA:prolif.immune.invasive
46	CALMIDAZOLIUM	3	Tirosh:M, Rambow:MITFinterm_proliferative, Rambow:pigmented
47	LY-2183240	3	Rambow:MITFinterm_proliferative, Tsoi:T, TCGA:prolif
48	ENTINOSTAT	3	Tirosh:M, Rambow:SMC, TCGA:prolif
49	ALFACALCIDOL	3	Rambow:MITFinterm_proliferative, Tsoi:T, TCGA:prolif
50	AFATINIB	3	Rambow:MITFinterm_proliferative, Tsoi:U, TCGA:prolif.keratin
51	XANTHOHUMOL	3	Tirosh:M, Tsoi:T, TCGA:prolif
52	AFLATOXIN-B1	3	Tirosh:AP2, Tsoi:N, TCGA:invasive
53	ORCIPRENALINE	3	Tirosh:AP1, Rambow:pigmented, TCGA:prolif.immune.invasive
54	WISKOSTATIN	3	Tirosh:AP2, Rambow:invasive, Tsoi:U
55	NCS-382	3	Rambow:pigmented, TCGA:prolif, TCGA:prolif.keratin
56	AMODIAQUINE	3	Tirosh:M, Rambow:SMC, TCGA:prolif
57	SD-6-035-A7	2	Tirosh:T, Rambow:MITFinterm_proliferative
58	MW-STK33-100	2	Tsoi:M, TCGA:invasive
59	SCOPOLAMINE	2	Rambow:pigmented, TCGA:prolif.keratin
60	NICLOSAMIDE	2	Tirosh:M, Rambow:MITFinterm_proliferative
61	NILOTINIB	2	Tsoi:T, TCGA:prolif
62	SD-169	2	Tirosh:M, Rambow:pigmented
63	ETHINYLESTRADIOL	2	Tirosh:AP2, TCGA:prolif.keratin
64	ERYTHROMYCIN	2	Tirosh:AP2, Rambow:NCSC
65	ERK-INHIBITOR-11E	2	Rambow:MITFinterm_proliferative, Tsoi:N
66	NICERGOLINE	2	Tirosh:AP2, Rambow:invasive
67	SECNIDAZOLE	2	Rambow:pigmented, TCGA:prolif.keratin
68	ETHYLESTRENOL	2	Rambow:SMC, TCGA:prolif
69	SB-525334	2	Rambow:invasive, Tsoi:U
70	SCH-23390	2	Tirosh:AP1, Rambow:NCSC
71	SELUMETINIB	2	Rambow:MITFinterm_proliferative, Tsoi:U
72	SB-225002	2	Rambow:MITFinterm_proliferative, TCGA:prolif
73	SB-216763	2	Tirosh:AP1, TCGA:prolif.immune.invasive
74	FENBENDAZOLE	2	Rambow:MITFinterm_proliferative, Tsoi:T
75	MRE-269	2	Rambow:MITFinterm_proliferative, TCGA:prolif
76	FG-7142	2	Tsoi:N, TCGA:prolif.keratin
77	FLUCLOXACILLIN	2	Rambow:NCSC, TCGA:prolif.keratin
78	S-206352	2	Tirosh:AP1, Rambow:NCSC
79	NOREPINEPHRINE	2	Rambow:invasive, Tsoi:U
80	FLUORO-SAHA	2	Rambow:NCSC, TCGA:invasive
81	RYUVIDINE	2	Tsoi:T, TCGA:prolif
82	MIBEFRADIL	2	Rambow:SMC, Tsoi:U
83	RU-24969	2	Tirosh:AP1, Rambow:invasive
84	ETOPOSIDE	2	Tsoi:T, TCGA:prolif
85	EQUILIN	2	Tirosh:AP2, Tsoi:N
86	MW-STK33-2B	2	Tsoi:M, TCGA:invasive
87	RO-19-4605	2	Tirosh:AP1, TCGA:prolif.immune.invasive
88	NARCICLASINE	2	Tirosh:M, Rambow:MITFinterm_proliferative
89	COUMARIN	2	Tirosh:AP2, Tsoi:N
90	SYK-INHIBITOR	2	Tsoi:U, Tsoi:N
91	CYCLOHEXIMIDE	2	Tsoi:T, TCGA:prolif.immune
92	STROPHANTHIDIN	2	Tirosh:M, Rambow:pigmented
93	NALBUPHINE	2	Rambow:MITFinterm_proliferative, Rambow:pigmented
94	NADOLOL	2	Rambow:invasive, Rambow:NCSC
95	DC-45-A2	2	Tirosh:T, Rambow:pigmented
96	DEFOROLIMUS	2	Tirosh:T, TCGA:invasive
97	ST-4029010	2	Rambow:NCSC, Tsoi:U
98	DESOXYCORTONE	2	Tsoi:M, TCGA:prolif.immune.invasive
99	DEXAMETHASONE	2	Tsoi:U, TCGA:prolif
100	DG-041	2	Tirosh:M, Rambow:NCSC
101	DIETHYLSTILBESTROL	2	Tirosh:AP2, Rambow:invasive
102	MW-STK33-2A	2	Tirosh:AP2, TCGA:invasive
103	DIGITOXIN	2	Rambow:pigmented, TCGA:prolif.immune
104	SORAFENIB	2	Rambow:MITFinterm_proliferative, Rambow:NCSC
105	DIMAPRIT	2	Rambow:invasive, Tsoi:U
106	SN-38	2	Tsoi:T, TCGA:prolif
107	SKF-89976A	2	Tirosh:AP1, Tsoi:M
108	SJ-172550	2	Tsoi:U, TCGA:prolif.immune.invasive
109	DOPAMINE	2	Tirosh:AP1, TCGA:prolif.immune.invasive
110	N-NITROSODIETHYLAMINE	2	Tirosh:AP1, TCGA:prolif.immune.invasive
111	DROPERIDOL	2	Rambow:NCSC, Tsoi:N
112	NEROL	2	Tirosh:AP1, Rambow:invasive
113	NIACIN	2	Tirosh:AP2, TCGA:prolif.keratin
114	MYCOPHENOLIC-ACID	2	Tsoi:T, TCGA:prolif
115	EMF-BCA1-16	2	Tirosh:M, Rambow:MITFinterm_proliferative
116	MW-STK33-97	2	Tsoi:M, TCGA:invasive
117	ENTACAPONE	2	Tirosh:AP2, Tsoi:U
118	SPECTINOMYCIN	2	Tsoi:M, TCGA:prolif.immune.invasive
119	MG-132	2	Tirosh:M, Rambow:MITFinterm_proliferative
120	OXAMFLATIN	2	Rambow:invasive, TCGA:invasive
121	LY-364947	2	Tirosh:AP2, Tsoi:N
122	KF-38789	2	Rambow:MITFinterm_proliferative, Tsoi:T
123	METERGOLINE	2	Tirosh:T, TCGA:prolif
124	OLANZAPINE	2	Tirosh:AP1, TCGA:prolif.immune.invasive
125	MELPHALAN	2	Tirosh:T, TCGA:prolif.immune.invasive
126	PHORBOL-12-MYRISTATE-13-ACETATE	2	Tirosh:M, TCGA:prolif
127	MEK1-2-INHIBITOR	2	Rambow:invasive, Tsoi:U
128	KU-0063794	2	Rambow:MITFinterm_proliferative, Tsoi:T
129	KU-C103874	2	Tirosh:AP1, TCGA:prolif.immune.invasive
130	KU-C103881	2	Tirosh:AP1, Rambow:NCSC
131	KU-C104139	2	Tirosh:AP1, Rambow:NCSC
132	KU-C104255	2	Tirosh:M, Tsoi:T
133	PERIPLOCYMARIN	2	Rambow:pigmented, Tsoi:T
134	ON-01910	2	Rambow:MITFinterm_proliferative, TCGA:invasive
135	PENTAMIDINE	2	Tsoi:T, TCGA:prolif
136	KETOCONAZOLE	2	TCGA:invasive, TCGA:prolif.immune.invasive
137	L-733060	2	Tirosh:AP2, TCGA:invasive
138	PEMOLINE	2	Tirosh:AP2, Rambow:invasive
139	ZSTK-474	2	Rambow:MITFinterm_proliferative, Tsoi:T
140	LATAMOXEF	2	Tirosh:AP2, Rambow:invasive
141	ORTERONEL	2	Tsoi:U, TCGA:invasive
142	LATREPIRDINE	2	Tirosh:AP1, Tsoi:M
143	MDL-73005EF	2	Tsoi:U, TCGA:prolif.immune.invasive
144	PELITINIB	2	Rambow:MITFinterm_proliferative, Tsoi:U
145	PD-184352	2	Tirosh:T, Rambow:MITFinterm_proliferative
146	LEVISOPRENALINE	2	Rambow:invasive, Tsoi:U
147	PANOBINOSTAT	2	Rambow:invasive, Tsoi:U
148	OXYMETAZOLINE	2	Tsoi:M, TCGA:prolif.keratin
149	LYSYLPHENYLALANYL-TYROSINE	2	Rambow:NCSC, TCGA:prolif.immune.invasive
150	OXIBENDAZOLE	2	Rambow:MITFinterm_proliferative, Tsoi:T
151	LY-303511	2	Tirosh:AP2, TCGA:invasive
152	PENICILLIN	2	Tirosh:AP2, Tsoi:T
153	RHO-KINASE-INHIBITOR-III[ROCKOUT]	2	Tsoi:N, TCGA:prolif.keratin
154	KEPONE	2	Tirosh:M, Rambow:pigmented
155	PICEID	2	Tirosh:AP1, Tsoi:M
156	GOSERELIN	2	Tirosh:AP1, TCGA:prolif.immune.invasive
157	NPI-2358	2	Rambow:MITFinterm_proliferative, TCGA:prolif
158	GSK-1059615	2	Tirosh:T, Rambow:MITFinterm_proliferative
159	RESERPINE	2	Tsoi:U, TCGA:invasive
160	GSK-3-INHIBITOR-II	2	Tirosh:AP1, TCGA:prolif.keratin
161	RACLOPRIDE	2	Tirosh:AP1, Tsoi:T
162	RACEPHEDRINE	2	Rambow:pigmented, Tsoi:U
163	QUINPIROLE	2	Tsoi:M, Tsoi:T
164	HC-TOXIN	2	Rambow:invasive, Tsoi:U
165	NS-3694	2	Rambow:NCSC, Tsoi:M
166	QL-X-138	2	Tirosh:T, Rambow:MITFinterm_proliferative
167	NSC-23766	2	Tsoi:T, TCGA:prolif.immune
168	NTNCB	2	Rambow:NCSC, Tsoi:U
169	METHYL-FASUDIL	2	Tirosh:AP1, Tsoi:U
170	OBATOCLAX	2	Tirosh:M, Tsoi:T
171	I-070759	2	Tirosh:M, Rambow:MITFinterm_proliferative
172	METHYL-2,5-DIHYDROXYCINNAMATE	2	Rambow:invasive, TCGA:invasive
173	PT-630	2	Rambow:invasive, Tsoi:U
174	I-606051	2	Tirosh:M, Tsoi:T
175	PROSTAGLANDIN-B2	2	Tirosh:AP1, Rambow:NCSC
176	PROSTAGLANDIN-A1	2	Tirosh:T, Rambow:pigmented
177	IDARUBICIN	2	Tsoi:T, TCGA:prolif
178	METHIAZOLE	2	Tirosh:AP2, TCGA:prolif
179	TERAZOSIN	2	Tirosh:AP1, TCGA:prolif.immune.invasive
180	INGENOL	2	Tirosh:M, TCGA:prolif
181	PP-30	2	Rambow:MITFinterm_proliferative, Tsoi:T
182	PKCBETA-INHIBITOR	2	Tirosh:AP1, Tsoi:N
183	ISOSORBIDE	2	Tirosh:AP1, Tsoi:M
184	PIOGLITAZONE	2	Tirosh:AP1, Rambow:invasive
185	JAS07-001	2	Tirosh:AP2, Tsoi:U
186	NVP-BEZ235	2	Rambow:MITFinterm_proliferative, Tsoi:T
187	PROPRANOLOL	2	Tirosh:AP1, Tsoi:M
188	NAN-190	2	Tirosh:AP2, TCGA:prolif
189	ARTESUNATE	2	Tsoi:T, TCGA:prolif.immune
190	APICIDIN	2	Tsoi:U, TCGA:invasive
191	AMG-9810	2	Tirosh:T, Rambow:pigmented
192	WH-4023	2	Rambow:invasive, Tsoi:U
193	AMCINONIDE	2	Rambow:NCSC, TCGA:invasive
194	XE-991	2	Rambow:pigmented, TCGA:prolif
195	APREPITANT	2	TCGA:prolif, TCGA:prolif.keratin
196	CGK-733	2	Tirosh:M, Rambow:MITFinterm_proliferative
197	BISPHENOL-A	2	Rambow:MITFinterm_proliferative, Rambow:pigmented
198	CALCITRIOL	2	Rambow:pigmented, TCGA:prolif
199	TRICHOSTATIN-A	2	Rambow:invasive, Tsoi:U
200	YC-1	2	Tsoi:T, TCGA:prolif
201	ALFADOLONE	2	Tsoi:N, TCGA:invasive
202	AKT-INHIBITOR-IV	2	Tsoi:T, TCGA:prolif
203	TYRPHOSTIN-A9	2	Tirosh:M, Rambow:MITFinterm_proliferative
204	AKT-INHIBITOR-1-2	2	Rambow:MITFinterm_proliferative, Tsoi:T
205	AMIODARONE	2	Tirosh:T, TCGA:prolif
206	BML-190	2	Tirosh:AP2, Rambow:NCSC
207	TYRPHOSTIN-1	2	Rambow:MITFinterm_proliferative, Tsoi:T
208	CEFSULODIN	2	Tirosh:AP2, Rambow:invasive
209	WORTMANNIN	2	Rambow:MITFinterm_proliferative, Tsoi:T
210	TOZASERTIB	2	Tirosh:T, Rambow:MITFinterm_proliferative
211	WITHAFERIN-A	2	Tirosh:M, Rambow:pigmented
212	BMS-754807	2	Rambow:MITFinterm_proliferative, Tsoi:T
213	AMSACRINE	2	Tsoi:T, TCGA:prolif
214	CARBACYCLIN	2	Tirosh:T, Rambow:SMC
215	AZD-6482	2	Rambow:MITFinterm_proliferative, Tsoi:T
216	ANANDAMIDE	2	Rambow:invasive, Rambow:SMC
217	TORIN-2	2	Rambow:MITFinterm_proliferative, Tsoi:T
218	TOREMIFENE	2	Rambow:invasive, Tsoi:U
219	CEDIRANIB	2	Rambow:MITFinterm_proliferative, Tsoi:U
220	TOPOTECAN	2	Tsoi:T, TCGA:prolif
221	TOPIRAMATE	2	Tirosh:AP1, Rambow:invasive
222	CAMPTOTHECIN	2	Tsoi:T, TCGA:prolif
223	BACCATIN-III	2	Tirosh:AP2, Rambow:pigmented
224	WZ-4-145	2	Rambow:MITFinterm_proliferative, Tsoi:T
225	AZD-8330	2	Tsoi:U, TCGA:invasive
226	TRICLOSAN	2	Tirosh:M, Rambow:MITFinterm_proliferative
227	TRAMETINIB	2	Rambow:MITFinterm_proliferative, Tsoi:U
228	CHLORPROMAZINE	2	Tirosh:T, TCGA:prolif.immune.invasive
229	TUL-XX023	2	Tsoi:U, TCGA:invasive
230	ACITRETIN	2	Tsoi:T, TCGA:prolif.keratin
231	CADMIUM-CHLORIDE	2	Tirosh:M, Tsoi:T
232	ASCORBIC-ACID	2	Tirosh:AP1, TCGA:prolif.immune.invasive
233	BUCLADESINE	2	Rambow:NCSC, Tsoi:N
234	BREFELDIN-A	2	Tirosh:M, TCGA:invasive
235	YL-57	2	Tsoi:U, TCGA:invasive
236	BG-1029	2	Rambow:NCSC, TCGA:invasive
237	TH02453-036-P1	2	Tsoi:M, TCGA:prolif
238	TUL_XIX002	2	Tsoi:U, TCGA:invasive
239	BG-1027	2	Rambow:invasive, TCGA:invasive
240	AS-605240	2	Tirosh:T, Rambow:MITFinterm_proliferative
241	TG100-115	2	Rambow:NCSC, TCGA:invasive
242	ZM-447439	2	Rambow:invasive, Tsoi:U
243	A-23187	2	Tirosh:M, TCGA:prolif
244	TROPANYL-3,5-DIMETHYLBENZOATE	2	Tirosh:AP1, TCGA:prolif.immune.invasive
245	10H-PHENOTHIAZIN-10-YL)(P-TOLYL)METHANONE	2	Tsoi:T, TCGA:prolif
246	ARCTIGENIN	2	Tsoi:T, TCGA:prolif
247	THM-I-94	2	Tsoi:U, TCGA:invasive
248	TUL_XXI035	2	Tsoi:U, TCGA:invasive
249	VEMURAFENIB	2	Rambow:MITFinterm_proliferative, Tsoi:U
250	BX-795	2	Tsoi:T, TCGA:prolif
251	BW-B70C	2	Tsoi:U, Tsoi:T
252	BG-1008	2	Rambow:NCSC, TCGA:invasive
253	VELIPARIB	2	Tirosh:T, Rambow:invasive
254	AG-490	2	Tirosh:AP2, Tirosh:M
255	BIBU-1361	2	Tsoi:U, TCGA:invasive
256	VEGF-RECEPTOR-2-KINASE-INHIBITOR-IV	2	Tirosh:AP2, Tsoi:M
257	ADIPHENINE	2	Tirosh:M, TCGA:prolif.immune
258	VU-0418000-1	2	Rambow:pigmented, Tsoi:U
259	PD-198306	1	Rambow:MITFinterm_proliferative
260	VU-0420363-1	1	TCGA:invasive
261	PERUVOSIDE	1	Rambow:pigmented
262	PENITREM-A	1	TCGA:prolif
263	VU-0415011	1	Tirosh:AP2
264	PEMETREXED	1	Rambow:MITFinterm_proliferative
265	PENTOXIFYLLINE	1	TCGA:prolif.keratin
266	VU-0418933-1	1	Tsoi:T
267	VU-0415012	1	Rambow:pigmented
268	VU-0415556-1	1	Rambow:invasive
269	VU-0418939-2	1	Tirosh:M
270	VU-0415533-1	1	Tirosh:AP1
271	TETRAHYDROBIOPTERIN	1	TCGA:prolif.keratin
272	PHA-793887	1	Tsoi:U
273	PIK-90	1	Tirosh:T
274	PINDOLOL	1	Rambow:invasive
275	PIPERLONGUMINE	1	Rambow:pigmented
276	PIRENPERONE	1	TCGA:prolif
277	PIROXICAM	1	Tirosh:AP1
278	VECURONIUM	1	Tsoi:M
279	PITAVASTATIN	1	Tsoi:T
280	PIVMECILLINAM	1	TCGA:invasive
281	PIZOTIFEN	1	Rambow:SMC
282	VALYLTRYPTOPHAN	1	Rambow:invasive
283	PLX-4720	1	Tsoi:U
284	PNU-74654	1	Rambow:MITFinterm_proliferative
285	PODOPHYLLOTOXIN	1	TCGA:prolif
286	VALSARTAN	1	TCGA:prolif.immune.invasive
287	PRAVASTATIN	1	TCGA:invasive
288	PIDOTIMOD	1	TCGA:prolif.immune.invasive
289	PICEATANNOL	1	Tsoi:U
290	PI-103	1	Rambow:MITFinterm_proliferative
291	PHYLLOQUINONE	1	TCGA:prolif.immune
292	VU-0410183-2	1	Tirosh:M
293	VU-0405172-2	1	TCGA:invasive
294	PHENAZONE	1	TCGA:prolif.immune.invasive
295	PHENOTHIAZINE	1	Tirosh:T
296	PHENPROBAMATE	1	Tsoi:M
297	PD-173074	1	Tsoi:U
298	PHENYLBUTAZONE	1	Tirosh:AP1
299	PF-543	1	Rambow:invasive
300	PHLORETIN	1	TCGA:prolif
301	VINDESINE	1	Tsoi:M
302	VINCAMINE	1	Rambow:pigmented
303	PHOSPHODIESTERASE-V-INHIBITOR-II	1	TCGA:prolif
304	VINBURNINE	1	Tsoi:M
305	VIGABATRIN	1	Rambow:pigmented
306	VERATRIDINE	1	TCGA:prolif.immune.invasive
307	VENLAFAXINE	1	TCGA:prolif.immune
308	VITEXIN	1	TCGA:prolif.keratin
309	PHENYLALANYLTYROSINE	1	TCGA:prolif.keratin
310	WAY-161503	1	TCGA:prolif.keratin
311	VU-0447127-2	1	TCGA:invasive
312	NK42-I-109-1	1	Tirosh:AP2
313	NM-PP1	1	Rambow:invasive
314	NNC-05-2090	1	Tsoi:U
315	NOCODAZOLE	1	Tsoi:T
316	NOMEGESTROL	1	TCGA:invasive
317	NORCYCLOBENZAPRINE	1	Tirosh:AP2
318	NIZATIDINE	1	Tirosh:AP2
319	YL-52	1	TCGA:prolif.immune
320	NORGESTIMATE	1	Tsoi:M
321	NORNICOTINE	1	Tirosh:AP1
322	NOSCAPINE	1	Tsoi:M
323	NSC-119889	1	TCGA:prolif
324	Y-39983	1	Tirosh:AP1
325	NSC-632839	1	Tirosh:M
326	NORFENFLURAMINE	1	TCGA:prolif
327	NITRENDIPINE	1	TCGA:prolif.immune
328	NISOLDIPINE	1	TCGA:prolif
329	NIGULDIPINE	1	Tirosh:M
330	ZONISAMIDE	1	TCGA:prolif.keratin
331	ZOLPIDEM	1	Tirosh:AP1
332	NATEGLINIDE	1	TCGA:prolif.immune
333	NCH-51	1	Tsoi:U
334	ZOLANTIDINE	1	Tsoi:U
335	NELFINAVIR	1	TCGA:prolif
336	ZK-93423	1	TCGA:prolif
337	ZARDAVERINE	1	Tirosh:M
338	ZAFIRLUKAST	1	Rambow:invasive
339	NICARDIPINE	1	Rambow:SMC
340	YM-201636	1	Tsoi:N
341	YM-155	1	TCGA:prolif
342	YL-58	1	TCGA:prolif.keratin
343	NICOTINE	1	TCGA:prolif.keratin
344	NIFLUMIC-ACID	1	TCGA:prolif
345	NSC-663284	1	Rambow:NCSC
346	Y-134	1	TCGA:prolif
347	NVP-BGJ398	1	Tirosh:T
348	NVP-TAE684	1	Rambow:MITFinterm_proliferative
349	URETHANE	1	Tirosh:AP1
350	WARFARIN	1	Rambow:pigmented
351	W-9	1	TCGA:invasive
352	W-5	1	Tsoi:M
353	OXPRENOLOL	1	Rambow:invasive
354	OXYBENZONE	1	Rambow:invasive
355	OZAGREL	1	TCGA:prolif.immune.invasive
356	P-AZIDO-PE-TFMPP	1	Rambow:NCSC
357	PAC-1	1	Tsoi:T
358	PALONOSETRON	1	Tsoi:U
359	PANCURONIUM	1	TCGA:prolif.immune.invasive
360	W-13	1	TCGA:prolif
361	PARECOXIB	1	Rambow:SMC
362	PAZOPANIB	1	Tirosh:M
363	PCO-400	1	TCGA:invasive
364	OUABAIN	1	Rambow:pigmented
365	PD-158780	1	TCGA:prolif.keratin
366	OSTHOL	1	Rambow:invasive
367	OSI-027	1	Rambow:MITFinterm_proliferative
368	XAMOTEROL	1	Tirosh:AP1
369	WZ-4002	1	Tirosh:T
370	OCTOPAMINE	1	TCGA:prolif.keratin
371	OFLOXACIN	1	Tsoi:M
372	OLIGOMYCIN-A	1	TCGA:prolif.immune
373	WZ-3146	1	Tsoi:U
374	OMDM-2	1	TCGA:prolif.immune.invasive
375	WYE-125132	1	Rambow:MITFinterm_proliferative
376	OMEPRAZOLE	1	Tirosh:AP1
377	WY-01-034	1	TCGA:prolif
378	ONDANSETRON	1	TCGA:prolif.immune.invasive
379	OPIPRAMOL	1	Tirosh:AP2
380	ORANTINIB	1	Rambow:NCSC
381	WT-171	1	Tirosh:T
382	ORTHOTHYMOTINIC-ACID	1	Rambow:NCSC
383	OSI-930	1	TCGA:prolif
384	PRIMA1	1	Rambow:SMC
385	PUROMYCIN	1	Tirosh:M
386	PRONETALOL	1	Rambow:invasive
387	TNP-470	1	TCGA:prolif
388	SPARFLOXACIN	1	Tsoi:M
389	SPB02137	1	Tsoi:T
390	TIPIFARNIB-P2	1	TCGA:invasive
391	SPIRAMIDE	1	Tirosh:M
392	SPIRONOLACTONE	1	Rambow:MITFinterm_proliferative
393	SR-144528	1	Tirosh:M
394	TOLMETIN	1	Tsoi:T
395	TIENILIC-ACID	1	Rambow:SMC
396	SR-27897	1	TCGA:prolif.immune.invasive
397	SR-59230A	1	Tirosh:AP2
398	TIBOLONE	1	Rambow:MITFinterm_proliferative
399	SR-95639A	1	Rambow:MITFinterm_proliferative
400	TIAPRIDE	1	Tsoi:T
401	ST-014366	1	Tirosh:AP2
402	ST-056792	1	Rambow:MITFinterm_proliferative
403	TICARCILLIN	1	Rambow:NCSC
404	TIANEPTINE	1	TCGA:prolif.keratin
405	TOMELUKAST	1	TCGA:prolif.keratin
406	TORIN-1	1	Rambow:MITFinterm_proliferative
407	SECURININE	1	Rambow:pigmented
408	TRANYLCYPROMINE	1	Rambow:SMC
409	SELAMECTIN	1	Tirosh:M
410	TRANS-7-HYDROXY-PIPAT	1	TCGA:prolif
411	SENECIPHYLLINE	1	Tsoi:M
412	TRANILAST	1	TCGA:prolif.immune.invasive
413	TRANEXAMIC-ACID	1	TCGA:prolif.keratin
414	SKF-86002	1	TCGA:prolif.keratin
415	SEROTONIN	1	TCGA:prolif
416	SERTINDOLE	1	Tsoi:T
417	SERTRALINE	1	Tsoi:U
418	SGX523	1	Rambow:NCSC
419	TOSUFLOXACIN	1	TCGA:prolif.immune
420	SIB-1893	1	Tsoi:T
421	SIBUTRAMINE	1	Rambow:invasive
422	TOSEDOSTAT	1	Rambow:MITFinterm_proliferative
423	SERTACONAZOLE	1	TCGA:invasive
424	TREMULACIN	1	Tsoi:T
425	ST-4034902	1	TCGA:invasive
426	THZ-2-98-01	1	Tirosh:AP1
427	TACROLIMUS	1	Tirosh:M
428	THAPSIGARGIN	1	Tirosh:M
429	TAK-715	1	Rambow:pigmented
430	TAMOXIFEN	1	Tsoi:U
431	TANESPIMYCIN	1	Rambow:MITFinterm_proliferative
432	TANGERITIN	1	Tsoi:N
433	TARGININE	1	TCGA:prolif
434	TACEDINALINE	1	TCGA:prolif
435	TEMSIROLIMUS	1	Tirosh:M
436	TERBINAFINE	1	Rambow:SMC
437	TERT-BUTYLHYDROQUINONE	1	Rambow:SMC
438	TESTOSTERONE	1	Tirosh:M
439	TETRABENAZINE	1	TCGA:invasive
440	TETRACYCLINE	1	TCGA:prolif
441	TETRADECYLTHIOACETIC-ACID	1	Tsoi:T
442	TETRAETHYLENEPENTAMINE	1	TCGA:prolif.immune
443	TENIPOSIDE	1	Tsoi:T
444	ST-4039884	1	TCGA:prolif.immune
445	T-98475	1	Rambow:MITFinterm_proliferative
446	SULOCTIDIL	1	Tirosh:M
447	ST-4042556	1	TCGA:invasive
448	ST-4049616	1	TCGA:invasive
449	THONZONIUM	1	Rambow:pigmented
450	ST-4070043	1	Tirosh:AP2
451	STF-62247	1	Tsoi:U
452	STIRIPENTOL	1	TCGA:prolif.keratin
453	STK-064652	1	Tirosh:M
454	THIOCOLCHICOSIDE	1	Tirosh:AP1
455	THIOTHIXENE	1	Tirosh:T
456	THIORPHAN	1	Rambow:pigmented
457	STRYCHNINE	1	TCGA:prolif
458	SU-11274	1	TCGA:prolif
459	SULFACETAMIDE	1	Rambow:invasive
460	THIOPERAMIDE	1	Tirosh:AP2
461	SULFINPYRAZONE	1	TCGA:prolif.keratin
462	SULMAZOLE	1	Rambow:pigmented
463	STK-249718	1	Tsoi:T
464	SD-6-035-B1	1	Rambow:SMC
465	TRETINOIN	1	TCGA:prolif
466	SCRIPTAID	1	Tsoi:U
467	TYRPHOSTIN-AG-1478	1	Tirosh:M
468	TYRPHOSTIN-AG-1295	1	TCGA:invasive
469	QUIFLAPON	1	Tirosh:M
470	QUINIDINE	1	TCGA:prolif
471	QUINOCLAMINE	1	TCGA:prolif
472	QW-BI-011	1	Tsoi:M
473	R-96544	1	Tirosh:AP2
474	QL-XII-47	1	Tsoi:T
475	TYRPHOSTIN-51	1	Rambow:pigmented
476	RAN-29	1	TCGA:prolif
477	TYRPHOSTIN-46	1	Tirosh:AP2
478	RATHYRONINE	1	Rambow:pigmented
479	RESMETHRIN	1	TCGA:prolif.keratin
480	RESVERATROL	1	TCGA:prolif
481	RHAMNETIN	1	TCGA:prolif
482	TYRPHOSTIN	1	TCGA:prolif
483	RAN-14B	1	Rambow:pigmented
484	RHAPONTIN	1	Rambow:NCSC
485	QL-XI-92	1	Tsoi:U
486	PYRVINIUM-PAMOATE	1	Tirosh:M
487	PROPANTHELINE	1	Rambow:NCSC
488	PROPOFOL	1	Tirosh:AP1
489	PROSCILLARIDIN	1	Rambow:pigmented
490	UNGERINE	1	Tsoi:M
491	UNC-0321	1	Rambow:MITFinterm_proliferative
492	UB-165	1	Tirosh:AP2
493	PROSTAGLANDIN-E1	1	Tirosh:AP2
494	TYRPHOSTIN-AG-538	1	TCGA:prolif
495	PROSTRATIN	1	TCGA:prolif
496	PSH-022	1	Tsoi:T
497	U-99194	1	Tsoi:T
498	U-46619	1	Tirosh:AP2
499	TETROQUINONE	1	TCGA:prolif.keratin
500	PURVALANOL-B	1	Rambow:pigmented
501	TYRPHOSTIN-AG-555	1	Tirosh:M
502	PYRVINIUM	1	Rambow:pigmented
503	U0126	1	TCGA:invasive
504	RHO-KINASE-INHIBITOR-II	1	TCGA:prolif.keratin
505	RHODOMYRTOXIN	1	Tsoi:U
506	TUNICAMYCIN	1	Tirosh:M
507	SARACATINIB	1	Tsoi:U
508	TUBACIN	1	Rambow:invasive
509	SARMENTOGENIN	1	Rambow:pigmented
510	SB-200646	1	TCGA:prolif.keratin
511	SB-203186	1	TCGA:invasive
512	TROLEANDOMYCIN	1	TCGA:prolif.keratin
513	SB-203580	1	Rambow:SMC
514	SAPPANONE-A	1	Rambow:MITFinterm_proliferative
515	SB-221284	1	Tirosh:AP2
516	SB-431542	1	TCGA:prolif
517	TRIMIPRAMINE	1	Tirosh:T
518	SC-19220	1	TCGA:prolif.keratin
519	SC-9	1	TCGA:prolif.immune
520	SCH-28080	1	TCGA:prolif.keratin
521	SCH-79797	1	Rambow:MITFinterm_proliferative
522	TRIFLUSAL	1	TCGA:prolif.keratin
523	TROGLITAZONE	1	TCGA:prolif
524	SALVINORIN-A	1	Tsoi:T
525	TUBASTATIN-A	1	Tirosh:AP2
526	SALMETEROL	1	Tsoi:U
527	RHODOMYRTOXIN-B	1	Tirosh:M
528	RIBOFLAVIN	1	TCGA:prolif
529	RIFABUTIN	1	Rambow:SMC
530	RILMENIDINE	1	Tsoi:U
531	RIMCAZOLE	1	Tirosh:T
532	RIMEXOLONE	1	Tsoi:U
533	RIVASTIGMINE	1	Tsoi:M
534	RJC-00245SC	1	TCGA:prolif.immune
535	RK-682	1	Tsoi:T
536	RONDUAL-KINASE-INHIBITOR	1	Rambow:invasive
537	ROTENONE	1	TCGA:prolif
538	ROTTLERIN	1	Rambow:NCSC
539	ROXITHROMYCIN	1	Tsoi:M
540	RS-17053	1	Tsoi:U
541	TUL_XX087	1	Tsoi:N
542	S-14506	1	TCGA:invasive
543	SAFINAMIDE	1	TCGA:prolif
544	PROGESTERONE	1	Tsoi:M
545	1,2-DICHLOROBENZENE	1	Rambow:invasive
546	MEBHYDROLIN	1	Rambow:pigmented
547	NALTREXONE	1	TCGA:prolif.keratin
548	CHLOROQUINE	1	Rambow:pigmented
549	CHLOROTRIANISENE	1	Tsoi:T
550	CHLOROXINE	1	Tirosh:M
551	CHLORPHENAMINE	1	TCGA:prolif.immune
552	CHLORPROTHIXENE	1	Tirosh:T
553	CHOLIC-ACID	1	Rambow:NCSC
554	CHROMOMYCIN-A3	1	Rambow:SMC
555	CI-966	1	Rambow:invasive
556	CI-976	1	Tirosh:M
557	CICLOPIROX	1	Tsoi:T
558	CINALUKAST	1	TCGA:invasive
559	CINOBUFAGIN	1	Rambow:pigmented
560	CIPROXIFAN	1	Rambow:pigmented
561	CISAPRIDE	1	TCGA:prolif.keratin
562	CLOBETASOL	1	Tirosh:T
563	CLOFARABINE	1	Tsoi:T
564	CLOFILIUM	1	Rambow:pigmented
565	CO-101244	1	Tsoi:N
566	CO-102862	1	Rambow:SMC
567	COBALT(II)-CHLORIDE	1	Rambow:invasive
568	CORTISONE	1	TCGA:prolif
569	CHLORDIAZEPOXIDE	1	TCGA:prolif.keratin
570	CP-94253	1	Tirosh:AP1
571	CHLORAMBUCIL	1	Tsoi:T
572	CGS-15943	1	Rambow:MITFinterm_proliferative
573	CARBINOXAMINE	1	Rambow:invasive
574	CARBOFURAN	1	Rambow:invasive
575	CARPINDOLOL	1	TCGA:prolif
576	CAY-10415	1	Rambow:invasive
577	CAY-10594	1	Tirosh:M
578	CCT036477	1	Rambow:NCSC
579	CDC	1	Tirosh:M
580	CDK1-5-INHIBITOR	1	Rambow:invasive
581	CEFATRIZINE	1	Tirosh:AP1
582	CEFDINIR	1	Rambow:NCSC
583	CEFMETAZOLE	1	TCGA:prolif.immune.invasive
584	CEFOTAXIME	1	Tsoi:M
585	CELASTROL	1	Tsoi:T
586	CEPHAELINE	1	Tsoi:T
587	CERAMIDE	1	Tsoi:T
588	CERCOSPORIN	1	Rambow:pigmented
589	CETRAXATE	1	TCGA:prolif.immune.invasive
590	CGP-12177	1	Tirosh:AP2
591	CGP-20712	1	Tirosh:AP2
592	CGP-55845	1	Rambow:NCSC
593	CGP-71683	1	Tirosh:M
594	CHEMBL-1222381	1	Rambow:MITFinterm_proliferative
595	CP466722	1	Rambow:MITFinterm_proliferative
596	CROTAMITON	1	TCGA:prolif.immune.invasive
597	CT-200783	1	Rambow:MITFinterm_proliferative
598	DILAZEP	1	Tirosh:AP2
599	DILOXANIDE	1	Tirosh:AP2
600	DILTIAZEM	1	TCGA:prolif
601	DIOXANE	1	TCGA:invasive
602	DISOPYRAMIDE	1	Tirosh:AP2
603	DISULFIRAM	1	Tsoi:T
604	DM-163	1	TCGA:invasive
605	DOXORUBICIN	1	TCGA:prolif
606	EBELACTONE-B	1	Tsoi:U
607	EBPC	1	Tsoi:N
608	ELIPRODIL	1	TCGA:prolif.keratin
609	EMEDASTINE	1	TCGA:prolif
610	EMETINE	1	Tirosh:M
611	EMF-SUMO1-7	1	TCGA:prolif
612	EMF-SUMO1-9	1	Tirosh:M
613	ENOXACIN	1	Tsoi:M
614	ENROFLOXACIN	1	Tirosh:AP1
615	ENTECAVIR	1	Rambow:pigmented
616	EPOXYCHOLESTEROL	1	Tsoi:T
617	ERISMODEGIB	1	Rambow:MITFinterm_proliferative
618	ERLOTINIB	1	Tsoi:T
619	DIHYDROPTAEROXYLIN	1	TCGA:prolif.keratin
620	DIHYDROOBLIQUIN	1	TCGA:prolif.keratin
621	DIGOXIN	1	Rambow:pigmented
622	DIGOXIGENIN	1	Rambow:pigmented
623	CUCURBITACIN-I	1	Rambow:MITFinterm_proliferative
624	CYANOPINDOLOL	1	TCGA:prolif.immune
625	CYCLO-[ARG-GLY-ASP-D-PHE-VAL]	1	Tirosh:T
626	CYCLOPENTENE	1	Rambow:invasive
627	CYCLOPIAZONIC-ACID	1	Tirosh:M
628	CYCLOSPORIN-A	1	Tirosh:M
629	CYMARIN	1	Rambow:pigmented
630	CYT387	1	Tsoi:T
631	CYTOSPORONE-B	1	Rambow:pigmented
632	DAC-004	1	Tsoi:N
633	CARBIDOPA	1	Tirosh:AP1
634	DACTINOMYCIN	1	TCGA:prolif
635	DEFERIPRONE	1	Tirosh:AP1
636	DEFLAZACORT	1	Tsoi:M
637	DEMECLOCYCLINE	1	Rambow:SMC
638	DENBUFYLLINE	1	TCGA:prolif.keratin
639	DEPUDECIN	1	TCGA:prolif
640	DESIPRAMINE	1	Tsoi:U
641	DESMETHYLCLOZAPINE	1	Rambow:NCSC
642	DESOXYPEGANINE	1	Tirosh:AP2
643	DIAZOXIDE	1	Rambow:pigmented
644	DICOUMAROL	1	Tirosh:AP2
645	DANUSERTIB	1	Tsoi:U
646	CANERTINIB	1	Tsoi:U
647	CAM-9-027-3	1	Tsoi:U
648	CALYCULIN	1	Rambow:pigmented
649	APHA-COMPOUND-8	1	Rambow:MITFinterm_proliferative
650	APIGENIN	1	Tirosh:T
651	APOPTOSIS-ACTIVATOR-II	1	Tsoi:T
652	AQ-RA741	1	Rambow:pigmented
653	AR-A014418	1	Tirosh:M
654	ARACHIDONYL-TRIFLUORO-METHANE	1	Tirosh:M
655	ARC-239	1	Tsoi:U
656	ARG-CSC-81	1	TCGA:invasive
657	ARTEMETHER	1	Rambow:SMC
658	ARTICAINE	1	Tirosh:AP2
659	AS-703026	1	Rambow:MITFinterm_proliferative
660	ASSINEX_D328	1	TCGA:invasive
661	ATOVAQUONE	1	Rambow:invasive
662	ATRACTYLOSIDE	1	TCGA:prolif.immune.invasive
663	AURAPTENE	1	TCGA:prolif.immune.invasive
664	AVRAINVILLAMIDE-ANALOG-3	1	Tirosh:AP2
665	AZ-628	1	Rambow:MITFinterm_proliferative
666	AZAPROPAZONE	1	Tsoi:M
667	AZD-7545	1	TCGA:prolif
668	AZD-8055	1	Rambow:MITFinterm_proliferative
669	BACITRACIN	1	TCGA:prolif.immune
670	ANISOMYCIN	1	Tirosh:M
671	ANDROSTENOL	1	Tirosh:AP2
672	ANDROSTANOL	1	Rambow:pigmented
673	ANAGRELIDE	1	TCGA:prolif.immune
674	1,2-PROPYLENE-GLYCOL	1	TCGA:prolif
675	1-PHENYLBIGUANIDE	1	Tirosh:AP2
676	3-MATIDA	1	Tirosh:AP2
677	5-METHOXY-ALPHA-METHYLTRYPTAMINE	1	TCGA:prolif.immune.invasive
678	5-METHYLHYDANTOIN	1	TCGA:prolif.immune.invasive
679	6-NITRONOREPINEPHRINE	1	TCGA:prolif.immune.invasive
680	AC-55649	1	Rambow:MITFinterm_proliferative
681	AC-LEU-LEU-NLE-CHO	1	Rambow:invasive
682	ACETYLCYSTEINE	1	TCGA:prolif.keratin
683	ACTARIT	1	Rambow:invasive
684	BAS-00535043	1	Tirosh:T
685	ADENOSINE-PHOSPHATE	1	Tirosh:AP1
686	ALFAXALONE	1	TCGA:prolif.keratin
687	ALPHA-TOCOPHEROL	1	TCGA:prolif.keratin
688	ALTRENOGEST	1	TCGA:prolif
689	ALVESPIMYCIN	1	TCGA:prolif.keratin
690	AMINOMETHYLTRANSFERASE	1	Rambow:NCSC
691	AMINOPURVALANOL-A	1	Tsoi:T
692	AMLODIPINE	1	Rambow:NCSC
693	AMOXAPINE	1	Rambow:SMC
694	AMPICILLIN	1	Tirosh:AP2
695	AMPIROXICAM	1	TCGA:prolif.keratin
696	AG-592	1	Tirosh:M
697	ESEROLINE	1	Rambow:invasive
698	BAS-09104376	1	TCGA:invasive
699	BD-1008	1	TCGA:prolif
700	BML-210	1	Rambow:SMC
701	BMS-191011	1	TCGA:prolif.immune
702	BMS-536924	1	Rambow:MITFinterm_proliferative
703	BNTX	1	Rambow:MITFinterm_proliferative
704	BOSENTAN	1	TCGA:invasive
705	BOSUTINIB	1	Tirosh:T
706	BRAZILIN	1	Tirosh:M
707	BRL-15572	1	Tirosh:AP2
708	BRL-50481	1	Rambow:invasive
709	BRL-52537	1	TCGA:prolif.keratin
710	BROAD-SAI-595	1	Tsoi:N
711	BROMFENAC	1	Rambow:pigmented
712	BROMHEXINE	1	TCGA:prolif
713	BU-226	1	TCGA:prolif.immune
714	BUFALIN	1	Rambow:pigmented
715	BUPHENINE	1	Rambow:pigmented
716	BUTYROLACTONE	1	TCGA:prolif
717	BYSSOCHLAMIC-ACID	1	TCGA:prolif.keratin
718	CAFFEIC-ACID	1	Tirosh:M
719	CAFFEIC-ACID-PHENETHYL-ESTER	1	Tirosh:M
720	CALPEPTIN	1	Tirosh:T
721	BJM-CSC-15	1	Rambow:MITFinterm_proliferative
722	BITHIONOL	1	Tirosh:M
723	BISINDOLYLMALEIMIDE	1	Tsoi:T
724	BISACODYL	1	Rambow:MITFinterm_proliferative
725	BECLOMETASONE	1	TCGA:prolif.immune.invasive
726	BENACTYZINE	1	TCGA:prolif
727	BENFLUOREX	1	Rambow:invasive
728	BENPERIDOL	1	Tsoi:M
729	BENZOCAINE	1	TCGA:prolif.keratin
730	BETA-CCP	1	Rambow:invasive
731	BETAHISTINE	1	Rambow:pigmented
732	BETAMETHASONE	1	TCGA:invasive
733	BG-1003	1	TCGA:prolif
734	BG-1004	1	Rambow:NCSC
735	BAY-59-3074	1	Tirosh:M
736	BG-1005	1	TCGA:invasive
737	BG-1025	1	Rambow:NCSC
738	BG-1026	1	TCGA:prolif
739	BG-1028	1	TCGA:invasive
740	BG-1030	1	Rambow:NCSC
741	BG-STK33-03	1	Tsoi:U
742	BH3I-1	1	TCGA:prolif.immune.invasive
743	BI-2536	1	Tirosh:T
744	BIBX-1382	1	Tirosh:T
745	BIOCHANIN-A	1	Rambow:invasive
746	BIOTIN	1	TCGA:prolif
747	BG-1006	1	TCGA:invasive
748	ESMOLOL	1	Tirosh:AP1
749	ESTRADIOL	1	Rambow:NCSC
750	ESTROPIPATE	1	Tsoi:M
751	LEVOMEPROMAZINE	1	TCGA:prolif
752	LEVOPROPOXYPHENE	1	Tirosh:AP2
753	LFM-A12	1	Rambow:SMC
754	LINOLEIC-ACID	1	TCGA:prolif.keratin
755	LIQUIRITIGENIN	1	TCGA:prolif
756	LOMATIN	1	TCGA:invasive
757	LOMEFLOXACIN	1	Tsoi:T
758	LORECLEZOLE	1	Tirosh:M
759	LOTEPREDNOL	1	Rambow:NCSC
760	LOVASTATIN	1	Rambow:MITFinterm_proliferative
761	LUMICOLCHICINE	1	TCGA:prolif
762	LUPANINE	1	Tsoi:U
763	LY-16350	1	Rambow:pigmented
764	LY-294002	1	Tirosh:T
765	LY-344864	1	TCGA:prolif.keratin
766	LY-83583	1	TCGA:prolif.immune
767	MALONOBEN	1	Rambow:MITFinterm_proliferative
768	MAZ-51	1	Rambow:MITFinterm_proliferative
769	MBCQ	1	Tirosh:AP1
770	MDM2-INHIBITOR	1	TCGA:invasive
771	MEAD-ACID	1	Tirosh:AP1
772	LEVOCETIRIZINE	1	Rambow:invasive
773	LE-135	1	Tirosh:M
774	LDN-193189	1	Tsoi:T
775	LBH-589	1	TCGA:prolif
776	KB-R7943	1	Tirosh:T
777	KIN001-055	1	Rambow:MITFinterm_proliferative
778	KM-03439	1	TCGA:invasive
779	KU-0060648	1	Rambow:MITFinterm_proliferative
780	KU-C103655	1	TCGA:prolif.immune.invasive
781	KU-C103868	1	Tsoi:M
782	KU-C103871	1	TCGA:prolif
783	KU-C103875	1	Tirosh:AP1
784	KU-C104126N	1	Tirosh:AP1
785	KU-C104135	1	TCGA:prolif
786	MEBENDAZOLE	1	Tsoi:T
787	KU-C104495	1	TCGA:prolif
788	KUC104502N	1	TCGA:invasive
789	KUC105208	1	TCGA:prolif.immune
790	L-655708	1	TCGA:prolif
791	L-690330	1	Tirosh:T
792	L-694247	1	Tsoi:U
793	L-755507	1	Tirosh:AP2
794	L-ERYTHRO-MAPP	1	Rambow:invasive
795	LABETALOL	1	Tsoi:U
796	LASALOCID	1	Tirosh:M
797	LATRUNCULIN-B	1	Tirosh:T
798	KU-C104545N	1	TCGA:prolif.immune
799	JZL-184	1	Rambow:SMC
800	MECAMYLAMINE	1	Tsoi:M
801	MEGESTROL	1	TCGA:prolif.immune
802	ML-4054	1	Tsoi:M
803	MOEXIPRIL	1	TCGA:prolif.keratin
804	MOLSIDOMINE	1	Tirosh:T
805	MORANTEL	1	TCGA:prolif.immune
806	MOXONIDINE	1	Tirosh:AP1
807	MRS-1334	1	Tsoi:T
808	MRS-1754	1	Tsoi:N
809	MUPIROCIN	1	Tsoi:M
810	MW-A1-12	1	Rambow:pigmented
811	MW-MITF24	1	TCGA:prolif.keratin
812	MW-MITF28	1	TCGA:prolif
813	MW-SHH-54	1	Rambow:pigmented
814	MW-STK33-1C	1	Tsoi:M
815	MW-STK33-2C	1	Rambow:MITFinterm_proliferative
816	MYRICETIN	1	Rambow:NCSC
817	N-(3-ACETAMIDOPHENYL)-3-CHLOROBENZAMIDE	1	Rambow:invasive
818	N-ARACHIDONYL-GABA	1	Tirosh:AP1
819	NADIDE	1	Rambow:pigmented
820	NAFTIDROFURYL	1	TCGA:invasive
821	NAFTOPIDIL	1	TCGA:prolif.immune.invasive
822	NALOXONE	1	Tsoi:M
823	MK-212	1	TCGA:invasive
824	MK-1775	1	Rambow:MITFinterm_proliferative
825	MITOMYCIN-C	1	Rambow:pigmented
826	MIRTAZAPINE	1	TCGA:prolif.keratin
827	MEGLUMINE	1	Tsoi:M
828	MELATONIN	1	TCGA:prolif.keratin
829	MENADIONE	1	Tsoi:T
830	MERCK60	1	TCGA:prolif
831	MESALAZINE	1	Rambow:pigmented
832	MESORIDAZINE	1	Rambow:MITFinterm_proliferative
833	MET-LEU-PHE	1	TCGA:prolif
834	METACYCLINE	1	Tsoi:M
835	METHANTHELINE	1	Tsoi:M
836	METHYL-ANGOLENSATE	1	TCGA:prolif.keratin
837	MEDRYSONE	1	TCGA:invasive
838	METHYL-BENZETHONIUM	1	Tirosh:M
839	METHYLATROPINE	1	Rambow:invasive
840	METHYLDOPA	1	TCGA:prolif
841	METHYLENE-BLUE	1	TCGA:prolif
842	METHYLLYCACONITINE	1	Tirosh:AP2
843	METHYLPREDNISOLONE	1	Tsoi:T
844	METHYLTYRAMINE	1	Tirosh:AP1
845	MEVASTATIN	1	Rambow:MITFinterm_proliferative
846	MGCD-265	1	Rambow:invasive
847	MIFEPRISTONE	1	TCGA:prolif
848	MINOXIDIL	1	TCGA:invasive
849	METHYL-EVERNINIC-ACID	1	Tirosh:AP2
850	NAPELLINE	1	Tsoi:M
851	JW-7-24-1	1	Rambow:MITFinterm_proliferative
852	JL-7-128	1	TCGA:prolif.keratin
853	FLUTICASONE	1	Rambow:invasive
854	FLUVASTATIN	1	Rambow:MITFinterm_proliferative
855	FORETINIB	1	Tirosh:T
856	FR-139317	1	Tsoi:T
857	FR-180204	1	Tsoi:N
858	FUSARIC-ACID	1	Rambow:NCSC
859	GABAPENTIN	1	Tirosh:M
860	GABAZINE	1	TCGA:prolif.keratin
861	GAMMA-HOMOLINOLENIC-ACID	1	Tsoi:M
862	GAMMA-LINOLENIC-ACID	1	Tirosh:AP2
863	GANT-58	1	Tsoi:T
864	GDC-0941	1	Rambow:MITFinterm_proliferative
865	GELDANAMYCIN	1	Rambow:MITFinterm_proliferative
866	GEMCITABINE	1	TCGA:prolif
867	GENIPIN	1	TCGA:prolif
868	GENISTEIN	1	TCGA:prolif
869	GLICLAZIDE	1	Rambow:pigmented
870	GLIMEPIRIDE	1	Tsoi:T
871	GLUTAMYLDOPAMINE	1	Rambow:invasive
872	GLYCOPYRROLATE	1	Tsoi:T
873	GOSSYPIN	1	Tsoi:N
874	FLUROFAMIDE	1	Tsoi:M
875	FLUOCINOLONE	1	TCGA:invasive
876	FLUNARIZINE	1	Rambow:NCSC
877	FLUMAZENIL	1	TCGA:invasive
878	ETANIDAZOLE	1	TCGA:prolif.keratin
879	ETHAMBUTOL	1	Tsoi:N
880	ETHOXYQUIN	1	Rambow:pigmented
881	ETHYNODIOL	1	TCGA:prolif.immune.invasive
882	ETIDRONIC-ACID	1	Tsoi:M
883	EVEROLIMUS	1	Rambow:MITFinterm_proliferative
884	EVOXINE	1	TCGA:prolif.immune.invasive
885	F-1061-0166	1	TCGA:prolif
886	FAMCICLOVIR	1	Tirosh:AP2
887	FAMPROFAZONE	1	TCGA:prolif.keratin
888	GRANISETRON	1	Rambow:MITFinterm_proliferative
889	FARNESYLPYROPHOSPHATE	1	Tsoi:T
890	FCCP	1	Rambow:MITFinterm_proliferative
891	FELBAMATE	1	Tirosh:AP1
892	FENOTEROL	1	Rambow:invasive
893	FENPIVERINIUM	1	Rambow:invasive
894	FENRETINIDE	1	Tirosh:M
895	FEXARAMINE	1	TCGA:invasive
896	FINASTERIDE	1	Tirosh:AP2
897	FIT	1	Tirosh:AP2
898	FLUBENDAZOLE	1	Tsoi:M
899	FLUDROXYCORTIDE	1	Rambow:invasive
900	FASUDIL	1	Tirosh:AP1
901	JNJ-26854165	1	Tsoi:U
902	GSK-1070916	1	Rambow:MITFinterm_proliferative
903	GSK-2126458	1	Rambow:MITFinterm_proliferative
904	IKK-2-INHIBITOR	1	Tsoi:N
905	IKK-2-INHIBITOR-V	1	Tirosh:M
906	IKK-INHIBITOR-X	1	TCGA:prolif.immune
907	IMIPRAMINE	1	TCGA:prolif.immune
908	IMPORTAZOLE	1	Tsoi:T
909	INDIRUBIN	1	Tirosh:AP1
910	INHIBITOR-BEC	1	Tsoi:U
911	INIPARIB	1	TCGA:prolif.keratin
912	IOPAMIDOL	1	Tsoi:M
913	IPRATROPIUM	1	TCGA:prolif
914	IPSAPIRONE	1	Tsoi:M
915	IRINOTECAN	1	Tsoi:T
916	ISOFLUPREDONE	1	TCGA:prolif
917	ISOGEDUNIN	1	Rambow:NCSC
918	ISONICOTINOHYDROXAMIC-ACID	1	Rambow:invasive
919	ISOXSUPRINE	1	Tirosh:AP1
920	ISPINESIB	1	Rambow:MITFinterm_proliferative
921	ITRACONAZOLE	1	Tsoi:T
922	JAK3-INHIBITOR-I	1	Tirosh:T
923	JAK3-INHIBITOR-II	1	TCGA:prolif
924	JAS07-009	1	Rambow:NCSC
925	IDOXURIDINE	1	TCGA:prolif
926	ICI-199441	1	Tirosh:T
927	ICI-118551	1	TCGA:prolif
928	IB-MECA	1	TCGA:invasive
929	GSK-3-INHIBITOR-IX	1	Tirosh:AP1
930	GUAIACOL	1	Tsoi:N
931	GUAIFENESIN	1	TCGA:prolif.immune.invasive
932	GUGGULSTERONE	1	TCGA:prolif.immune.invasive
933	GW-311616	1	TCGA:prolif.immune.invasive
934	GW-4064	1	Tirosh:AP2
935	GW-441756	1	TCGA:prolif.immune.invasive
936	GW-501516	1	Rambow:pigmented
937	H-89	1	Tirosh:T
938	H-9	1	TCGA:prolif
939	GSK-1904529A	1	Rambow:invasive
940	HDAC3-SELECTIVE	1	Rambow:SMC
941	HEMADO	1	TCGA:invasive
942	HG-6-64-01	1	Tsoi:U
943	HOMATROPINE	1	TCGA:prolif.keratin
944	HOMOHARRINGTONINE	1	Tirosh:M
945	HONOKIOL	1	TCGA:prolif.keratin
946	HYOSCYAMINE	1	Rambow:invasive
947	HYPERICIN	1	Tsoi:M
948	I-212148	1	Tirosh:AP1
949	I-505056	1	TCGA:prolif.immune
950	I-606061	1	Tirosh:M
951	HELIOMYCIN	1	Tirosh:M
952	ZUCLOPENTHIXOL	1	Tirosh:AP2

## Sheet: beyondcell_preds_tirosh
	AP1	AP2	M	T	most_susceptible
CHIR-99021_6857	32	-22.78	-13.76	-16.02	AP1
GSK-3-INHIBITOR-IX_6788	26.68	-21.25	-7.38	-14.25	AP1
ESMOLOL_2130	20.11	-9.75	-2.11	-14.23	AP1
KU-C103874_333	19.71	2.56	-19.23	-11.09	AP1
BENZOIC-ACID_14343	18.48	4.68	-18.04	-11.15	AP1
INDIRUBIN_14411	18.34	-16.23	2.1	-12.13	AP1
GSK-3-INHIBITOR-II_1222	18.18	-7.69	1.37	-14.54	AP1
RO-19-4605_17867	17.82	-10.05	-10.9	-8.5	AP1
ZOLPIDEM_7044	17.23	3.23	-11.66	-12.1	AP1
DEFERIPRONE_690	16.15	0.09	-10.69	-10.45	AP1
TROPANYL-3,5-DIMETHYLBENZOATE_7525	16.1	-1	-12.52	-9.3	AP1
SB-216763_7120	16.06	-12.28	-7.75	-7.42	AP1
CICLACILLIN_2630	15.98	15.14	-13.98	-14	AP1
PKCBETA-INHIBITOR_6221	15.77	5.68	-15.26	-10.14	AP1
URETHANE_107	15.35	-0.95	-4.01	-12.06	AP1
CEFATRIZINE_20340	15.22	-11.79	-2.33	-8.99	AP1
FELBAMATE_20152	15.19	-3.5	-2.57	-11.65	AP1
IDEBENONE_2488	14.86	-10.46	-12.73	-4.94	AP1
MBCQ_3414	14.59	-17.03	0.46	-7.79	AP1
PROSTAGLANDIN-B2_3237	14.22	-9.71	-1.6	-9.08	AP1
KU-C103881_980	14	-4.12	-1.6	-10.74	AP1
SCH-23390_6470	13.62	-16.95	-9.39	-2.98	AP1
KU-C104126N_5402	13.47	2.91	-8.83	-9.7	AP1
KU-C103875_3099	13.32	-0.45	-5.94	-9.6	AP1
PICEID_20758	13.26	-2.18	-2.05	-10.53	AP1
PROPRANOLOL_20718	13.19	-7.34	-1.34	-9.03	AP1
NORNICOTINE_7350	13.14	-15.7	1.21	-7.22	AP1
N-ARACHIDONYL-GABA_4323	13.12	-14.13	-1.26	-6.73	AP1
TOPIRAMATE_3266	13.02	-1.53	-1.13	-10.9	AP1
N-NITROSODIETHYLAMINE_10650	13	-13.3	-7.96	-4.21	AP1
PROPOFOL_18061	12.99	-5.48	-8.23	-6.7	AP1
PROPRANOLOL_6358	12.89	-16.09	2.08	-7.21	AP1
S-206352_3071	12.77	-17.47	-5.09	-3.76	AP1
PIOGLITAZONE_6698	12.73	11.75	-7.79	-12.4	AP1
NAPROXEN_15051	12.7	8.19	-12.67	-9.22	AP1
GOSERELIN_7449	12.65	8.6	-14.21	-8.69	AP1
KU-C104139_3136	12.56	-0.62	-4.81	-9.31	AP1
I-212148_2150	12.56	-13.89	-1.2	-6.32	AP1
TERAZOSIN_2569	12.31	-1.89	-5.55	-8.36	AP1
PHENYLBUTAZONE_914	12.25	-2.71	-11.39	-5.68	AP1
ASCORBIC-ACID_20511	12.14	-8.96	-10.98	-3.66	AP1
RU-24969_1356	12.09	-6.46	4.69	-10.74	AP1
RACLOPRIDE_5784	11.99	-13.85	2.45	-7.28	AP1
OLANZAPINE_1286	11.95	-4.62	-4.52	-7.53	AP1
NAPROXEN_20742	11.82	-7.42	-12.43	-3.3	AP1
FASUDIL_2480	11.7	-4.52	-4.2	-7.46	AP1
THZ-2-98-01_20650	11.69	-10.02	-8.65	-3.83	AP1
NEROL_4152	11.61	1.01	-15.99	-4.49	AP1
PICEID_13032	11.54	-11.13	1.52	-7.41	AP1
VU-0415533-1_5434	11.41	-4.76	-0.34	-8.67	AP1
BMS-182874_14734	11.31	-6.73	1.85	-8.8	AP1
CP-94253_11809	11.19	-13.9	8.47	-8.96	AP1
ORCIPRENALINE_20548	10.92	-2.28	1.88	-9.95	AP1
ENROFLOXACIN_2696	10.92	-6.57	-14.92	-1.76	AP1
LATREPIRDINE_2794	10.68	6.8	-9.02	-8.38	AP1
TRIPROLIDINE_2901	10.46	-7.63	7.68	-10.07	AP1
ORCIPRENALINE_6298	10.4	-3.65	4.03	-9.87	AP1
SKF-89976A_1377	10.26	-7.61	4.11	-8.46	AP1
METHYL-FASUDIL_5658	9.81	1.03	-2.63	-8.23	AP1
MEAD-ACID_3290	9.47	-0.51	1.24	-8.96	AP1
XAMOTEROL_20325	9.38	0.73	1.65	-9.46	AP1
ASCORBYL-PALMITATE_6865	9.14	-2.12	1.05	-8.04	AP1
ISOXSUPRINE_20459	8.7	-26.4	0.84	0.55	AP1
ISOSORBIDE_18054	8.35	-0.05	3.98	-9.19	AP1
PIROXICAM_6713	8.28	-2.23	-13.18	-1.5	AP1
DOPAMINE_19158	8.03	4.8	-15.41	-2.73	AP1
Y-39983_7111	7.56	-8.79	-15.69	2.35	AP1
OMEPRAZOLE_6711	6.51	-1.6	-13.23	-0.08	AP1
CARBIDOPA_6392	5.94	1.97	-15.81	0.28	AP1
CARBIDOPA_20828	5.87	5.21	-16.93	-0.28	AP1
MOXONIDINE_6164	5.54	-23.62	4.95	0.86	AP1
ADENOSINE-PHOSPHATE_18494	5.49	0.48	-16.51	1.47	AP1
METHYLTYRAMINE_2188	5.31	2.64	-16.09	0.74	AP1
THIOCOLCHICOSIDE_10888	4.03	2.06	-14.05	1.28	AP1
SINENSETIN_1373	-15.78	31.83	-12.28	8.68	AP2
THIOPERAMIDE_3442	-12.44	30.51	-7.39	4.11	AP2
JAS07-001_3468	-21.23	27.4	3.78	8.67	AP2
L-755507_6746	-30.81	26.82	1.04	18.7	AP2
NORCYCLOBENZAPRINE_15601	-13.91	26.22	-2.74	5.02	AP2
WISKOSTATIN_3064	-25.34	25.49	-2.16	15.44	AP2
PENICILLIN_13722	-8.17	25.32	-11.57	3.64	AP2
L-733060_2762	-22.96	25.15	-3.22	13.82	AP2
LY-364947_2844	1.89	24.69	-17.69	-2.86	AP2
CGP-20712_7360	-29.96	24.04	2.93	18.09	AP2
SR-59230A_3285	-27.16	23.49	2.31	15.97	AP2
FAMCICLOVIR_7045	-16.85	23.46	-1.76	8.22	AP2
VEGF-RECEPTOR-2-KINASE-INHIBITOR-IV_185	1.31	23.23	-5.61	-6.7	AP2
ENTACAPONE_3241	-8.01	23.03	-0.71	-0.11	AP2
AG-490_3319	-25.71	22.93	2.33	14.83	AP2
NICERGOLINE_17361	-12.92	21.8	-9.4	8.27	AP2
FINASTERIDE_700	-7.35	21.7	-9.16	3.13	AP2
MAPROTILINE_20461	-25.46	21.55	-3.41	17.37	AP2
ST-4070043_1703	-3.28	21.54	-13.58	1.25	AP2
U-0126_1419	-15.3	21.48	-16.18	13.27	AP2
ZUCLOPENTHIXOL_20697	-20.92	21.37	-4.51	13.74	AP2
BG-STK33-59_5669	2.49	21.28	-5.27	-7.26	AP2
LY-303511_73	-16.45	21.27	-3.18	9.16	AP2
PROSTAGLANDIN-E1_493	-20.89	21.17	13.47	6.55	AP2
PD-0325901_7410	-26.49	21.05	-3.38	18.46	AP2
ERYTHROMYCIN_15657	-16.86	20.71	-0.5	8.65	AP2
UB-165_3219	-7.72	20.37	-0.78	0.54	AP2
FIT_2708	-29.73	20.29	1.87	19.56	AP2
BRL-15572_7413	-24.85	20.22	5.78	13.57	AP2
R-96544_3526	-25.47	20.18	2.3	15.54	AP2
1-PHENYLBIGUANIDE_481	-20.31	20.11	-0.33	11.92	AP2
LATAMOXEF_12726	2.28	20.1	-6.17	-6.31	AP2
BML-190_19587	-6.46	20.1	-3.85	0.72	AP2
DILOXANIDE_1146	-13.25	20.05	5.45	3.18	AP2
ETHINYLESTRADIOL_18933	-18.39	19.74	7.59	7.12	AP2
NIACIN_20421	2.63	19.68	-12.98	-3.76	AP2
PEMOLINE_7513	-0.67	19.18	-5.74	-3.49	AP2
OPIPRAMOL_13112	-3.56	18.77	-9.81	0.91	AP2
ANDROSTENOL_1836	-1.48	18.76	-12.45	0.08	AP2
EQUILIN_1149	-0.34	18.63	-14.33	-0.16	AP2
AVRAINVILLAMIDE-ANALOG-3_12557	-1.76	18.51	-17.09	2.29	AP2
TYRPHOSTIN-46_3301	-3.41	18.48	-11.1	1.4	AP2
DILAZEP_7071	-8.65	18.45	0.55	1.5	AP2
ENZASTAURIN_7192	2.63	18.2	-16.28	-1.94	AP2
NAN-190_2531	-12.92	18.18	3.23	4.4	AP2
TUBASTATIN-A_6760	-29.75	18.03	9.01	17.46	AP2
SB-202190_939	-6.59	17.79	-19.37	7.84	AP2
BACCATIN-III_5747	-27.31	17.66	15.34	12.82	AP2
VU-0415011_5385	11.79	17.12	-15.65	-10.17	AP2
NIZATIDINE_20817	-0.57	14.58	-13.94	1.25	AP2
DIETHYLSTILBESTROL_7035	0.55	14.36	-13.7	0.21	AP2
MW-STK33-2A_6958	3.1	13.77	-13.72	-1.92	AP2
3-MATIDA_7534	-3.23	13.66	-15.66	4.67	AP2
METHIAZOLE_847	-0.2	13.64	-13.36	1	AP2
AFLATOXIN-B1_1033	4.18	13.47	-20.28	-0.16	AP2
NK42-I-109-1_3626	2.18	13.38	-15.33	-0.29	AP2
CEFSULODIN_17905	6.24	13.19	-3.25	-8.79	AP2
SB-221284_2834	2.18	12.36	-13.46	-0.71	AP2
COUMARIN_729	6.23	12.33	-3.23	-8.5	AP2
DICOUMAROL_18057	-4.32	12.28	-14.4	5.62	AP2
METHYLLYCACONITINE_2850	0.72	12.2	-16.75	1.99	AP2
CGP-12177_2441	5.29	12.14	-18.93	-1.27	AP2
LEVOPROPOXYPHENE_7419	9.79	11.8	-13.9	-7.28	AP2
DISOPYRAMIDE_5701	-6.35	10.44	-14.04	7.94	AP2
METHYL-EVERNINIC-ACID_78	-1.97	10.16	-14.13	4.08	AP2
GAMMA-LINOLENIC-ACID_3238	0.93	9.97	-16.75	2.55	AP2
DESOXYPEGANINE_755	5.3	9.89	0.73	-8.42	AP2
ARTICAINE_7474	5.41	7.92	3.4	-8.93	AP2
ST-014366_815	1.4	7.7	-13.91	1.74	AP2
U-46619_3287	6.51	7.58	-1.32	-7.93	AP2
GW-4064_18824	0.33	4.97	-12.95	3.24	AP2
AMPICILLIN_4425	2.28	3.06	-13.81	2.44	AP2
FENRETINIDE_7212	-16.88	-20.44	42.43	5.17	M
FENRETINIDE_20636	-17.33	-17.17	42.4	4.5	M
EMF-BCA1-16_613	-27.83	-4.45	39.47	10.99	M
PHORBOL-MYRISTATE-ACETATE_6105	-27.31	-20.32	39.1	15.96	M
QS-11_6778	-22.84	-23.28	38.63	13.07	M
INGENOL_6708	-25.86	-24.94	38.09	16.59	M
KI-8751_3531	-12.57	-22.56	37.88	3.77	M
THAPSIGARGIN_2842	-12.19	-31.86	37.56	6.66	M
I-606051_9639	-20.81	-7.43	37.27	6.47	M
TUNICAMYCIN_20685	-15.15	-30.83	37.26	9.14	M
TACROLIMUS_20447	-28.16	-12.52	37.16	14.92	M
AG-592_19062	-15.34	-23.19	37.12	6.81	M
PYRVINIUM-PAMOATE_6288	-23.81	-19.52	36.71	13.47	M
CYCLOSPORIN-A_20586	-15.71	-29.4	36.6	9.43	M
NSC-632839_6145	-19.9	-7.82	36.53	6.07	M
SULOCTIDIL_2565	-25.43	-14.25	36.53	13.26	M
VU-0418947-2_17379	-12.66	-29.43	36.39	6.75	M
TYRPHOSTIN-AG-1478_7149	-18.73	-21.73	36.38	9.72	M
XANTHOHUMOL_17437	-13.39	-15.78	36.36	2.86	M
STROPHANTHIDIN_18358	-17.33	-7.67	36.1	3.85	M
LE-135_6792	-19.47	-20.83	35.8	10.32	M
SELAMECTIN_5717	-18.47	-21.07	35.75	9.51	M
METHYL-BENZETHONIUM_13470	-22.25	-23.87	35.59	13.95	M
HELIOMYCIN_15766	-16.69	-23.93	35.49	8.95	M
IKK-2-INHIBITOR-V_7168	-14.42	-22.22	35.14	6.45	M
TUNICAMYCIN_8890	-13.22	-30.35	35.07	8.1	M
CYCLOSPORIN-A_6729	-8.97	-33.83	34.92	5.45	M
NSC-632839_20614	-20.95	-6.84	34.68	7.44	M
BREFELDIN-A_7341	-1.72	-30.87	34.65	-2.04	M
TACROLIMUS_2123	-20.23	-13.49	34.51	9.08	M
I-070759_2149	-7.31	-28.21	34.4	2.27	M
VU-0410183-2_4337	-25.95	-20.32	34.31	16.65	M
PUROMYCIN_2821	-22.8	-12.77	34.18	11.31	M
DG-041_5912	-5.11	-33.19	34.07	2.06	M
CHLOROXINE_714	-18.24	-14.27	33.96	7.75	M
CAFFEIC-ACID-PHENETHYL-ESTER_19816	-16.56	-28.13	33.81	10.91	M
VU-0418939-2_16363	-21.87	-23.32	33.78	14.15	M
I-606061_17499	-8.45	-16.58	33.75	-0.32	M
MG-132_7123	-3.77	-24.17	33.71	-2.03	M
BITHIONOL_6461	-12.59	-22.43	33.43	5.54	M
NARCICLASINE_6794	-18.62	-17.37	33.41	9.35	M
NICLOSAMIDE_5930	-19.28	-19.9	33.39	10.8	M
SULOCTIDIL_20488	-22.87	-17.6	33.36	13.32	M
CGK-733_6703	-13.5	-25.24	33.35	7.34	M
PHORBOL-12-MYRISTATE-13-ACETATE_6669	-21.61	-22.24	33.29	13.75	M
ANISOMYCIN_18062	-14.56	-24.48	33.04	8.17	M
CGP-71683_6967	-17.84	-20.72	32.99	9.93	M
CALMIDAZOLIUM_461	-18.8	-14.64	32.69	8.89	M
OBATOCLAX_9517	-16.66	-8.62	32.68	4.93	M
CADMIUM-CHLORIDE_10901	-10.16	-25.75	32.6	4.77	M
CYCLOSPORIN-A_6683	-15	-26.93	32.18	9.74	M
BRAZILIN_460	-31.23	-0.54	31.53	15.98	M
THAPSIGARGIN_20526	-8.74	-35.81	30.65	7.61	M
CAFFEIC-ACID_20710	-29.88	-4.93	30.26	16.72	M
WITHAFERIN-A_7414	-26.99	-2.21	30.14	13.23	M
RHODOMYRTOXIN-B_5981	-10.12	-25.62	29.52	5.93	M
CAFFEIC-ACID_3249	-29.04	-15.31	29.3	19.8	M
ARACHIDONYL-TRIFLUORO-METHANE_5800	-28.1	-11.6	29.14	17.77	M
TRICLOSAN_2575	-6.08	-25.94	27.82	3.03	M
TYRPHOSTIN-A9_7018	-10.84	-27.88	27.11	8.3	M
A-23187_12804	-6.37	-26.01	26.99	3.65	M
CAY-10594_6049	-28.34	-8.22	26.94	17.75	M
CYCLOPIAZONIC-ACID_6659	-10.55	-32.85	26.64	9.88	M
CI-976_6213	-10.48	-32.07	26.56	9.59	M
SPIRAMIDE_681	-6.34	-27.68	26.4	4.42	M
LASALOCID_7485	-8.13	-24.42	26.4	4.96	M
QUIFLAPON_5944	-13.04	-27.85	26.16	10.68	M
CYCLOPIAZONIC-ACID_20573	-7.2	-30.98	25.58	6.64	M
TEMSIROLIMUS_5723	-29.18	-11.05	25.16	20.18	M
NIGULDIPINE_7396	-27.08	-3.89	24.81	16.01	M
TESTOSTERONE_18292	-5.83	-23.72	24.67	3.33	M
AG-490_7061	-8.63	-28.05	24.56	7.37	M
A-23187_20755	-5.39	-23.99	24.36	3.14	M
TYRPHOSTIN-AG-555_3315	-8.39	-23.73	24.33	5.8	M
ICHTHYNONE_1210	-4.69	-24.32	23.68	2.89	M
AMODIAQUINE_19216	-32.23	6.62	23.05	17.9	M
ENTINOSTAT_17506	-29.94	0.09	21.59	18.58	M
HOMOHARRINGTONINE_6160	-3.9	-23.74	21.09	3.01	M
CDC_3506	-27.4	6.08	19.91	14.94	M
EMETINE_20660	0.81	-23.75	19.12	-0.48	M
PAZOPANIB_17067	-2.36	-25.24	18.35	3.21	M
KEPONE_6316	3.07	-25.26	18.06	-1.61	M
KU-C104255_575	-0.53	-25.77	16.64	2.4	M
BAY-59-3074_347	3.9	-30.44	16.32	0.06	M
SR-144528_2204	1.7	-25.27	11.83	2.15	M
LORECLEZOLE_3124	9.27	-26.06	11.12	-4.21	M
ADIPHENINE_3145	1.11	-33.16	10.79	5.73	M
SD-169_3552	2.94	-27.94	9.71	2.76	M
ZARDAVERINE_5938	9.24	-23.72	9.54	-4.33	M
STK-064652_2060	7.19	-25.18	9.3	-1.88	M
AR-A014418_7145	7.36	-3.99	8.22	-8.68	M
GABAPENTIN_15541	4.57	3.64	7.09	-8.22	M
EMF-SUMO1-9_6294	0.75	-24.74	6.63	4.92	M
SIROLIMUS_20588	-41.74	8.66	18.89	27.55	T
LY-294002_6942	-33.48	-1.89	11.39	26.56	T
THIOTHIXENE_1403	-40.73	25.5	7.01	25.78	T
LATRUNCULIN-B_5689	-34.64	11.38	7.77	24.64	T
GSK-1059615_20705	-28.59	-4.24	8.74	23.96	T
CALPEPTIN_5758	-32.45	3.44	11.83	23.66	T
BIBX-1382_16605	-32.14	14.27	2.33	23.59	T
PROSTAGLANDIN-A1_6785	-31.84	0.91	12.77	23.58	T
PIK-90_6287	-30.56	-2.2	12.82	23.43	T
KB-R7943_1219	-31.66	15.76	2.12	22.73	T
AS-605240_7023	-30.96	21.71	-4.3	22.69	T
QL-X-138_20815	-28.06	-17.8	21.99	22.68	T
WZ-4002_4256	-28.18	5.31	3.44	22.52	T
CLOBETASOL_20512	-29.66	-3.24	14.86	22.14	T
WH-4025_2394	-36.82	13.87	16.98	22.1	T
FORETINIB_6782	-24.56	-6.22	6.34	21.91	T
BAS-00535043_6869	-32.94	14.88	8.2	21.75	T
H-89_1188	-27.78	11.44	1.26	20.98	T
PD-184352_2224	-29.87	18.88	0.04	20.89	T
AS-605240_20616	-27.11	16.95	-4.5	20.85	T
DC-45-A2_6173	-26.9	-5.43	14.14	20.64	T
TRIMIPRAMINE_2576	-35.32	20.36	12.08	20.54	T
CYTOCHALASIN-D_10762	-26.1	4.33	4.71	20.45	T
DEFOROLIMUS_11293	-29.34	7.85	9.72	20.21	T
SIROLIMUS_18398	-26.67	4.7	6.7	20.04	T
BI-2536_7138	-34.15	17.71	12.96	20	T
CLOMIFENE_6771	-27.21	8.81	5.01	19.84	T
CHLORPROMAZINE_20637	-30.34	1.81	17.99	19.81	T
TOZASERTIB_6209	-29.58	18.06	4.03	19.3	T
JAK3-INHIBITOR-I_1216	-24.39	8	0.72	19.27	T
ICI-199441_3128	-27.16	18.71	-1.9	19.26	T
RIMCAZOLE_387	-26.77	12.97	2.23	19.16	T
METERGOLINE_2509	-29.78	13.01	9.57	18.95	T
CHLORPROTHIXENE_6489	-25.42	10.9	1.81	18.79	T
CARBACYCLIN_5895	-29.87	5.14	16.75	18.77	T
ATORVASTATIN_7272	-26.12	6.74	6.96	18.75	T
AMG-9810_6619	-24.62	2.73	7.16	18.65	T
L-690330_5900	-25.71	-3.83	15.19	18.61	T
AMIODARONE_5846	-24.27	0.6	8.52	18.5	T
CALPEPTIN_20729	-24.59	1.63	8.48	18.46	T
SD-6-035-A7_13305	-25.41	11.06	2.57	18.43	T
BOSUTINIB_20275	-27.21	14.16	4.25	18.36	T
MOLSIDOMINE_6993	-23.1	1.06	5.95	18.3	T
WT-171_17098	-21.89	4.73	0.32	18.24	T
MELPHALAN_5663	-7.01	2.68	-17.3	12.44	T
NVP-BGJ398_7027	-5.72	-0.12	-13.09	10.51	T
CYCLO-[ARG-GLY-ASP-D-PHE-VAL]_3419	-8.05	8.39	-12.96	9.74	T
APIGENIN_6833	-1.86	0.1	-17.52	8.7	T
VELIPARIB_6205	0.6	-25.69	0.72	7.74	T
PHENOTHIAZINE_20472	-4.6	5.83	-13.11	7.51	T
TWS-119_7230	-0.99	3.49	-15.14	5.82	T

## Sheet: beyondcell_preds_rambow
	MITFinterm_proliferative	NCSC	SMC	invasive	pigmented	most_susceptible
TORIN-2_6635	28.12	-13.54	-8.74	-31.9	-9.11	MITFinterm_proliferative
TORIN-1_2375	28.08	-6.82	-11.46	-21.16	-13.11	MITFinterm_proliferative
LY-2183240_7007	24.49	-16.95	-6.3	-38.2	4.15	MITFinterm_proliferative
CUCURBITACIN-I_5698	24.26	-8.46	-7.95	-40.17	7.76	MITFinterm_proliferative
JW-7-24-1_20546	24.02	-10.47	-7.48	-33.12	-1.2	MITFinterm_proliferative
WYE-125132_6694	23.79	-4.8	-8.22	-23.85	-15.58	MITFinterm_proliferative
VINBLASTINE_20581	23.35	-6.84	-8.68	-31.38	3.33	MITFinterm_proliferative
NPI-2358_20207	23.17	-24.32	-4.55	-38.23	8.37	MITFinterm_proliferative
QL-X-138_16830	23.16	-19.41	-3.6	-37.68	-6.67	MITFinterm_proliferative
OSI-027_19582	22.76	-9.31	-6.6	-22	-18.5	MITFinterm_proliferative
CUCURBITACIN-I_20579	22.62	-7.38	-8.87	-29.89	7.04	MITFinterm_proliferative
BMS-754807_9191	22.52	-16.55	-4.18	-30.64	-12.97	MITFinterm_proliferative
TRAMETINIB_6836	22.47	-19.79	-7.16	-5.93	-19.52	MITFinterm_proliferative
NVP-TAE684_7078	21.97	-11.68	-5.8	-23.73	-14.78	MITFinterm_proliferative
JW-7-24-1_499	21.63	-14.25	-4.54	-32.86	-6.24	MITFinterm_proliferative
KU-0063794_6095	21.19	-20.09	-3.34	-32.46	-5.1	MITFinterm_proliferative
KF-38789_7420	21.15	-2.7	-8.38	-24.71	-3.35	MITFinterm_proliferative
VINORELBINE_20311	20.93	-10.56	-7.11	-25.65	1.06	MITFinterm_proliferative
QL-X-138_20815	20.81	-13.76	-3.88	-35.08	-4.84	MITFinterm_proliferative
MK-1775_7103	20.33	-5.32	-6.02	-24.37	-13.52	MITFinterm_proliferative
WORTMANNIN_6663	20.32	-20.34	-4.26	-22.82	-6.69	MITFinterm_proliferative
CYTOCHALASIN-D_10762	20.05	-24.53	-3.24	-31.12	4.47	MITFinterm_proliferative
VINCRISTINE_7444	20.05	-7.53	-6.8	-23.26	-4.65	MITFinterm_proliferative
PNU-74654_6957	20.04	-6.86	-7.71	-26.54	5.71	MITFinterm_proliferative
VINBLASTINE_7345	19.94	-5.14	-5.14	-34.51	-4.61	MITFinterm_proliferative
JW-7-24-1_6290	19.73	-1.59	-7.36	-25.24	-4.85	MITFinterm_proliferative
CUCURBITACIN-I_6700	19.63	-4.65	-10.21	-16.04	8.74	MITFinterm_proliferative
VINORELBINE_6823	19.19	-13.39	-3.1	-31.14	-8.73	MITFinterm_proliferative
ISPINESIB_15818	19.16	-11.25	-3.04	-40.22	0.32	MITFinterm_proliferative
SB-225002_7127	19.16	-8.84	-4.83	-36.08	4.43	MITFinterm_proliferative
GELDANAMYCIN_20714	18.97	-16.46	-1.77	-33.28	-10.12	MITFinterm_proliferative
CGS-15943_7073	18.97	-12.63	-6.84	-23.32	8.51	MITFinterm_proliferative
AZD-8055_7156	18.92	-9.81	-4.78	-20.92	-14.05	MITFinterm_proliferative
GSK-1059615_20705	18.9	-16.14	-2.23	-32.35	-8.11	MITFinterm_proliferative
GDC-0941_7098	18.84	-22.6	-1.62	-25.12	-12.69	MITFinterm_proliferative
ST-056792_2917	18.83	5.64	-11.82	-5.04	-5.35	MITFinterm_proliferative
ZSTK-474_2402	18.81	-17.76	-2.1	-29.07	-10.72	MITFinterm_proliferative
EMF-BCA1-16_613	18.72	-18	-3.05	-35.41	5.85	MITFinterm_proliferative
BMS-536924_6989	18.65	-20.82	-1.79	-26.33	-11.51	MITFinterm_proliferative
EVEROLIMUS_6569	18.58	-13.9	-2.96	-30.66	-6.67	MITFinterm_proliferative
FLUVASTATIN_20754	18.5	-18.11	-3.37	-19.44	-12.39	MITFinterm_proliferative
NVP-BEZ235_6835	18.47	-5.35	-5.74	-22.03	-9.68	MITFinterm_proliferative
VINCRISTINE_5742	18.46	2.83	-8.68	-22.3	0.65	MITFinterm_proliferative
GELDANAMYCIN_6674	18.45	-14.87	-1.91	-32.23	-10.29	MITFinterm_proliferative
GSK-1059615_8429	18.43	-16.59	-1.51	-40.97	1.26	MITFinterm_proliferative
BNTX_7421	18.24	-5.19	-7.21	-30.9	14.3	MITFinterm_proliferative
VINORELBINE_20861	18.17	-12.5	-5.67	-20.99	0.31	MITFinterm_proliferative
PI-103_7146	17.94	-14.02	-2.99	-23.3	-13.13	MITFinterm_proliferative
WORTMANNIN_6737	17.92	-10.02	-4.64	-19.53	-11.82	MITFinterm_proliferative
TOSEDOSTAT_7220	17.91	0.08	-8.29	-24.03	6.86	MITFinterm_proliferative
SELUMETINIB_7114	17.54	-21.21	-3.21	-4.78	-24.37	MITFinterm_proliferative
TYRPHOSTIN-A9_7018	17.23	-3.6	-7.54	-23.32	9	MITFinterm_proliferative
PELITINIB_6803	16.78	-7.55	-5.83	-4.71	-21.18	MITFinterm_proliferative
SCH-79797_5844	16.44	-10.1	-2.81	-42.65	13.51	MITFinterm_proliferative
WZ-4-145_20617	16.23	-3.74	-7.23	-5.1	-13.08	MITFinterm_proliferative
SIROLIMUS_6738	16.05	-6.76	-1.72	-27.92	-17.69	MITFinterm_proliferative
AZD-6482_7118	15.97	-29.45	3.96	-44.49	-3.86	MITFinterm_proliferative
FENBENDAZOLE_243	15.89	3.37	-10.28	-1.96	-3.35	MITFinterm_proliferative
GSK-2126458_7029	15.82	1.73	-3.96	-21.98	-20.47	MITFinterm_proliferative
NARCICLASINE_6794	15.67	-9.1	-2.45	-39.66	9.05	MITFinterm_proliferative
CGK-733_6703	15.56	10.09	-11.54	-4.3	0.97	MITFinterm_proliferative
NICLOSAMIDE_5930	15.51	7.57	-7.42	-29	7.95	MITFinterm_proliferative
TOZASERTIB_20654	15.34	-15.81	-0.08	-23.53	-19.24	MITFinterm_proliferative
AS-605240_7023	15.33	-15.99	-2.73	-1.6	-29.08	MITFinterm_proliferative
U-0126_1419	15.22	-4.86	-6.93	7.54	-25.98	MITFinterm_proliferative
PD-198306_3514	15.17	1.29	-9.67	7.51	-14.24	MITFinterm_proliferative
ON-01910_20745	15.16	0.83	-8.8	-1.73	-7.41	MITFinterm_proliferative
ICHTHYNONE_1210	15.03	-1.92	-7.98	-17.15	12.2	MITFinterm_proliferative
AS-605240_20616	15.02	-14.66	-2.95	-2	-27.3	MITFinterm_proliferative
ATORVASTATIN_20690	14.94	-27.3	0.99	-23.59	-8.34	MITFinterm_proliferative
MALONOBEN_12403	14.61	10.84	-11.33	-3.97	2.58	MITFinterm_proliferative
PD-184352_2224	14.13	-14.04	-3.22	2.67	-28.29	MITFinterm_proliferative
BJM-CSC-15_5704	14	4.21	-8.04	-10.98	0.23	MITFinterm_proliferative
FCCP_6849	13.83	5.76	-9.78	-5.6	4.43	MITFinterm_proliferative
I-070759_2149	13.75	6.44	-7.25	-14.3	-3.13	MITFinterm_proliferative
SIMVASTATIN_11067	13.72	-13.8	0.21	-38.91	4.67	MITFinterm_proliferative
LOVASTATIN_7473	13.53	-25.76	1.47	-27.89	-1.33	MITFinterm_proliferative
LOVASTATIN_20480	13.41	-24.31	1.5	-30.13	-0.07	MITFinterm_proliferative
OXIBENDAZOLE_2536	13.34	6.06	-7.83	-9.04	-3.45	MITFinterm_proliferative
TYRPHOSTIN-1_5953	12.98	-23.83	-1.4	-19.21	8.05	MITFinterm_proliferative
SAPPANONE-A_3874	12.9	-5.02	-7.79	0.55	1.53	MITFinterm_proliferative
KU-0060648_5810	12.87	-6.83	-1.76	-16.57	-17.29	MITFinterm_proliferative
BISPHENOL-A_20657	12.84	-27.76	3.12	-41.92	11.8	MITFinterm_proliferative
AZ-628_6789	12.71	-30.07	1.15	-10.1	-12.94	MITFinterm_proliferative
ALFACALCIDOL_20416	12.16	-23.99	3.51	-41.08	5.52	MITFinterm_proliferative
TANESPIMYCIN_17959	12.15	-4.54	-5.1	3.97	-20.2	MITFinterm_proliferative
AKT-INHIBITOR-1-2_1827	11.77	-24.08	3.67	-32.79	-4.93	MITFinterm_proliferative
LANATOSIDE-C_7453	11.71	-19.03	2.37	-42.12	10.39	MITFinterm_proliferative
PP-30_2230	11.54	-23.7	4.24	-43.88	6.56	MITFinterm_proliferative
PD-0325901_7410	11.48	-18.68	-0.5	-4.6	-18.82	MITFinterm_proliferative
MG-132_7123	11.23	4.05	-8.33	-2.14	4.17	MITFinterm_proliferative
CT-200783_7976	11.14	-16.73	1.72	-39.25	10.75	MITFinterm_proliferative
TRICLOSAN_2575	11.1	9.09	-8.32	-3.19	-1.26	MITFinterm_proliferative
ERK-INHIBITOR-11E_6242	11.06	-6.42	-3.43	2.06	-21.97	MITFinterm_proliferative
CALMIDAZOLIUM_6475	11.03	-6.2	0.23	-41.35	9.85	MITFinterm_proliferative
CP466722_6856	10.87	-17.02	2.52	-40.02	7.56	MITFinterm_proliferative
KIN001-055_7150	10.84	-24.59	0.42	-17.29	3.45	MITFinterm_proliferative
BISACODYL_2432	10.77	-9.69	2.47	-48.77	9.64	MITFinterm_proliferative
ERISMODEGIB_5857	10.74	-24.39	2.05	-26.84	4.53	MITFinterm_proliferative
MAZ-51_3490	10.72	4.42	-7.83	-1.04	0.9	MITFinterm_proliferative
SPIRONOLACTONE_19076	10.35	-24.82	2.89	-25.87	-0.51	MITFinterm_proliferative
SORAFENIB_20726	10.33	0.21	-7.46	2.82	0.94	MITFinterm_proliferative
PEMETREXED_6014	10.24	-23.43	1.14	-23.55	7.92	MITFinterm_proliferative
AC-55649_6239	10.18	-24.04	1.02	-23.13	9.37	MITFinterm_proliferative
CEDIRANIB_18652	10.14	-5.1	-2.87	-2.36	-17.5	MITFinterm_proliferative
SIROLIMUS_2349	10.11	-24.22	4.03	-32.73	0.58	MITFinterm_proliferative
APHA-COMPOUND-8_17095	10.03	-28.65	3.86	-32.96	9.12	MITFinterm_proliferative
MRE-269_10038	9.95	-30.57	9.52	-60.99	8.33	MITFinterm_proliferative
ATORVASTATIN_7272	9.73	-28.48	3.59	-16.64	-9.94	MITFinterm_proliferative
NALBUPHINE_20496	9.66	-23.6	1.62	-24.55	8.78	MITFinterm_proliferative
CALCIPOTRIOL_7358	9.63	-33.68	4.01	-26.76	8.83	MITFinterm_proliferative
MW-STK33-2C_3364	9.37	4.23	-7.26	5.09	-4.85	MITFinterm_proliferative
GRANISETRON_8939	9.18	-24.17	2.11	-23.15	6.32	MITFinterm_proliferative
TIBOLONE_2371	8.99	-24.14	3.38	-30.32	7.52	MITFinterm_proliferative
MEVASTATIN_8633	8.56	-24.85	1.39	-14.16	3.48	MITFinterm_proliferative
MESORIDAZINE_5680	8.39	-24.1	2.86	-23.27	4.68	MITFinterm_proliferative
UNC-0321_6144	8.27	-27.51	2.04	-12.9	2.23	MITFinterm_proliferative
AFATINIB_20797	8.18	5.17	-1.94	-7.87	-22.48	MITFinterm_proliferative
WH-4025_20608	7.86	-12.01	1.34	-9.9	-17.41	MITFinterm_proliferative
GSK-1070916_7000	7.84	4.71	-1.58	-10.06	-19.77	MITFinterm_proliferative
SD-6-035-A7_13305	7.72	-23.59	4.35	-29.34	4.39	MITFinterm_proliferative
AS-703026_18940	7.43	-11.25	-1.53	6.72	-17.65	MITFinterm_proliferative
CHEMBL-1222381_6011	7.07	-27.92	6.89	-38.01	6.81	MITFinterm_proliferative
MAPROTILINE_930	6.89	-5	-1	-0.78	-17.89	MITFinterm_proliferative
VEMURAFENIB_6291	6.48	-25.05	0.04	0.45	4.07	MITFinterm_proliferative
SR-95639A_6895	5.81	-26.65	4.1	-18.26	4.91	MITFinterm_proliferative
T-98475_3494	4.35	1.54	1.17	-11.1	-17.17	MITFinterm_proliferative
AFATINIB_6715	3.92	-2.06	0.41	1.14	-20.77	MITFinterm_proliferative
NS-3694_3517	-6.31	31.66	-5.06	26.86	-14.49	NCSC
ETAMIVAN_1158	-12.16	31.36	-1.37	25.17	-10.6	NCSC
BUCLADESINE_96	-1.97	28.85	-6.47	27.59	-22.08	NCSC
FLUORO-SAHA_19966	-0.15	28.68	-5.44	14.16	-20.06	NCSC
ISOGEDUNIN_3429	-6.73	25.74	-3.28	16.34	-2.6	NCSC
BG-1029_11453	-3.3	25.63	-4.67	20.64	-14.75	NCSC
ESTRADIOL_20521	-9.73	25.39	0.81	11.62	-11.47	NCSC
NADOLOL_6740	-12.63	23.94	2.28	19.17	-16.42	NCSC
KU-C104139_3136	-6.78	23.93	-5.15	23.82	4.05	NCSC
PENTOXYVERINE_1297	-7.77	23.9	-1.03	21.27	-18.4	NCSC
AMINOMETHYLTRANSFERASE_2413	-3.73	23.73	-3.82	18.89	-13.85	NCSC
NAPROXEN_20742	-7.48	23.67	0.25	4.27	-5.74	NCSC
ESTRADIOL_7287	-10.09	22.16	0.35	18.73	-11.31	NCSC
BML-190_19587	-0.52	21.63	-3.62	10.83	-16.94	NCSC
CEFDINIR_7996	-4.8	21.57	-3.62	17.05	-4.37	NCSC
KU-C103881_980	0.43	21.55	-6.94	19.1	-7.98	NCSC
BMS-182874_14734	-12.22	21.54	0.66	21.42	-5.95	NCSC
LYSYLPHENYLALANYL-TYROSINE_13576	-1.82	21.4	-5.33	20.14	-10.22	NCSC
TG100-115_2369	0.19	20.4	-4.28	11.75	-14.98	NCSC
FUSARIC-ACID_2471	-6.17	20.35	-1.19	13.72	-9.52	NCSC
CGP-55845_7545	-9.92	20.18	0.73	10.88	-1.31	NCSC
TUL-XXI039_5659	-8.87	20.12	-0.18	18.7	-10.31	NCSC
AMCINONIDE_13287	-3.15	20.06	-3.88	17.57	-9.04	NCSC
CCT036477_547	-2.35	19.68	-3.56	17.71	-15.01	NCSC
ORTHOTHYMOTINIC-ACID_36	-5.37	19.51	-3.75	18.39	0.57	NCSC
ST-4029010_20209	-5.84	19.42	-0.19	6.97	-7.99	NCSC
JAS07-009_6056	-0.66	19.24	-3.6	10.98	-13.12	NCSC
SCH-23390_6470	-5.24	19.12	-0.88	5.01	-2.6	NCSC
BG-1008_7417	-3.11	19.05	-2.38	16.85	-17.91	NCSC
TICARCILLIN_6322	-6.44	19.01	-1.33	13.32	-4.58	NCSC
DESMETHYLCLOZAPINE_1270	-5.03	18.93	-1.16	11.24	-9.86	NCSC
RHAPONTIN_2871	-12.95	18.83	1.3	18.12	1.41	NCSC
FLUCLOXACILLIN_93	-1.12	18.8	-3.82	13.38	-11.88	NCSC
S-206352_3071	4.67	18.27	-7.12	6.42	-5.28	NCSC
BG-1030_18746	-2.35	17.95	-2.25	17.85	-22.39	NCSC
BG-1025_13525	-1.34	17.68	-2.45	12.7	-18.43	NCSC
FLUNARIZINE_6952	-9.09	17.17	-0.09	16.39	-2.32	NCSC
PROSTAGLANDIN-B2_3237	-9.81	16.87	-0.92	14.92	9.79	NCSC
ORANTINIB_19256	-12.8	16.73	4.45	2.67	1.34	NCSC
PROPANTHELINE_719	-10.78	16.51	1.73	11.97	-0.7	NCSC
DG-041_5912	9.56	15.74	-7.78	-7.73	-1.31	NCSC
NSC-663284_365	6.3	15.43	-7.56	-8.93	15.14	NCSC
ERYTHROMYCIN_927	-10.69	15.4	3.86	5.77	-6.9	NCSC
SGX523_6896	-13.51	14.5	4.48	14.22	-7.9	NCSC
SORAFENIB_10572	7.5	13.95	-7.44	5.24	-8.79	NCSC
AMLODIPINE_2423	3.64	13.32	-1.95	-3.47	-18.06	NCSC
ROTTLERIN_6784	12.63	13.18	-9.09	-8	-2.39	NCSC
BG-1004_13651	1.04	12.88	-1.01	3.48	-21.16	NCSC
CHOLIC-ACID_13019	-10.98	12.64	4.5	1.88	-0.96	NCSC
ROTTLERIN_20592	11.32	12.37	-7.79	-8.38	-3.98	NCSC
MYRICETIN_7030	-9.27	11.79	3	9.57	-7.35	NCSC
P-AZIDO-PE-TFMPP_2221	1.16	11.54	-2.55	10.67	-18.13	NCSC
DROPERIDOL_6268	-9.43	11.53	4.76	-0.77	-5.23	NCSC
BG-STK33-55_5673	-9.85	10.44	3.13	8.81	-2.44	NCSC
LOTEPREDNOL_12610	-10.88	6.6	5.48	5.25	-4.47	NCSC
NTNCB_3515	4.95	5.03	-0.78	-4.05	-20.25	NCSC
CARBACYCLIN_5895	-4.52	-23.82	12.1	-26.1	2.37	SMC
MIBEFRADIL_2190	-6.5	-5.24	9.77	-25.56	1.55	SMC
SD-6-035-B1_6279	-5	-10.61	8.63	-23.8	8.16	SMC
ETHYLESTRENOL_2116	-0.92	-23.42	7.58	-14.2	1.66	SMC
NICARDIPINE_2031	-5.22	-7.55	7.31	-17.27	5.66	SMC
CHROMOMYCIN-A3_95	0.39	-19.55	7.18	-20.01	0.49	SMC
SB-203580_20174	0.42	-18.62	6.9	-22.35	4.33	SMC
PRIMA1_1121	0.43	-11.52	6.87	-26.23	-0.62	SMC
TERBINAFINE_16228	-1.32	-19.84	6.74	-11.18	0.53	SMC
CO-102862_3485	-8.08	-0.57	6.7	-5.99	-1.4	SMC
HDAC3-SELECTIVE_7292	-4.58	-6.45	6.67	-14.82	2.39	SMC
LFM-A12_3819	0.55	-17.94	6.61	-21.2	3.21	SMC
JZL-184_2163	-1.23	-14.78	6.6	-20.32	6.2	SMC
BML-210_9795	2.18	-10.56	6.57	-29.11	-4.49	SMC
AMODIAQUINE_19216	4.92	-22.37	6.54	-33.76	6	SMC
TRANYLCYPROMINE_919	1.48	-21.95	6.53	-19.73	3.11	SMC
ENTINOSTAT_17506	-0.19	-9.5	6.45	-28.89	6.19	SMC
PARECOXIB_9288	-8.25	-1.68	6.41	-3.68	0.04	SMC
PIZOTIFEN_17234	2.74	-15.27	6.38	-30.97	3.68	SMC
AMOXAPINE_5775	-0.87	-11.03	6.33	-20.26	0.87	SMC
DEMECLOCYCLINE_2091	-4.82	-7.05	6.29	-11.82	3.14	SMC
TIENILIC-ACID_2372	-7.26	-5.24	6.27	-5	3.29	SMC
RIFABUTIN_11386	-1.11	-6.11	6.22	-18.66	-6.5	SMC
CLOMIFENE_6771	-4.72	-6.19	6.04	-10.13	0.96	SMC
ARTEMETHER_583	1.68	-19.88	5.99	-19.65	3.1	SMC
CLOMIFENE_20737	2.53	-12.67	5.91	-20.87	-9.4	SMC
ANANDAMIDE_20757	-9.18	1	5.9	-1.29	1.27	SMC
TERT-BUTYLHYDROQUINONE_12136	-9.29	3.47	5.49	2.27	-3.68	SMC
CHIR-99021_17376	-12.3	37.38	-9.31	58.41	-4.84	invasive
CHIR-99021_20826	-9.66	37.43	-10.71	58.12	-7.06	invasive
PIOGLITAZONE_6698	-6.55	13.1	-5.94	43.57	-2.3	invasive
DIMAPRIT_10516	-3.63	26.48	-5.85	34.76	-24.88	invasive
BENZOIC-ACID_14343	-4.14	24.58	-6.51	33.85	-13.37	invasive
ASCORBYL-PALMITATE_6865	-8.49	20.98	-2.33	33.11	-16.99	invasive
TWS-119_7230	-2.22	15.56	-4.22	32.33	-24.65	invasive
CAY-10415_2033	-10.98	21.78	-2.06	31.94	-6.41	invasive
CHIR-99021_6857	-1.79	31.21	-10.08	31.84	-5.23	invasive
CICLACILLIN_2630	-10.35	24.38	-1.59	31.11	-15.67	invasive
ZAFIRLUKAST_2581	-5.91	18.55	-4.36	30.06	-6.74	invasive
FENPIVERINIUM_794	-7.69	8.23	-0.68	28.56	-8.3	invasive
BETA-CCP_2742	-0.17	8.89	-5.73	27.42	-6.89	invasive
FENOTEROL_6327	-8.66	24.17	-2.36	26.7	-11.92	invasive
TOPIRAMATE_3266	-6.73	16.51	-3.4	26.61	-2.2	invasive
PT-630_5740	-9.35	9.98	-0.15	26.56	-4.02	invasive
N-(3-ACETAMIDOPHENYL)-3-CHLOROBENZAMIDE_2899	-5.83	22.34	-3.39	26.15	-14.68	invasive
PINDOLOL_6328	-12.43	15.67	0.51	25.97	-1.4	invasive
NEROL_4152	-2.11	15.22	-5.64	25.91	-5.26	invasive
PRONETALOL_5738	-0.51	19.25	-6.2	25.82	-14.74	invasive
OXPRENOLOL_270	-4.12	12.55	-3.22	25.47	-8.96	invasive
ISONICOTINOHYDROXAMIC-ACID_14611	-5.57	15.9	-2.55	25.46	-11.75	invasive
TOREMIFENE_7315	-10.66	16.07	1.18	25.27	-14.73	invasive
CEFSULODIN_17905	1.04	12.63	-6.63	25.2	-8.54	invasive
ESEROLINE_17298	-4.89	15.95	-3.5	24.65	-6.96	invasive
TUBACIN_20079	-9.75	20.61	-0.97	24.51	-8.73	invasive
NADOLOL_20589	-10.02	11.54	1.75	24.45	-14.36	invasive
SB-525334_7005	-13.53	11.39	2.7	24.15	-3.6	invasive
NM-PP1_80	1.58	15.85	-7.1	24.07	-10.83	invasive
LATAMOXEF_12726	-0.06	11.05	-5.05	23.99	-11.01	invasive
CDK1-5-INHIBITOR_18793	-1.88	15.03	-6.1	23.93	-0.03	invasive
ATOVAQUONE_3843	-2.32	8.07	-3.43	23.79	-7.35	invasive
VALYLTRYPTOPHAN_2780	-3.13	20.28	-5.66	23.78	-4.65	invasive
LEVISOPRENALINE_12246	-11.8	20.09	0.41	23.76	-7.22	invasive
METHYLATROPINE_20405	-3.51	11.67	-3.03	23.04	-8.76	invasive
ACTARIT_11767	0.43	7.94	-4.47	22.77	-11.46	invasive
SIBUTRAMINE_1371	-3.31	4.75	-1.41	22.48	-10.95	invasive
SITAGLIPTIN_1374	-4.16	17.52	-3.76	22.46	-7.92	invasive
WISKOSTATIN_3064	-6.68	14.37	0.09	22.39	-19.6	invasive
FLUTICASONE_15479	-1.75	13.88	-3.89	22.28	-13.19	invasive
BENFLUOREX_2429	-3.33	20.8	-4.52	22.27	-10.89	invasive
CARBOFURAN_14360	-2.5	7.02	-1.97	22.26	-13.77	invasive
ENALAPRIL_20761	-6.81	11.63	-0.93	22.22	-7.05	invasive
1,2-DICHLOROBENZENE_3476	-3.98	12.81	-2.22	22.13	-12.95	invasive
NOREPINEPHRINE_2211	-7.48	14.01	-0.84	22.08	-7.78	invasive
DIETHYLSTILBESTROL_7035	-5.54	13.18	-2.26	22.07	-5.47	invasive
OXYBENZONE_15035	-8.33	20.39	-1.79	21.81	-5.49	invasive
METHYL-2,5-DIHYDROXYCINNAMATE_18900	-0.19	21.06	-5.96	21.08	-14.28	invasive
BG-1027_20011	-0.79	13.93	-3.31	20.7	-20.14	invasive
RONDUAL-KINASE-INHIBITOR_6954	-12.65	16.54	1.32	20.66	-0.33	invasive
AC-LEU-LEU-NLE-CHO_12051	8.01	13.17	-9.82	19.94	-12.49	invasive
SULFACETAMIDE_2564	-11.81	11.86	2.93	18.92	-7.27	invasive
OXAMFLATIN_9347	-1.72	17.8	-3.27	18.84	-19	invasive
FLUDROXYCORTIDE_7408	6.51	9.95	-8.24	18.84	-10.71	invasive
HYOSCYAMINE_2773	-10.22	16.63	0.78	18.8	-5.84	invasive
GLUTAMYLDOPAMINE_2135	7.93	1.67	-7.3	17.88	-11.24	invasive
GSK-1904529A_6787	-4.44	12.14	0.59	17.64	-24.53	invasive
RU-24969_1356	-10.91	17.05	0.16	17.59	3.22	invasive
PEMOLINE_7513	-10	9.8	3.35	17.2	-13.86	invasive
OLOPATADINE_12219	-1.41	13.87	-2.13	14.56	-17.42	invasive
WH-4023_6477	-14.48	8.46	5.4	14.55	-1.7	invasive
NICERGOLINE_17361	-9.86	6.87	2.61	14.28	-0.75	invasive
PANOBINOSTAT_6776	4.45	2.61	-3.17	13.87	-20.95	invasive
MGCD-265_7108	-9.37	8.22	3.6	12.13	-9.6	invasive
TRICHOSTATIN-A_6102	4.28	-0.54	-2.34	12	-19.09	invasive
OSTHOL_17555	-9.43	9.27	2.89	11.98	-5.29	invasive
FLUTICASONE_3847	9.87	4.78	-8.33	11.55	-8.99	invasive
L-ERYTHRO-MAPP_3409	10.01	-2.53	-7.38	11.32	-5.72	invasive
TUL_XIX003_5666	-9.74	6.45	2.26	11.23	6.05	invasive
BIOCHANIN-A_3000	-10.11	0.81	4.37	11.19	0.43	invasive
ZM-447439_1440	2.29	6.68	-1.69	10.93	-23.32	invasive
LEVOCETIRIZINE_960	-11.04	9.92	2.95	10.9	2.62	invasive
MEK1-2-INHIBITOR_3472	9.24	-9.99	-3.39	10.84	-20.16	invasive
BRL-50481_18319	-0.17	9.24	-1.23	10.34	-17.69	invasive
CARBINOXAMINE_7355	-11.31	7.55	4.04	10.34	0.07	invasive
HC-TOXIN_7385	4.83	-2.13	-2.33	10.18	-17.08	invasive
ANANDAMIDE_3253	-11.68	7.93	5.5	10.16	-9.31	invasive
VU-0415556-1_5437	2.61	5.82	-2.08	8.75	-17.76	invasive
MAPROTILINE_20461	5.65	7.34	-3.39	8.18	-24.28	invasive
PF-543_17744	-10.66	-1.62	5.42	7.62	3.74	invasive
VELIPARIB_6701	-10.07	6.47	4.51	6.68	-2.93	invasive
CYCLOPENTENE_20043	-10	3.99	5.64	6.39	-7.66	invasive
COBALT(II)-CHLORIDE_2049	-8.69	-3.08	5.88	6.32	-5.38	invasive
WH-4025_6950	1.03	-3.48	1.19	6.19	-17.28	invasive
CI-966_2797	-9.16	1.92	3.99	5.56	4.68	invasive
OUABAIN_7471	11.66	-3.82	-0.63	-55.05	28.41	pigmented
DIGITOXIN_6747	12.71	-5.17	-1.15	-52.65	25.78	pigmented
BUFALIN_15662	10.15	-5.03	-0.4	-47.28	25.23	pigmented
STROPHANTHIDIN_18358	12.73	-8.85	1.42	-62.25	25.1	pigmented
KEPONE_6316	6.09	-17.53	1.23	-27.7	24.55	pigmented
WITHAFERIN-A_7414	15.68	-11.97	-1.83	-51.27	24.49	pigmented
OUABAIN_20684	10.97	-2.64	-0.57	-51.28	24.44	pigmented
DIGOXIN_6751	12.44	-10.58	0.78	-55.3	24.34	pigmented
DIGOXIN_6913	11.56	-9.25	0.68	-52.89	24.12	pigmented
DIGITOXIN_20790	10.83	-4.27	0.71	-55.51	23.79	pigmented
DIGOXIN_20605	12.59	-10.14	0.43	-53.99	23.7	pigmented
OUABAIN_12027	11.43	-8.02	0.3	-50.91	23.08	pigmented
CALYCULIN_7406	3.43	-1.05	-1.04	-22.23	22.89	pigmented
DIGOXIN_7498	10.24	-12.02	1.85	-50.02	21.98	pigmented
WITHAFERIN-A_20674	15.54	-10.25	-5.32	-31.68	21.95	pigmented
NAPROXEN_11742	2.61	-17.88	3.89	-26.87	21.13	pigmented
PROSCILLARIDIN_3489	10.73	-7.97	1.42	-52.91	20.85	pigmented
PX-12_6712	16.13	-8.02	-5.69	-33.29	20.69	pigmented
PERIPLOCYMARIN_7398	10.14	-5.04	0.13	-46.73	20.59	pigmented
OUABAIN_6380	8	-1.67	0.69	-45.63	20.44	pigmented
MW-A1-12_6170	12.72	-4.91	-4.17	-32.47	20.37	pigmented
VIGABATRIN_1012	3.16	-13.73	1.08	-17.29	20.22	pigmented
CINOBUFAGIN_5752	13.24	-0.99	-3.01	-44.52	19.91	pigmented
WITHAFERIN-A_6212	14.44	-7.77	-5.96	-25.08	19.44	pigmented
NADIDE_196	-0.77	-13.98	3.88	-17.65	19.39	pigmented
QS-11_6778	1.99	-4.42	2.52	-30.33	19.36	pigmented
DIGOXIGENIN_14551	2.68	-4.55	2	-29.36	18.73	pigmented
DIGITOXIN_15135	9.23	-7.81	1.45	-46.14	18.48	pigmented
RAN-14B_2929	0.26	-7.68	0.26	-7.54	18.37	pigmented
CYMARIN_20707	9.9	-8.08	2.18	-52.16	18.33	pigmented
LY-16350_2670	5.35	-22.87	4.89	-34.73	18.3	pigmented
SARMENTOGENIN_7543	10.79	-6.19	0.03	-45.54	18.26	pigmented
THONZONIUM_9232	6.13	1.57	-2.6	-22.65	18.02	pigmented
GLICLAZIDE_1892	1.96	-11.02	-0.23	-6.96	17.81	pigmented
GW-501516_6850	5.17	-12.65	-0.62	-14.54	17.71	pigmented
RACEPHEDRINE_1333	3.2	-5.28	-0.94	-13.62	17.67	pigmented
SD-169_3552	-6.64	-5.81	5.63	-13.52	17.54	pigmented
DIAZOXIDE_16893	3.53	-8.62	0.36	-18.19	17.51	pigmented
NALBUPHINE_3281	11.71	-26.77	0.19	-27.03	17.41	pigmented
MEBHYDROLIN_20336	-0.42	-12.35	2.12	-9.48	17.31	pigmented
SCOPOLAMINE_3119	2.46	-13.43	1.07	-12.63	16.87	pigmented
PYRVINIUM_8471	1.49	-13.22	2.43	-16.57	16.56	pigmented
CERCOSPORIN_7506	9.06	5.25	-4.94	-23.05	16.29	pigmented
CYMARIN_1803	10.7	-11.05	1.82	-48.07	15.92	pigmented
ORCIPRENALINE_503	-4.04	-6.85	5.42	-19.38	15.83	pigmented
BUPHENINE_6678	-6.24	-5.48	5.74	-14.64	15.73	pigmented
CYTOSPORONE-B_6197	4.79	-19.03	1.84	-18.28	15.71	pigmented
CLOFILIUM_4430	13.15	-17.05	-3.4	-21.69	15.64	pigmented
CALMIDAZOLIUM_461	14.35	-5.62	-1.59	-48.04	15.44	pigmented
BROMFENAC_253	5.67	-21.51	0.43	-10.83	15.38	pigmented
CYMARIN_8665	9.47	-12.83	2.13	-42.73	14.92	pigmented
AMG-9810_6619	9.83	-27.78	1.63	-25.14	14.78	pigmented
CALCITRIOL_5894	9.7	-34.55	6.2	-42.37	14.72	pigmented
OLOPATADINE_16159	6.84	-24.04	2.91	-25.37	14.71	pigmented
RATHYRONINE_896	9.67	-26.43	1.52	-25.22	14.51	pigmented
CALMIDAZOLIUM_20562	12.74	-4.67	-1.23	-44.58	14.5	pigmented
VU-0415012_5382	-8.92	-1.91	6.51	-12.11	14.47	pigmented
PERUVOSIDE_7428	9.04	-12.66	2.19	-40.94	13.87	pigmented
DALCETRAPIB_2161	10.77	-23.53	1.02	-28.92	13.66	pigmented
PHORBOL-MYRISTATE-ACETATE_6105	11.95	-0.82	1.82	-61.65	13.34	pigmented
SULMAZOLE_2669	-0.21	-12.61	6.46	-30.56	13.03	pigmented
CIPROXIFAN_7828	-3.73	-14.47	7.48	-21.46	12.98	pigmented
PIPERLONGUMINE_5881	10.6	-4.25	-0.77	-38.75	12.95	pigmented
CALCITRIOL_20534	10.36	-25.34	4.15	-42.02	12.88	pigmented
NCS-382_20692	3.32	-21.7	6.22	-31.93	12.75	pigmented
TAK-715_7097	3.3	-29.7	4.06	-10.51	11.42	pigmented
MW-SHH-54_5887	-4.17	-17.35	8.91	-23.31	11.2	pigmented
XE-991_7028	8.43	-27.87	2.37	-21.45	11.17	pigmented
DC-45-A2_6173	4.92	-24.52	4.38	-23.4	11.16	pigmented
PURVALANOL-B_2845	-5.11	-15.34	8.18	-17.77	10.73	pigmented
LANATOSIDE-C_20746	9.69	-8.06	1.2	-40.34	10.54	pigmented
BISPHENOL-A_7340	9.17	-24.2	3.93	-35.98	10.36	pigmented
BACCATIN-III_5747	7.94	-24.46	6.34	-44	9.76	pigmented
ENTECAVIR_8628	3	-26	4.86	-16.25	9.35	pigmented
ANDROSTANOL_7267	3.27	-25	6.63	-27.8	9.17	pigmented
SECURININE_689	2.92	-26.53	7.59	-30.17	9.17	pigmented
AQ-RA741_2759	1.19	-18.88	6.04	-23.72	9.15	pigmented
THIORPHAN_1401	4.14	-21.8	6.15	-31.73	9.11	pigmented
ETHOXYQUIN_14761	-3.17	-13.03	5.96	-13.78	9.02	pigmented
VINCAMINE_2619	-1.18	-18.62	7.27	-22.02	8.95	pigmented
PROSTAGLANDIN-A1_6785	7.71	-31.07	5.59	-31.33	8.83	pigmented
BETAHISTINE_19217	1.08	-24.07	4.5	-8.99	8.72	pigmented
SECNIDAZOLE_2701	-9.6	0.91	5.33	-2.02	8.67	pigmented
MESALAZINE_1251	-2.74	-7.96	6.35	-22.45	8.37	pigmented
WARFARIN_6931	-3.78	-11.12	6.33	-15.09	8.23	pigmented
VU-0418000-1_5613	-3.94	-12.05	5.93	-11.01	7.76	pigmented
MITOMYCIN-C_2194	-4.15	-11.55	5.94	-10.59	7.42	pigmented
TYRPHOSTIN-51_5985	0.16	-21.29	6.04	-16.1	7.35	pigmented
CHLOROQUINE_5761	-2.09	-8.91	5.92	-20.35	6.94	pigmented

## Sheet: beyondcell_preds_tsoi
	M	N	T	U	most_susceptible
FLUBENDAZOLE_2646	61.29	-32.13	20.53	-48.05	M
BENPERIDOL_17693	55.85	-20.17	22.05	-58.47	M
VINDESINE_15120	51.85	-18.19	31.03	-72.43	M
VINCRISTINE_7195	50.01	-13.59	21.34	-59.49	M
TH02453-036-P1_17691	45.86	-51.71	22.12	-19.55	M
NOSCAPINE_1284	45.77	-5.12	-1.79	-26.23	M
ETIDRONIC-ACID_4317	45.07	-5.14	-14.79	-4.01	M
VINBURNINE_2697	43.38	15	5.32	-56.4	M
IOPAMIDOL_17220	41.62	7.2	-20.79	-3.76	M
MEGLUMINE_11141	40.37	-25.84	10.74	-22.34	M
OXYMETAZOLINE_2539	40.33	-2.89	-18.38	3.28	M
METHANTHELINE_6814	40.26	10.4	-22.39	-3.27	M
IPSAPIRONE_19140	40.22	-13.03	0.63	-18.18	M
RIVASTIGMINE_44	40.04	-3.41	-9.81	-10.26	M
ENOXACIN_17529	39.13	-18.73	5.67	-20.07	M
PHENPROBAMATE_732	39.04	33.6	-32.79	-8.23	M
GAMMA-HOMOLINOLENIC-ACID_3235	38.8	5.64	-14.98	-9.78	M
KU-C103868_3594	38.68	-8.54	20.77	-55.09	M
NALOXONE_1272	37.92	19.18	-26.96	-2.68	M
QW-BI-011_2236	37.57	-27.82	19.09	-32.17	M
ISOSORBIDE_20836	37.52	8.4	-25.08	5.26	M
VECURONIUM_11493	37.32	17.44	-23.22	-6.73	M
LATREPIRDINE_2794	36.82	29.71	-26.7	-12.83	M
PICEID_20758	36.79	3.88	-13.57	-8.86	M
ESTROPIPATE_7084	36.57	-16.12	-5.15	-2.72	M
DESOXYCORTONE_20849	36.35	16.57	-14.04	-20.42	M
OFLOXACIN_7348	36.22	5.67	-13.44	-10.44	M
HYDROCORTISONE_2145	35.86	6.86	-26.83	10.96	M
ISOSORBIDE_18054	35.85	16.32	-35.99	16.78	M
MECAMYLAMINE_883	35.17	10.3	-21.7	-0.51	M
ROXITHROMYCIN_9317	34.96	-12.5	-8.03	-0.33	M
MW-STK33-100_5674	34.83	10.52	-35	21.69	M
ML-4054_2195	34.69	-0.77	-10.57	-7.63	M
MW-STK33-97_5668	34.34	15.27	-32.21	12.66	M
MW-STK33-1C_5667	34.29	4.53	-19.27	1.87	M
W-5_6466	34.28	-9.31	3.16	-21.66	M
SPARFLOXACIN_8547	34.22	-18.69	-3.52	-1.11	M
IDEBENONE_2488	34.06	-14.4	6.09	-21.29	M
HYPERICIN_6953	33.78	-6.17	21.15	-54.41	M
NORGESTIMATE_20724	33.76	-17.71	-3.7	-1.44	M
METACYCLINE_1202	33.75	-22.25	-9.08	12.07	M
DEFLAZACORT_19789	33.67	-16.09	-0.88	-7.7	M
SPECTINOMYCIN_2623	33.41	1.1	-0.71	-24.98	M
PICEID_13032	33.36	11.01	-15.18	-10.72	M
CANDESARTAN_7197	33.33	19.11	-34.04	12.62	M
VEGF-RECEPTOR-2-KINASE-INHIBITOR-IV_185	32.86	28.36	-26.93	-8.12	M
PROGESTERONE_13567	32.76	-28.33	11.01	-14.59	M
TRIPROLIDINE_2901	32.74	9.58	-5.97	-24.18	M
FLUROFAMIDE_2664	32.71	-11	-5.06	-5.08	M
MUPIROCIN_892	32.68	11.49	-14.71	-11.48	M
AZAPROPAZONE_855	31.68	22.14	-31.28	6.23	M
CEFOTAXIME_20823	30.49	-21.09	29.21	-50.48	M
QUINPIROLE_20455	29.89	6.23	10.54	-46.22	M
BG-STK33-59_5669	29.34	20.41	-42.12	27.78	M
NAPELLINE_2828	28.14	-11.77	21.43	-45.04	M
NS-3694_3517	24.6	20.04	-36.08	21.64	M
UNGERINE_3613	24.46	-8.97	20.6	-43.72	M
SKF-89976A_1377	22.3	-4.2	19.73	-45.4	M
MW-STK33-2B_5675	20.32	20.27	-32.83	19.2	M
SENECIPHYLLINE_3248	19.12	5.08	17.95	-49.32	M
PROPRANOLOL_6358	19.01	8.44	13.7	-45.52	M
TWS-119_7230	-67.95	66.06	-35.63	44.29	N
SB-202190_939	-57.41	46	-23.65	36.46	N
RHO-KINASE-INHIBITOR-III[ROCKOUT]_6916	-7.85	41.74	-25.02	5.83	N
CHIR-99021_20826	-32.79	41.15	-16.29	10.59	N
SINENSETIN_1373	-22.75	40.82	-25.44	18.65	N
BUDESONIDE_2435	-29.32	40.79	-7.2	-6.8	N
SYK-INHIBITOR_1391	-29.27	39.17	5.08	-25.69	N
CHIR-99021_17376	-10.34	37.71	-19.71	2.9	N
CICLACILLIN_2630	27.77	37.62	-16.97	-30.16	N
CO-101244_14633	-6	37.56	-26.19	10.59	N
ENALAPRIL_20761	3.81	35.36	-35.59	21.1	N
PKCBETA-INHIBITOR_6221	-13.45	34.39	-14.34	-0.41	N
ERK-INHIBITOR-11E_6242	-51.21	34.19	-2.22	7.92	N
ALFADOLONE_20709	-3.84	34.06	-37.39	31.14	N
LY-364947_2844	-48.19	33.62	-15.9	29.02	N
AFLATOXIN-B1_1033	-20.97	33.09	-12.85	4.05	N
YM-201636_7069	-52.95	32.9	-10.49	24.3	N
SITAGLIPTIN_1374	17.77	31.94	-34.23	11.78	N
ETAMIVAN_1158	11.1	31.69	-33.34	15.55	N
COUMARIN_729	9.7	31.56	-18.68	-7.71	N
FR-180204_6506	1.33	30.64	-5.79	-22	N
DROPERIDOL_6268	17.9	30.31	-22.07	-6.95	N
TANGERITIN_1393	-34.49	29.33	19.19	-35.45	N
TUL-XXI039_5659	16.58	29.3	-41.63	27.65	N
MRS-1754_3398	-15.24	28.48	-9.04	-1.99	N
IKK-2-INHIBITOR_3070	-14.56	28.28	-22.02	19.33	N
EBPC_2798	-22.2	28.28	-6.58	-0.66	N
EQUILIN_1149	-20.49	27.96	-6.79	-1.28	N
BUCLADESINE_96	12.01	27.85	-36.37	23.75	N
DAC-004_16904	12.81	27.83	-36.06	22.66	N
HYDROCORTISONE_1204	-18.33	27.2	-11.5	5.72	N
BROAD-SAI-595_6947	-3.33	27.13	-13.12	-2.77	N
ETHAMBUTOL_7494	-4.8	27.12	-6.21	-13.16	N
FG-7142_1164	-7.82	27.11	-24.59	19.74	N
TUL_XX087_5661	26.06	26.27	-33.98	10.81	N
GOSSYPIN_79	21.18	25.64	-29.36	7.42	N
GUAIACOL_19829	5.19	23.38	-29.39	21.72	N
VINBLASTINE_20581	6.9	-63.16	79.15	-73.93	T
VINCRISTINE_5742	11.01	-48.42	69.17	-75.12	T
LY-2183240_7007	14.1	-52.62	66.1	-68.12	T
TREMULACIN_6382	-40.19	-39.07	63.96	-37.38	T
MENADIONE_6165	-64.55	-40.59	62.92	-15.86	T
MEBENDAZOLE_7178	18.57	-47.61	61.48	-68.78	T
PX-12_6712	-24.25	-39.48	60.75	-43.58	T
YC-1_2579	-43.36	-29.03	60.13	-38.67	T
ICHTHYNONE_1210	-4.1	-59.7	58.98	-35.53	T
MYCOPHENOLIC-ACID_15677	-13.07	-24.33	55.97	-59.15	T
DALCETRAPIB_2161	-21.32	-41.59	55.74	-35.32	T
KF-38789_7420	-6.28	-34.7	55.28	-52.73	T
VINCRISTINE_20633	12.34	-32.22	54.86	-68.47	T
CELASTROL_20689	-33.25	-28.02	54.41	-37.72	T
VINORELBINE_20861	24.87	-49.08	54.2	-59.92	T
PITAVASTATIN_11334	-53.98	-24.47	53.81	-24.72	T
RYUVIDINE_8390	-44.71	-32.65	53.1	-22.32	T
AKT-INHIBITOR-IV_5898	-36.74	-46.28	51.32	-11.7	T
10H-PHENOTHIAZIN-10-YL)(P-TOLYL)METHANONE_3167	0.1	-37.11	51.14	-48.2	T
KI-8751_3531	17.14	-45.08	50.85	-52.53	T
ALFACALCIDOL_20416	-12.07	-60.61	50.01	-13.69	T
EPOXYCHOLESTEROL_2113	-47.95	-42.41	49.98	-4.93	T
SIB-1893_7143	-58	-9.51	49.47	-29.44	T
CALCIPOTRIOL_20661	-0.54	-51.52	49.21	-30.1	T
IMPORTAZOLE_6650	-65.06	-25.23	49.05	-7.73	T
QL-XII-47_7270	-15.78	-36.49	49.04	-33.42	T
CELASTROL_7515	-45.35	-18.86	48.44	-27.85	T
NSC-23766_7510	10.24	-52.44	48.04	-35.32	T
PENTAMIDINE_2544	13.3	-61.64	47.94	-28.23	T
NILOTINIB_7322	-7.64	-56.35	47.63	-17.31	T
LOMEFLOXACIN_2101	-17.91	-34.19	47.53	-31.59	T
CHLOROTRIANISENE_10934	-19.48	-30	47.2	-34.06	T
BMS-754807_9191	-37.98	-47.11	46.34	-1.64	T
DISULFIRAM_2695	-9.75	-45.24	46.26	-24.54	T
NOCODAZOLE_9123	18.51	-35.49	46.05	-55.14	T
QS-11_6778	9.35	-51.02	45.87	-32.44	T
NVP-BEZ235_6835	-44.43	-42.2	45.77	-0.75	T
STK-249718_2937	-50.04	-25.73	45.64	-12.82	T
PSH-022_6270	-12	-28.13	45.4	-38.53	T
CADMIUM-CHLORIDE_10901	-0.19	-45.88	45.35	-29.56	T
ERLOTINIB_6611	-45.01	-9.94	45.32	-31.84	T
CYTOCHALASIN-D_10762	-4.71	-47.2	45.22	-24.63	T
TETRADECYLTHIOACETIC-ACID_7062	-10.41	-34.84	45.05	-32.45	T
QL-XII-47_20651	-20.71	-40.16	44.85	-19.07	T
LDN-193189_5789	-34.35	-43.63	44.81	-5.3	T
TYRPHOSTIN-1_5953	-18.29	-34.77	44.65	-25.93	T
WORTMANNIN_20587	-47.94	-45.26	44.5	7.06	T
PENICILLIN_7528	23.4	-31.41	44.38	-60.11	T
IDARUBICIN_6732	-75.48	-40.71	44.25	23.57	T
TENIPOSIDE_6677	-81.23	-35.01	44.24	22.2	T
SN-38_6681	-74.93	-19.5	43.73	2.81	T
WORTMANNIN_6737	-48.13	-43.35	43.58	6.81	T
AMINOPURVALANOL-A_6798	-66.39	-31.72	42.98	9.87	T
PP-30_2230	-16.2	-48.53	42.52	-10.19	T
IDARUBICIN_20805	-73.05	-36.54	41.98	21.36	T
KU-0063794_6095	-18.84	-49.66	41.59	-5.52	T
CYT387_18762	-59.01	-46.12	41.51	21.2	T
ALFACALCIDOL_496	-21.89	-43.94	41.25	-8.4	T
ARCTIGENIN_6481	-10.55	-48.13	40.47	-11.41	T
TORIN-2_6635	-47.39	-43.86	40.43	12.01	T
CLOFARABINE_2813	-39.65	-48.66	40.17	11.44	T
VU-0418947-2_17379	-21.21	-53.19	39.73	2.89	T
TIAPRIDE_14858	6.76	-22.9	39.11	-47.35	T
ACITRETIN_3262	17.14	-31.65	39.04	-46.27	T
MRS-1334_6412	4.1	-18.42	38.34	-48.55	T
FENBENDAZOLE_243	-8.35	-0.69	37.42	-55.41	T
AKT-INHIBITOR-1-2_1827	-30.84	-48.12	37.22	9.21	T
AMSACRINE_20087	-73.3	-34.24	36.74	27.98	T
CEPHAELINE_17814	9.15	-18.21	36.72	-49.86	T
PERIPLOCYMARIN_7398	17.3	-26.43	36.64	-47.6	T
XANTHOHUMOL_17437	12.01	-49.81	36.52	-20.07	T
IRINOTECAN_6802	-66.91	-20.3	36.43	9.77	T
KU-C104255_575	20.57	-12.6	36.1	-63	T
GLIMEPIRIDE_2475	31.68	-7.34	35.41	-75.44	T
CYCLOHEXIMIDE_6387	17.55	-25.4	35.29	-46.58	T
VU-0418933-1_6705	-18.36	-46.4	35.17	1.56	T
SERTINDOLE_16364	-11.76	-44.85	35.11	-4.84	T
CLOMIFENE_19218	-6.37	-43.79	34.73	-9.32	T
GANT-58_6070	6.4	-15.68	34.57	-46.74	T
ZSTK-474_2402	-23.9	-44.39	34.55	4.73	T
PAC-1_6238	-21.95	-52.11	34.3	11.4	T
WZ-4-145_20617	-75.11	-29.57	34.28	28.77	T
ARTESUNATE_5711	-34.78	-49.45	34.26	18.43	T
BX-795_13646	-37.81	-48.92	34.2	20.29	T
AZD-6482_7118	-28.6	-45.19	33.67	10.52	T
OXIBENDAZOLE_2536	11.95	-19.83	33.48	-44.93	T
RK-682_3726	17.78	-22.49	33.1	-46.01	T
CICLOPIROX_285	-18.39	-54.68	32.73	13.91	T
ETOPOSIDE_7342	-80.54	-22.22	32.28	28.82	T
GLYCOPYRROLATE_1179	22.84	-14.34	32.02	-56.16	T
SALVINORIN-A_1360	4.14	-5.65	31.28	-49.58	T
CAMPTOTHECIN_7008	-68.99	-10.27	31.26	9.91	T
CAMPTOTHECIN_20615	-73.84	-9.8	31.19	13.19	T
RACLOPRIDE_5784	21.36	-3.75	30.2	-62.6	T
CYCLOHEXIMIDE_6997	17.23	-18.26	30.03	-44.72	T
ARTESUNATE_20523	-24.87	-48.62	29.72	17.75	T
CAMPTOTHECIN_6371	-76.37	-8.36	29.39	16.65	T
U-0126_20851	-67.07	-10.85	29.31	12.3	T
BW-B70C_3320	-3.92	-50.99	29.1	5.43	T
CHLORAMBUCIL_2445	-69.61	-20.12	28.8	24.33	T
SIMVASTATIN_11067	-5.73	-45.68	28.75	2.05	T
CERAMIDE_3348	16.7	-46.22	27.4	-11.97	T
FARNESYLPYROPHOSPHATE_2120	1.82	-1.79	27.34	-45.14	T
I-606051_9639	-4.04	-50.14	27.2	7.84	T
TOPOTECAN_7441	-68.83	-8.3	26.33	16.04	T
CERAMIDE_20501	9.73	-47.36	26.09	-3.41	T
TOLMETIN_2572	2.43	-1.09	25.83	-43.78	T
QUINPIROLE_303	23.57	-6.92	25.17	-52.71	T
U-99194_1421	19.87	-3.03	23.93	-51.75	T
TOPOTECAN_20781	-68.98	-5.97	23.66	18.27	T
OBATOCLAX_9517	11.3	-44.94	23.36	-2.47	T
ITRACONAZOLE_160	-14.62	-45.73	23.07	18.25	T
FR-139317_3204	14.99	-4.23	22.92	-45.21	T
SPB02137_6488	-4.9	16.39	22.56	-50.33	T
METHYLPREDNISOLONE_11980	-7.43	15.56	20.62	-44.36	T
APOPTOSIS-ACTIVATOR-II_6854	12.09	13.71	20.52	-56.99	T
BISINDOLYLMALEIMIDE_20456	-68.6	11.69	18.45	9	T
BISINDOLYLMALEIMIDE_2433	-69.55	12.42	16.08	12.95	T
WH-4025_6950	-64.83	36.3	-51.23	97.7	U
WH-4023_6477	-37.05	47.56	-56.19	73.87	U
HG-6-64-01_20112	-46.68	19.62	-28.16	62.31	U
PANOBINOSTAT_6776	-73.74	18.13	-14.17	60.8	U
RESERPINE_20760	-62.05	9.17	-13.2	59.37	U
RS-17053_17367	-63.96	-8.48	0.54	55.55	U
SARACATINIB_2343	-68.77	29.51	-19.96	55.33	U
HC-TOXIN_7385	-65.23	3.58	-5.33	54.21	U
LABETALOL_20572	-34.26	29.8	-34.64	53.62	U
ENZASTAURIN_7192	-58.46	16.21	-15.39	53.28	U
VU-0418000-1_5613	-13.17	-18.58	-14.33	52.34	U
GESTRINONE_2132	-29.65	12.68	-25.59	52.2	U
DIMAPRIT_10516	-3.7	34.75	-50.21	51.71	U
INHIBITOR-BEC_6010	-56.57	3.77	-7.65	51.41	U
NTNCB_3515	-68.25	-3.44	2	51.3	U
RILMENIDINE_14187	-18.42	-6.29	-18.58	51.06	U
BIBU-1361_13825	-63.52	6.7	-6.01	50.97	U
SERTRALINE_169	-33.05	-19.59	-3.76	50.64	U
NNC-05-2090_3500	-79.54	0.01	5.61	50.31	U
PD-173074_7244	-59.28	14.18	-11.99	50.26	U
DESIPRAMINE_6598	-58.3	-30.22	14.26	50.19	U
TRAMETINIB_6836	-80.72	14.45	-2.23	49.81	U
PD-0325901_20673	-85.57	23.12	-5.23	49.77	U
SERTRALINE_20785	-31.29	-20.1	-3.65	49.65	U
MIBEFRADIL_6808	-68.07	-22.24	14.19	49.64	U
WH-4023_7264	-31.94	20.22	-27.49	49.55	U
ATORVASTATIN_20690	-43.7	-21.13	2.89	49.09	U
THM-I-94_9157	-75.68	16.56	-4.97	48.49	U
YL-57_2398	-25.14	12.94	-25.51	48.43	U
STF-62247_18454	-65.97	29.46	-17.04	48.41	U
JAS07-001_3468	-32.64	14.18	-22.84	48.37	U
TAMOXIFEN_20656	-64.44	-0.95	0.85	47.86	U
BW-B70C_20498	-14.97	-26.03	-6.27	47.7	U
PLX-4720_3655	-50.71	-1.97	-4.56	47.6	U
RACEPHEDRINE_1333	8.87	-17.73	-21.4	46.75	U
SALMETEROL_6647	-61.7	-12.88	7.83	46.1	U
TAMOXIFEN_3123	-46.69	-5.93	-3.03	45.99	U
ATORVASTATIN_7519	-20.78	-15.76	-8.7	45.85	U
HG-6-64-01_20862	-53.77	-9.81	3.22	44.77	U
LABETALOL_6654	-18.29	24.63	-33.33	44.64	U
RIMEXOLONE_20731	-49.65	28.37	-21.35	44.45	U
CAM-9-027-3_7050	-43.9	-4.15	-4.21	44.09	U
DEXAMETHASONE_6748	-45.82	19.57	-17.49	43.94	U
DANUSERTIB_8578	-36.52	3.17	-11.78	43.85	U
ZOLANTIDINE_2711	-55.99	6.67	-5.04	43.72	U
ENTACAPONE_3241	5.15	5.92	-32.1	43.72	U
ZM-447439_1440	-73.72	9.02	1.59	43.62	U
L-694247_2760	-20.37	-16.25	-7.25	43.6	U
EBELACTONE-B_6074	-26.98	-19.08	-2.57	43.6	U
WISKOSTATIN_3064	-36.52	33.91	-29.87	43.25	U
TOREMIFENE_7088	-66.24	-12.7	11.53	43.16	U
WZ-3146_16918	-65.82	-19.02	15.29	42.9	U
TRICHOSTATIN-A_6673	-70.04	6.42	2.73	41.56	U
APICIDIN_20794	-65.78	14	-3.57	41.28	U
TRICHOSTATIN-A_6102	-69.61	15.61	-2.59	40.92	U
BG-STK33-55_5673	22.83	27.38	-51.24	40.9	U
VEMURAFENIB_20547	-66.11	0.14	5.14	40.87	U
SIMVASTATIN_3216	-62.72	-45.72	31.4	40.42	U
LUPANINE_6745	0.01	19.76	-35.58	39.53	U
MEK1-2-INHIBITOR_3472	-62.74	30.16	-13.52	39.42	U
SB-525334_7005	-11.28	24.25	-32.84	38.94	U
PHA-793887_7135	-69.53	-20.28	20.6	38.08	U
APICIDIN_15785	-71.43	12.1	2.13	37.92	U
CANERTINIB_7079	-83.81	-4.16	17.63	37.63	U
TRICHOSTATIN-A_20575	-67.7	9.11	2.59	37.35	U
NOREPINEPHRINE_20451	1.86	19.3	-34.44	36.72	U
ENALAPRIL_13203	-2.55	21.22	-32.96	35.63	U
ORTERONEL_6666	-21.11	32.45	-31	35.05	U
QL-XI-92_7268	-68.82	-19.19	22.11	33.95	U
OLOPATADINE_12219	23.29	9.56	-36.31	33.49	U
AZD-8330_7004	-94.62	19.13	11.13	33.28	U
TUL_XXI035_5672	24.98	14.3	-39.4	32.63	U
PENTOXYVERINE_1297	10.81	30.19	-41.96	31.64	U
PICEATANNOL_20638	-78.29	-15.88	25.89	31.45	U
CEDIRANIB_18652	-80.25	-0.17	17.41	31.33	U
PT-630_5740	-0.74	28.26	-35.25	31.05	U
RHODOMYRTOXIN_1343	17.85	8.01	-31.39	30.92	U
ARC-239_2864	2.49	21.03	-32.19	30.77	U
JNJ-26854165_18268	-72.78	-12.49	21.84	30.68	U
LEVISOPRENALINE_12246	23.68	8.79	-34	30.12	U
TUL_XIX003_5666	29.12	4.25	-33.35	29.48	U
AFATINIB_20797	-72.5	11.29	8.33	29.21	U
TUL_XIX002_5664	27.61	7.84	-34.46	28.88	U
NOREPINEPHRINE_2211	0.58	19.08	-29	28.82	U
BG-STK33-03_5662	27.08	1.5	-30.25	28.61	U
SJ-172550_2055	3.43	20.73	-30.77	27.98	U
SCRIPTAID_10388	-67.34	15.1	4.6	27.75	U
TUL-XX023_5660	27.49	22.58	-42.49	27.61	U
ST-4029010_20209	17.12	26.06	-39.69	27.25	U
MDL-73005EF_76	24.83	15.25	-35.93	26.02	U
METHYL-FASUDIL_5658	11.5	15.83	-30.24	25.94	U
PALONOSETRON_8713	15.83	14.41	-29.97	23.67	U
SYK-INHIBITOR_7099	-72.64	-2.65	20.46	23.04	U
SELUMETINIB_7114	-72.39	10.78	14.04	20.12	U
NCH-51_20412	-67.13	-0.11	18.21	20.12	U
PELITINIB_6803	-85.74	17.74	16.07	19.79	U

## Sheet: beyondcell_preds_tcga
	invasive	prolif	prolif.immune	prolif.immune.invasive	prolif.keratin	most_susceptible
SB-202190_939	45.61	-12.29	-14	11.35	-7.62	invasive
TWS-119_7230	44.88	-12.5	-15.07	-2.05	21.55	invasive
SITAGLIPTIN_1374	43.44	-16.4	-12.47	11.58	2.91	invasive
TUL-XX023_5660	43.38	-18.23	-10.69	0.74	27.49	invasive
ASCORBYL-PALMITATE_6865	40.78	-23.85	-12.44	13.76	20.84	invasive
BG-STK33-55_5673	40.3	-16.26	-4.34	-4.77	27.95	invasive
MW-STK33-2B_5675	39.95	-12.49	-7.67	-7.8	27.99	invasive
ORTERONEL_6666	39.85	-12.62	-9.49	-3.46	21.89	invasive
BG-STK33-59_5669	39.34	-14.42	-6.67	-5.05	27.01	invasive
KM-03439_1699	39.07	-11.91	-11.61	18.04	-19.88	invasive
BETAMETHASONE_6649	39.07	-11.97	-5.52	9.43	-9.78	invasive
TUL_XXI035_5672	38.86	-15.01	-6.99	2.1	15.08	invasive
TUL-XXI039_5659	37.61	-16.63	-10.69	4.1	20.87	invasive
MAPROTILINE_20461	37.25	3.6	-15.88	-3.77	-11.96	invasive
ST-4042556_13612	36.58	-10.7	-14.12	9.72	-1.61	invasive
BAS-09104376_6480	36.26	-13.82	-13.72	13.71	-1.32	invasive
TG100-115_2369	36.09	-9.61	-7.89	8.81	-9.84	invasive
YL-57_2398	36.05	-4.2	-11.4	-10.9	19.09	invasive
ST-4034902_6301	36	-5.16	-0.02	12.64	-38.94	invasive
PRAVASTATIN_10798	35.28	-3.15	-14.57	-3.49	5.8	invasive
SERTACONAZOLE_6755	34.8	7.08	-13.85	-1.89	-25.73	invasive
TUL_XIX002_5664	34.41	-9.42	-7.93	-7	22.62	invasive
SINENSETIN_1373	34.25	-4.13	-17.94	0.67	4.96	invasive
AZD-8330_7004	33.81	9.75	-10.8	-7.16	-25.32	invasive
ST-4049616_6888	33.7	-13.34	-14.85	17.87	-7.63	invasive
RESERPINE_2585	33.69	5.69	-18.26	-4.42	-10.74	invasive
MW-STK33-100_5674	33.32	-15.77	-1.59	-6.12	31.39	invasive
CICLACILLIN_2630	33.28	-10.13	-7.11	-1.11	12.65	invasive
U0126_1420	33.21	-0.69	-3.3	6.66	-33.1	invasive
AMCINONIDE_6373	33.19	-10.62	-14.42	11.66	-2.76	invasive
VU-0405172-2_5605	32.93	-8.14	-14.84	10.2	-5.85	invasive
NAFTIDROFURYL_7465	32.87	4.14	-14.97	-6.94	-4.78	invasive
ETAMIVAN_1158	32.79	-17.08	-9.24	11.41	9.44	invasive
BIBU-1361_13825	32.71	5.97	-5.36	-9.24	-16.56	invasive
W-9_2521	32.66	8.67	-10.96	-17.1	-1.43	invasive
MDM2-INHIBITOR_1247	32.46	-8.39	-14.73	8.75	-2.04	invasive
PENTOXYVERINE_1297	32.38	-18.1	-11.58	15.3	7.55	invasive
VU-0420363-1_5432	32.17	-13.82	-14.99	12.2	6.35	invasive
AMCINONIDE_13287	31.49	-16.9	-3.09	6.35	12.71	invasive
DEFOROLIMUS_11293	31.46	2.81	-13.4	-0.57	-14.69	invasive
MW-STK33-97_5668	31.42	-10.15	-12.52	-4.55	27.48	invasive
TIPIFARNIB-P2_6058	31.42	3.06	-14.89	-8.02	1.34	invasive
TYRPHOSTIN-AG-1295_6567	31.26	0.99	-8.89	3.75	-23.64	invasive
ALFADOLONE_20709	31.26	-11.45	-10.49	3.24	13.14	invasive
PRAVASTATIN_20417	31.19	-4.78	-7.34	2.92	-8.09	invasive
VU-0447127-2_5559	31.1	5.22	-16.27	-6.2	-6.3	invasive
THM-I-94_9157	30.99	11.8	-18.41	-12.31	-9.35	invasive
FEXARAMINE_3296	30.73	-1.18	-9.69	-1.39	-6.09	invasive
L-733060_2762	30.53	-0.74	-7.94	4.78	-21.56	invasive
DM-163_5631	30.43	-6.07	-11.59	18.73	-30.52	invasive
BOSENTAN_1084	30.25	-18.59	-1.77	12.27	4.87	invasive
MW-STK33-2A_6958	29.58	-14.55	-21.35	16.19	9.99	invasive
LY-303511_73	29.15	-7	-17.67	-5.16	28.05	invasive
HEMADO_3186	28.14	21.1	-3.66	-10.34	-54.02	invasive
ENALAPRIL_20761	28.06	-22.45	-0.58	9.05	22.06	invasive
AFLATOXIN-B1_1033	26.65	-17.76	-5.28	25.56	-17.02	invasive
KUC104502N_5494	26.64	16.67	-11.95	-2.61	-46.38	invasive
FLUORO-SAHA_19966	25.7	4.88	-16.37	-4.57	-4.34	invasive
DIOXANE_257	25.52	-9.08	-6.77	19.41	-25.67	invasive
FLUMAZENIL_20113	25.2	-18.22	-2.4	17.78	-2.52	invasive
PIVMECILLINAM_14531	24.95	-21.63	-2.38	18.82	4.84	invasive
BUDESONIDE_2435	24.87	6.68	-17.77	-10.35	4.63	invasive
LOMATIN_2861	24.6	2.53	-21.45	-4.61	9.06	invasive
KETOCONAZOLE_20734	24.51	6.81	12.02	21.99	-95.78	invasive
NOMEGESTROL_16695	24.28	-18.09	-0.36	23.45	-15.97	invasive
IB-MECA_3538	23.3	-16.81	-12.8	20.42	2.28	invasive
S-14506_1357	22.84	-0.69	-17.25	-8.68	22.28	invasive
ON-01910_12023	22.74	3.68	-17.48	4.35	-15.31	invasive
ENALAPRIL_13203	22.59	-20.98	-4	19.79	4.9	invasive
CANDESARTAN_7197	20.76	-19.76	-6.12	20.45	4.2	invasive
BG-1005_11949	20.63	10.86	-18.76	-10.69	-1.61	invasive
ASSINEX_D328_842	20.57	11.07	-21.14	-3.29	-14.08	invasive
METHYL-2,5-DIHYDROXYCINNAMATE_18900	20.3	0.48	-17.46	6.76	-9.57	invasive
BG-1029_11453	19.99	11.73	-19.24	-9.62	-5.07	invasive
OXAMFLATIN_9347	19.9	11.42	-19.19	-11.51	-0.43	invasive
ON-01910_20745	19.65	4.38	-15.73	6.65	-21.55	invasive
APICIDIN_6388	19.15	6.76	-18.21	-7.65	3.93	invasive
KETOCONAZOLE_7502	19.02	13.68	0.28	6.28	-64.77	invasive
PCO-400_2758	18.83	17.27	-9.99	-3.99	-41.58	invasive
NAPROXEN_2409	18.7	8.57	2.38	2.91	-46.38	invasive
BG-1006_12772	18.6	9.09	-19.21	-7.48	-1.12	invasive
BG-1008_7417	17.93	11.67	-16.66	-11.9	-1.83	invasive
FLUOCINOLONE_2124	17.36	-18.43	6.32	13.85	1.53	invasive
TETRABENAZINE_19747	17.31	-19.95	-1.04	13.15	15.9	invasive
SB-203186_1361	17.11	7.66	-18.44	-7.8	3.65	invasive
ARG-CSC-81_278	17.09	15.14	-17.23	-15.92	-1.9	invasive
MINOXIDIL_722	16.7	5.15	-18.34	-2.49	0.04	invasive
ENZASTAURIN_7192	15.78	3.67	-18.58	-2.24	4.56	invasive
BREFELDIN-A_7523	15.52	3.89	-17.98	-5.87	10.71	invasive
CINALUKAST_3387	15.2	5.22	-19.46	2.05	-6.74	invasive
BG-1027_20011	14.88	12.06	-17.29	-9.38	-4.84	invasive
MEDRYSONE_9274	14.75	8.47	-16.42	11.55	-37.87	invasive
BG-1028_18488	13.14	10.98	-15.95	-5.48	-9.97	invasive
MK-212_2728	13.06	2.01	-17.23	4.21	-3.33	invasive
HYDROCORTISONE_1918	12.9	6.95	-18.09	3.43	-14.06	invasive
MRE-269_10038	-25.73	47.38	-4.06	-50.72	-2.8	prolif
INGENOL_6708	-79.39	45.56	12.87	-23.21	-31.79	prolif
BX-795_13646	-16.19	42.88	-10.46	-44.62	-2.46	prolif
PHORBOL-12-MYRISTATE-13-ACETATE_6669	-79.59	41.68	13.52	-19.99	-28.3	prolif
PHORBOL-MYRISTATE-ACETATE_6105	-81.88	41.03	16.67	-28.96	-10.61	prolif
TRETINOIN_7163	-29.08	37.08	3.76	-43.45	3.93	prolif
PROSTRATIN_19205	-53.76	36.68	6.75	-23.65	-19.16	prolif
PX-12_6712	-34.65	35.69	-9.73	-19.98	-18.83	prolif
MW-MITF28_8061	-17.14	35.21	-4.31	-33.63	-10.19	prolif
MYCOPHENOLIC-ACID_15677	-14.59	34.99	1.95	-20.73	-44.85	prolif
KU-C104135_15814	-20.23	34.69	-2.42	-28.7	-18.52	prolif
TACEDINALINE_7298	-44.68	34.35	9.77	-24.67	-21.42	prolif
RYUVIDINE_8390	-29.38	33.6	1.19	-15.52	-39.18	prolif
EMF-SUMO1-7_13817	-16.95	33.37	0.89	-24.46	-29.9	prolif
MYCOPHENOLIC-ACID_20792	-7.16	33.21	0.02	-25.15	-34.59	prolif
DOXORUBICIN_7277	-24.38	33.18	2.4	-28.29	-17.8	prolif
KU-C104495_4327	-31	33.16	2.56	-29.01	-11.39	prolif
BIOTIN_2783	1.98	32.71	-16.01	-23.87	-23.66	prolif
VINBLASTINE_20581	-56.8	32.45	10.35	0.56	-58.04	prolif
TYRPHOSTIN_3317	3.05	31.82	-17.3	-32.91	-2.42	prolif
TOPOTECAN_20781	-15.22	31.79	-1.79	-22.82	-27.02	prolif
VINBLASTINE_7345	-50.73	31.75	9.89	-12.19	-34.77	prolif
F-1061-0166_1696	-27.13	31.74	5.75	-28.74	-14.87	prolif
EMEDASTINE_9447	5.5	31.65	-20.38	-39.74	13.5	prolif
TRETINOIN_20630	-24.71	31.5	1.61	-31.55	-5.51	prolif
TNP-470_14364	-22.28	31.32	-1.88	-25.88	-14.05	prolif
ETOPOSIDE_20428	-8.77	31.3	-6.41	-24.61	-21.55	prolif
SB-431542_16117	20.02	31.27	-18.89	-24.6	-28.72	prolif
MIFEPRISTONE_91	-26.5	31.27	4.06	-24.03	-21.47	prolif
DILTIAZEM_2796	-14.59	31.17	-7.72	-36.95	9.56	prolif
NSC-119889_2804	-25.13	30.98	2.18	-32.06	-3.41	prolif
YM-155_20560	-39.31	30.9	9.36	-19.71	-25.58	prolif
METERGOLINE_2509	-3.73	30.89	-5.58	-30.7	-13.1	prolif
AMSACRINE_20087	-6.45	30.82	-5.42	-24.98	-22.45	prolif
METHIAZOLE_1255	-12.17	30.71	-13.86	-32.33	7.04	prolif
APREPITANT_20773	-29.87	30.6	4.83	-28.49	-9.07	prolif
CAMPTOTHECIN_6371	-8.19	30.56	-0.63	-19.74	-36.62	prolif
YM-155_6161	-39.14	30.55	8.7	-19.25	-24.9	prolif
AMODIAQUINE_19216	-13.17	30.21	2.97	-36.3	-3.01	prolif
JAK3-INHIBITOR-II_3628	-10.7	30.11	-5.24	-32.02	-3.4	prolif
QS-11_6778	-65.54	30.11	13.15	-12.62	-21.95	prolif
RHAMNETIN_1338	-27.75	30.06	-2.45	-30.42	3.35	prolif
MERCK60_7281	-30.89	29.97	3.28	-16.42	-28.83	prolif
VINORELBINE_20861	-35.91	29.96	6.1	-2.19	-56.79	prolif
CALCITRIOL_5894	-31.45	29.83	9.21	-25.46	-17.04	prolif
METERGOLINE_20477	-3.74	29.81	-5.38	-32.47	-6.87	prolif
Y-134_3537	-7.16	29.8	4.3	-28.54	-23.66	prolif
BUDESONIDE_20457	-8.02	29.8	0.44	-23.93	-27.58	prolif
VINBLASTINE_7738	-43.59	29.71	-0.76	0.66	-47.68	prolif
MYCOPHENOLIC-ACID_6964	-6.4	29.63	-0.9	-23.77	-27.08	prolif
ICI-118551_2486	-14.1	29.56	-6.2	-33.08	4	prolif
GEMCITABINE_5833	1.54	29.04	3.36	-9.8	-64.66	prolif
ALFACALCIDOL_20416	-39.49	28.95	10.1	-26.55	-7.33	prolif
METHIAZOLE_20434	-9.43	28.89	-13.29	-31.4	7.35	prolif
ETHYLESTRENOL_2116	-31.4	28.77	4.16	-34.08	9.09	prolif
NILOTINIB_7322	-28.36	28.39	5.88	-33.36	4.27	prolif
DEPUDECIN_2094	-27.26	27.61	6.75	-29.68	-2.86	prolif
MET-LEU-PHE_2511	-36.19	27.37	4.04	-30.38	9.35	prolif
PHOSPHODIESTERASE-V-INHIBITOR-II_3527	2.91	27.24	-19.22	-19.8	-13.75	prolif
NIFLUMIC-ACID_1275	1.29	26.78	-5.19	-35.74	3.81	prolif
ENTINOSTAT_17506	-33.16	26.33	13.76	-32.62	2.68	prolif
ISOFLUPREDONE_20735	-1.14	26.33	-1.32	-35.93	2.67	prolif
VINCRISTINE_5742	-49.69	26.28	5.59	-1.65	-36.63	prolif
ALFACALCIDOL_496	-51.74	26.26	17.31	-26.33	0.34	prolif
LY-2183240_7007	-44.53	26.24	-1.14	-4.03	-27.67	prolif
QUINIDINE_20445	-10.91	25.98	-5.22	-37.3	18.54	prolif
METHYLENE-BLUE_5839	-23.15	25.88	8.06	-3.26	-55.72	prolif
ISOFLUPREDONE_11212	-1.66	25.8	-2.26	-39.22	12.22	prolif
YC-1_2579	-16.28	25.72	3.13	-2.32	-56.57	prolif
NISOLDIPINE_20695	-36.64	25.31	11.06	-16.8	-20.28	prolif
KU-C103871_14076	-6.54	25.28	-2.77	-5.62	-49.2	prolif
IDOXURIDINE_17339	-12.04	25.06	0.44	-6.1	-47.24	prolif
TH02453-036-P1_17691	-25.07	24.97	-3.89	-33.22	22.47	prolif
PODOPHYLLOTOXIN_7068	-37.17	24.85	-0.73	-2.24	-33.62	prolif
PENITREM-A_20771	-23.21	24.85	0.52	-35.35	20.34	prolif
BENACTYZINE_568	-20.7	24.84	0.65	-32.42	12.42	prolif
RIBOFLAVIN_19381	-11.55	24.65	-5.23	-29.91	7.88	prolif
CORTISONE_17782	12.72	24.61	-14.37	-38.95	18.34	prolif
VINORELBINE_6823	-39.88	24.58	9.38	-9.84	-27.7	prolif
PENITREM-A_6410	-28.32	24.51	6.54	-33.93	15.14	prolif
CARPINDOLOL_2792	18.43	24.44	-8.12	-1.66	-67.68	prolif
KI-8751_3531	-42.15	24.23	6.6	-14.13	-13.11	prolif
GENISTEIN_3267	-16.79	24.13	-2.14	-29.94	9.69	prolif
RESVERATROL_441	13.42	24.13	-4.26	-10.84	-49.23	prolif
PODOPHYLLOTOXIN_20623	-46.59	24.07	3.49	-2.33	-29.15	prolif
NAN-190_2531	6.81	23.64	-10.91	-35.98	15.44	prolif
VINBLASTINE_6710	-36.4	23.32	0.32	-5.91	-23.98	prolif
AZD-7545_1842	-39.54	23.18	10.83	-12.33	-20.93	prolif
NPI-2358_20207	-27.87	23.17	4.9	-2.92	-41.63	prolif
BUTYROLACTONE_1082	-12.36	22.34	1.83	1.6	-56.65	prolif
NCS-382_20692	-11.39	22.12	-4.63	-30.99	16.12	prolif
L-655708_3188	-21.97	22.12	0.68	-31.18	18.28	prolif
PHLORETIN_5834	-36.32	22.03	10.29	-12.91	-18.45	prolif
ICHTHYNONE_1210	-43.19	21.98	6.25	-5.71	-22.58	prolif
CALCIPOTRIOL_20661	-37.98	21.96	11.2	-11.65	-20.59	prolif
BROMHEXINE_7064	-6.02	21.61	-1.82	-33.84	15.67	prolif
QUINOCLAMINE_6092	-29.48	21.54	12.99	-2.72	-46	prolif
TYRPHOSTIN-AG-538_3300	-13.08	21.26	5.79	3.09	-60.88	prolif
SU-11274_6414	3.99	21	-6.34	-6.25	-40.13	prolif
XANTHOHUMOL_17437	-43.16	20.68	8.49	-23.7	14.23	prolif
RAN-29_4335	6.61	20.63	8.75	-14.69	-42.34	prolif
AMIODARONE_1832	-8.89	20.59	0.27	-29.8	10.1	prolif
TROGLITAZONE_6667	-32.79	20.54	16.33	-16.16	-17.87	prolif
APREPITANT_14273	-0.05	20.32	6.28	-4.33	-54.1	prolif
ARCTIGENIN_6481	-45.71	20.11	11.2	-2.98	-26.97	prolif
IDARUBICIN_16431	-36.74	20.1	9.6	-16.22	-5.44	prolif
SIROLIMUS_7409	-4.31	19.85	4.73	-6.48	-43.39	prolif
TRANS-7-HYDROXY-PIPAT_6645	-19.44	19.73	5.65	0.08	-45.64	prolif
ALTRENOGEST_5695	-3.79	19.49	3.57	-0.34	-53.7	prolif
PENTAMIDINE_2544	-40.69	19.47	9.22	-11.13	-10.41	prolif
DACTINOMYCIN_16551	-36.83	19.45	13.5	-15.84	-9.02	prolif
NELFINAVIR_20818	-39.9	19.28	15.34	-20.65	1.21	prolif
OSI-930_6926	-45.3	19.09	6.54	-14.2	3.53	prolif
GENIPIN_1020	-3.87	19.07	3.97	-33.59	13.52	prolif
AKT-INHIBITOR-IV_5898	-39.93	19.05	9.36	-14.82	-2.65	prolif
SAFINAMIDE_18361	4.55	18.99	-5.33	-29.49	10.16	prolif
W-13_1427	6.36	18.63	-6.08	-1.69	-44.94	prolif
DALCETRAPIB_2161	-38.04	18.57	4.88	-4.34	-18.38	prolif
SN-38_6681	4.38	18.48	-1.62	-2.75	-46.22	prolif
SB-225002_7127	-48.41	18.27	5.72	-9.51	-0.24	prolif
WY-01-034_5841	-37.14	18.22	5.89	-10.37	-7.26	prolif
IPRATROPIUM_20479	-4.53	18.12	4.46	-29.94	8.71	prolif
XE-991_7028	-15.07	17.94	9.43	-3.1	-42.31	prolif
SEROTONIN_20453	-12.52	17.82	6.68	-2.62	-41.6	prolif
BG-1003_8648	9.78	17.4	-15.66	-11.47	-13.22	prolif
ZK-93423_5916	-49.38	17.39	15.13	-1.94	-23.51	prolif
10H-PHENOTHIAZIN-10-YL)(P-TOLYL)METHANONE_3167	-44.75	17.02	14.74	-7.84	-13.81	prolif
1,2-PROPYLENE-GLYCOL_23	6.27	16.96	-2.7	-3.75	-40.25	prolif
H-9_6813	-26.97	16.94	14.97	-19.92	-3.4	prolif
BG-1026_14172	8.03	16.43	-16.35	-15.13	-1.09	prolif
PIRENPERONE_6924	-25.42	16.24	16.19	-15.27	-13.45	prolif
VU-0418947-2_17379	-36.9	16.02	10.27	-6.63	-14.18	prolif
NORFENFLURAMINE_2214	5.45	15.93	-2.5	-0.55	-43.45	prolif
BD-1008_2751	9.79	15.51	-2.4	-1.43	-44	prolif
A-23187_20755	-42.49	15.48	13.28	-14.23	3.17	prolif
LBH-589_2171	11.05	15.24	-17.92	-11.3	-5.93	prolif
ROTENONE_5804	-39.71	15.09	10.34	-3.42	-16	prolif
DEXAMETHASONE_11345	-16.17	14.99	1.74	9.37	-49.14	prolif
METHYLDOPA_13736	-19.15	14.69	10	9.85	-56.89	prolif
A-23187_12804	-43.82	14.5	14.35	-13.04	3.21	prolif
LUMICOLCHICINE_2801	2.2	14.08	-5.83	3.6	-40.24	prolif
STRYCHNINE_1088	8.2	13.51	5.11	11.38	-71.97	prolif
TETRACYCLINE_1147	6.08	12.84	-7.47	6.01	-42.69	prolif
TARGININE_5866	-41.16	12.73	11.44	-12.37	8.12	prolif
LIQUIRITIGENIN_3233	4.87	12.7	-16.35	-12.15	5.55	prolif
LEVOMEPROMAZINE_6994	-4.67	12.5	-17	-2.34	-5.41	prolif
SU-11274_20558	5.99	10.28	-16.84	1.37	-15.18	prolif
ARTESUNATE_20523	-45.34	14.81	21.19	-10.95	-8.82	prolif.i
ARTESUNATE_782	-33.83	-0.42	19.7	0	3.63	prolif.i
PHYLLOQUINONE_2225	-16.61	-12.59	19.07	9.52	5.19	prolif.i
BACITRACIN_1073	-6.38	3.17	18.67	-4.47	-17.12	prolif.i
SC-9_2747	-28.3	0.57	18.6	1.88	-5.75	prolif.i
IKK-INHIBITOR-X_733	-17.27	-4.93	18.18	0.97	3.03	prolif.i
CYCLOHEXIMIDE_6387	-28.5	7.16	17.84	-12	5.12	prolif.i
KU-C104545N_5492	-25.7	4.32	17.75	0.81	-14.81	prolif.i
VENLAFAXINE_6704	-18.2	-2.17	17.69	-1.5	1.76	prolif.i
I-505056_19560	-30.21	12.86	17.69	-13.17	-6.55	prolif.i
RJC-00245SC_11866	-42.91	17.1	17.61	-16.5	-1.53	prolif.i
TETRAETHYLENEPENTAMINE_12779	-44.74	10.31	17.23	-5.62	-2.95	prolif.i
ARTESUNATE_5711	-36.39	12.25	17.2	-7.4	-11.07	prolif.i
BMS-191011_19731	-32.84	3.24	17.04	-4.98	6.07	prolif.i
CYCLOHEXIMIDE_20555	-24.97	2.42	16.86	-8.17	8.82	prolif.i
MORANTEL_6147	-14.58	-4.56	16.85	8.67	-13.86	prolif.i
NITRENDIPINE_4325	-13.49	-5.41	16.84	11.56	-18.18	prolif.i
NSC-23766_7510	-36.91	11.71	16.74	-11.39	-0.7	prolif.i
LY-83583_222	-31.15	14.5	16.65	-7.74	-19.91	prolif.i
ANAGRELIDE_6053	-12.43	0.69	16.63	8.03	-28.26	prolif.i
ST-4039884_1702	-22.15	-7.12	16.53	15.44	-14.2	prolif.i
CHLORPHENAMINE_6651	-17.65	-1.83	16.41	4.81	-10.66	prolif.i
YL-52_11672	-14.28	8.58	16.35	-17.45	2.99	prolif.i
OLIGOMYCIN-A_16548	-32.28	7.98	15.94	-9.7	3.49	prolif.i
OLOPATADINE_20801	-21.98	4.01	15.78	0.87	-14.61	prolif.i
KUC105208_6067	-17.11	1.07	15.38	-2.73	-2.66	prolif.i
MEGESTROL_15169	-25.95	7.14	15.37	-8.79	-0.27	prolif.i
NATEGLINIDE_20497	-18.51	8.03	15.36	-2.23	-21.51	prolif.i
LANATOSIDE-C_12175	-22.97	5.24	15.35	-9.01	3.09	prolif.i
BU-226_3163	-26.9	4.06	15.29	9.27	-27.18	prolif.i
IMIPRAMINE_5942	-18.91	5.96	15.19	-8.27	-3.27	prolif.i
CYCLOHEXIMIDE_6997	-24.74	1.4	15.04	-5.96	9.16	prolif.i
DIGITOXIN_15135	-22.74	7.6	15.03	-8.44	-4.26	prolif.i
ADIPHENINE_3145	-30.7	11.31	14.86	7.06	-39.03	prolif.i
TOSUFLOXACIN_1405	-20.83	-8.89	14.78	4.9	12.75	prolif.i
CYANOPINDOLOL_629	-15.6	13.38	14.44	-0.94	-39.79	prolif.i
SPECTINOMYCIN_2623	-4.36	-22.13	12.35	30.57	-12.34	prolif.i
MELPHALAN_5663	14.02	-2.97	0.81	29.38	-62.45	prolif.i
PIDOTIMOD_570	-16.18	-17.49	11.79	29.31	-12.67	prolif.i
ETHYNODIOL_9335	-15.36	-15.71	16.98	27.56	-20.85	prolif.i
EVOXINE_2900	-1.51	-13.27	3.31	27.43	-21.53	prolif.i
GUAIFENESIN_6400	18.8	-18.85	-5.29	27.4	-11.66	prolif.i
KU-C103874_333	9.85	-19.7	-2.54	27.25	-5.43	prolif.i
CHIR-99021_20826	7.17	-17.09	-7.15	27.21	-4.89	prolif.i
GUGGULSTERONE_7440	-2.52	-13.68	6.25	26.21	-20.75	prolif.i
DESOXYCORTONE_20849	0.22	-19.12	0.16	26.08	-0.51	prolif.i
LYSYLPHENYLALANYL-TYROSINE_13576	7.63	-19.25	3.49	25.97	-9.61	prolif.i
VALSARTAN_1718	0.62	-24.92	7.36	25.7	7.14	prolif.i
GW-441756_8121	1.89	-24.86	16.02	25.69	-4.35	prolif.i
BENZOIC-ACID_14343	17.69	-14.92	-11.09	25.54	-10.83	prolif.i
RO-19-4605_17867	7.32	-16.63	8.19	25.5	-21.2	prolif.i
ORCIPRENALINE_6298	3.74	-22.38	6.78	25.47	-1.03	prolif.i
ONDANSETRON_5688	6.28	-7.82	16.63	25.32	-54.1	prolif.i
IDEBENONE_2488	-10.57	-2.59	9.49	24.64	-45.44	prolif.i
CETRAXATE_1026	-2.72	-16.01	-1.63	24.27	-0.92	prolif.i
SB-216763_7120	-16.62	5.14	0.3	24.24	-50.03	prolif.i
CHIR-99021_17376	10.84	-12.72	-12.6	24.2	-7.06	prolif.i
OMDM-2_3380	19.05	-2.88	3.86	23.7	-58.85	prolif.i
TERAZOSIN_2569	-0.04	-17.15	7.79	23.43	-9.49	prolif.i
GESTRINONE_15131	12.14	-22.65	-1.22	23.11	7.53	prolif.i
SR-27897_2739	-4.44	-11.97	13.27	23.1	-26.08	prolif.i
ASCORBIC-ACID_3436	-4.82	-18.98	9.03	22.84	-1.12	prolif.i
DOPAMINE_19158	-2.1	-7.58	11.51	22.52	-36.56	prolif.i
PANCURONIUM_18692	1.63	-17.79	7.83	22.34	-6.91	prolif.i
GUGGULSTERONE_20677	-5.54	-6.34	-0.32	21.92	-21.94	prolif.i
KU-C103655_64	-8	-7.5	8.63	21.67	-27.08	prolif.i
BECLOMETASONE_1098	7.59	-16.27	-2.83	21.61	-1.4	prolif.i
TRANILAST_6552	-8.98	-3.01	0.52	21.25	-28	prolif.i
GOSERELIN_7449	-7.78	-15.29	3.89	20.94	1.07	prolif.i
AURAPTENE_18402	12.47	-16.14	-3.27	20.7	-3.18	prolif.i
5-METHYLHYDANTOIN_67	-0.19	-14.34	9.42	20.2	-12.49	prolif.i
BH3I-1_3357	4.94	-1.92	-1.14	19.99	-37.2	prolif.i
CEFMETAZOLE_13714	-15.52	-14.64	10.5	19.83	-0.42	prolif.i
OZAGREL_6899	16.45	-19.57	3.57	19.7	-3.08	prolif.i
NAFTOPIDIL_1914	3.55	-17.24	6.54	19.4	-2.43	prolif.i
N-NITROSODIETHYLAMINE_10650	2.31	-14.57	-3.26	19.22	3.33	prolif.i
TROPANYL-3,5-DIMETHYLBENZOATE_7525	-7.68	-14.63	4.76	19.14	1.76	prolif.i
CHLORPROMAZINE_1853	-17.87	-1.42	15.32	18.89	-38.5	prolif.i
KETOCONAZOLE_11202	2.36	-2.67	12.58	18.04	-45.7	prolif.i
6-NITRONOREPINEPHRINE_1819	15.47	-19.07	-1.46	17.84	6.05	prolif.i
CROTAMITON_9216	4.79	-18	0.3	17.1	10.73	prolif.i
VERATRIDINE_2594	6.67	6.93	4.64	16.27	-62.07	prolif.i
PHENAZONE_20621	-15.07	10.59	13.35	16.12	-65.42	prolif.i
GW-311616_3846	-1.84	3.94	2.46	15.01	-42.24	prolif.i
CANDESARTAN_20634	1.35	0.47	7.32	14.83	-40.76	prolif.i
SJ-172550_2055	6.1	-17.47	2.52	14.57	10.69	prolif.i
OLANZAPINE_1286	10.53	-17.95	-0.65	14.12	13.28	prolif.i
ATRACTYLOSIDE_15144	9.13	-17.75	6.1	13.34	7.27	prolif.i
5-METHOXY-ALPHA-METHYLTRYPTAMINE_1893	4.51	4.76	0.99	13.22	-44.05	prolif.i
MDL-73005EF_76	8.87	-19.25	11.51	11.66	8.47	prolif.i
DIHYDROPTAEROXYLIN_1144	-19.2	17.86	-19.84	-55.26	100.45	prolif.k
CISAPRIDE_15043	-33.29	-1.84	0.7	-21.04	71.9	prolif.k
DIHYDROOBLIQUIN_1285	-6.73	15.09	-18.28	-39.66	65.32	prolif.k
BYSSOCHLAMIC-ACID_2779	-12.38	11.96	-7.47	-39.07	64.07	prolif.k
ACETYLCYSTEINE_6035	-4.22	-23.91	1.84	1.72	62.68	prolif.k
INIPARIB_2027	-14.95	-10.65	-0.26	-10.2	61.21	prolif.k
LINOLEIC-ACID_3234	6.19	-19	-10.88	2.87	54.21	prolif.k
BRL-52537_3232	13.08	-9.29	-15.28	-9.96	53.4	prolif.k
GABAZINE_20858	-1.9	-12.41	-4.02	-6.21	52.46	prolif.k
GESTRINONE_2132	19.51	-5.04	-17.15	-16.43	52.08	prolif.k
ETHINYLESTRADIOL_18933	2.21	-4.87	-8.93	-14.26	50.76	prolif.k
ETANIDAZOLE_19795	-13.98	-5.44	0.09	-12	49.47	prolif.k
PD-158780_1294	-4.09	-2.55	-7.77	-14.62	48.65	prolif.k
YL-58_2399	-10.3	-3.36	1.26	-15.88	47.31	prolif.k
SCH-28080_2733	2.27	-6.13	-5.68	-11.99	45.7	prolif.k
PENTOXIFYLLINE_7116	14.63	-12	-2.89	-10.21	45.26	prolif.k
WAY-161503_3181	-21.32	6.44	-2.08	-21.89	45.16	prolif.k
ZONISAMIDE_2401	-17.46	-4.64	-6.58	-5.59	45.12	prolif.k
TRIPROLIDINE_2901	-1.35	-13.55	1.68	-4.41	44.74	prolif.k
MELATONIN_19980	-10.1	-16.74	7.72	-0.23	44.57	prolif.k
CISAPRIDE_20787	-25.75	-2.8	7.37	-12.79	44.22	prolif.k
JL-7-128_661	13.95	-24.47	-1.94	7.13	43.91	prolif.k
CHLORDIAZEPOXIDE_765	-22.29	1.02	-7.35	-10.01	43.21	prolif.k
BENZOCAINE_17178	-10.7	-2.14	-4.94	-11.55	43.07	prolif.k
PHENYLALANYLTYROSINE_1302	0.32	-0.8	-3.24	-18.05	41.91	prolif.k
SKF-86002_1376	-20.16	8.14	1.52	-25.17	41.89	prolif.k
FLUCLOXACILLIN_3443	10.16	1.91	-10.71	-20.87	41.54	prolif.k
ALPHA-TOCOPHEROL_1828	-1.5	-11.69	5.56	-7.28	40.87	prolif.k
BMS-182874_14734	9.07	-15.15	-11.36	3.5	40.82	prolif.k
GSK-3-INHIBITOR-II_1222	-6.36	-12.04	1.39	-2.09	40.17	prolif.k
TRANEXAMIC-ACID_9449	-0.57	2.42	-7.1	-18.48	39.3	prolif.k
TUL_XIX003_5666	15.91	-6.29	3.57	-19.26	39.09	prolif.k
TIANEPTINE_2694	-17.97	-1.86	-2.33	-8.52	38.74	prolif.k
ALFAXALONE_20749	4.51	13.86	-9.34	-34.34	38.67	prolif.k
RHO-KINASE-INHIBITOR-II_1341	-18.2	-6.16	5.1	-6.98	38.63	prolif.k
SULFINPYRAZONE_7376	-5.22	0.64	-6.9	-14	38.54	prolif.k
ELIPRODIL_2675	-11.2	-2.19	-3.83	-9.63	38.43	prolif.k
NIACIN_20421	-4.64	-7.63	-4.81	-3.93	37.95	prolif.k
AMPIROXICAM_7383	-18.96	8.1	-1.34	-21.81	37.79	prolif.k
RESMETHRIN_2555	-16.98	5.91	-8.03	-15.43	37.48	prolif.k
HONOKIOL_20088	-23.17	4.53	5.21	-19.03	37.36	prolif.k
OCTOPAMINE_817	-4.38	-4.8	-6.11	-6.71	37.16	prolif.k
MW-MITF24_2198	-13.9	-10.23	7.07	-3.41	36.9	prolif.k
ALVESPIMYCIN_7325	-6.39	1.66	2.31	-19.62	36.88	prolif.k
NALTREXONE_20585	16.01	-7.96	-14.13	-5.24	36.71	prolif.k
TROLEANDOMYCIN_12386	-5.41	-4.1	-3.6	-8.16	35.96	prolif.k
HOMATROPINE_3256	-5.69	0.47	-11.82	-9.32	35.9	prolif.k
MOEXIPRIL_2709	5.49	-1.3	-1.67	-17.26	35.82	prolif.k
GABAZINE_1380	3.46	-13.45	1.6	-1.87	35.76	prolif.k
GABAZINE_19458	4.85	-9.13	-3.2	-5.28	35.48	prolif.k
OXYMETAZOLINE_2539	1.71	-19.85	3.42	6.8	35.02	prolif.k
METHYL-ANGOLENSATE_6423	7.05	11.69	-17.18	-24.8	32.93	prolif.k
FLUCLOXACILLIN_20514	22.02	2.36	-16.84	-17.69	32.14	prolif.k
SCOPOLAMINE_1367	-2.08	-21.62	4.95	11.3	31.94	prolif.k
LY-344864_3277	4.7	-24.32	6.14	12.79	29.64	prolif.k
MIRTAZAPINE_6721	-1.63	-17.84	5.64	6.98	29.1	prolif.k
ACITRETIN_3262	-29.95	25.79	-4.21	-35.52	28.97	prolif.k
TRIFLUSAL_16716	-3.66	-21.17	3.47	14.12	28.04	prolif.k
SC-19220_3202	24.31	-5.16	-15.84	-6.64	27.54	prolif.k
ACITRETIN_20847	-26.84	25.3	-6.18	-34.15	27.51	prolif.k
APREPITANT_6873	-36.4	17.84	4.17	-26.19	26.87	prolif.k
VITEXIN_3439	1.27	24.35	-11.68	-39.88	26.51	prolif.k
ENALAPRIL_7115	18.97	-19.33	-0.14	5.95	26.25	prolif.k
TETRAHYDROBIOPTERIN_2368	2.39	16.33	-4.78	-33.33	26.12	prolif.k
STIRIPENTOL_7482	-4.93	-17.36	-2.32	13.93	25.96	prolif.k
SECNIDAZOLE_2701	-27.97	-7.83	15.18	-0.58	25.85	prolif.k
DENBUFYLLINE_2459	-2.83	-21.62	4.77	14.83	25.64	prolif.k
RHO-KINASE-INHIBITOR-III[ROCKOUT]_6916	20.02	-18.99	-4.58	8.5	24.74	prolif.k
AFATINIB_15985	24.43	0.42	-17.02	-12.16	24.72	prolif.k
NICOTINE_1017	-6.85	-25.44	12.8	18.08	23.05	prolif.k
TETROQUINONE_19101	5.23	-27.58	3.43	22.16	22.6	prolif.k
FAMPROFAZONE_6643	-1.79	-18.27	16.5	4.69	21.98	prolif.k
NCS-382_7529	-7.17	19.89	-4.11	-32.25	20.82	prolif.k
TOMELUKAST_2502	18.68	-17.35	-9.65	11.99	20.39	prolif.k
FG-7142_1164	10.49	-19.17	-7.56	16.39	20.37	prolif.k
SB-200646_2753	-36.72	11.39	7.46	-11.55	11.46	prolif.k
